# Supplementary material for: Probe Capture Enrichment Sequencing of amoA Genes Improves the Detection of Diverse Ammonia‐Oxidising Archaeal and Bacterial Populations
Source: Mol Ecol Resour. 2024 Nov 18;25(3):e14042. doi: 10.1111/1755-0998.14042 (PMC11887609; doi:10.1111/1755-0998.14042)
Supplement: Supplementary file 2 — Tables S1 [file MEN-25-e14042-s002.xlsx]

## Sheet: Table S1
	Table S1. Summary of leading studies on distribution of ammonia oxidizers in the ocean.
	Primer set	Sample type	Methods	Target	Environment (Oceanic region)	Reference
	Francis1	DNA	Clone library analysis	Total AOA	Monterey Bay, ETNP, Black Sea	Francis et al., 2005
	Hallam2	DNA	Clone library analysis	Total AOA	Monterey Bay, Antarctic	Hallam et al., 2006
	Wuchter3	DNA	qPCR and Clone library analysis	Total AOA	Coastal North Sea	Wuchter et al., 2006
	Mincer4	DNA	qPCR	Total AOA	Station ALOHA, Monterey Bay	Mincer et al., 2007
	Hallam2	DNA	qPCR and Clone library analysis	Total AOA	Japan Sea	Nakagawa et al., 2007
	Wuchter3	DNA	qPCR and Clone library analysis	Total AOA	Eastern Atlantic Ocean	Agogue et al., 2008
	Francis1	DNA	Clone library analysis	Total AOA	Gulf of California	Beman et al., 2008
	Beman A and B5	DNA	qPCR	WCA+NMC and WCB	Gulf of California	Beman et al., 2008
	Francis1	DNA	qPCR and Clone library analysis	Total AOA	San Francisco Bay estuary	Mosier and Francis, 2008
	Wuchter3	DNA	qPCR	Total AOA	Eastern Mediterranean Sea	De Corte et al., 2009
	Wuchter3	DNA	qPCR	Total AOA	Eastern Canadian Arctic	Galand et al., 2009
	Francis1	DNA	Clone library analysis	Total AOA	Arctic and Antarctic Ocean	Kalanetra et al., 2009
	Wuchter3	DNA	qPCR	Total AOA	Arctic and Antarctic Ocean	Kalanetra et al., 2009
	Francis1	DNA	qPCR	Total AOA	Southern California Bight	Beman et al., 2010
	Beman A and B5	DNA	qPCR	WCA+NMC and WCB	Southern California Bight	Beman et al., 2010
	Mincer4	DNA and RNA	qPCR	Total AOA	Easten Pacific Ocean	Church et al., 2010
	Francis1	DNA	qPCR and Clone library analysis	Total AOA	eastern South Pacific	Molina et al., 2010
	Francis1	DNA and RNA	qPCR and Clone library analysis	Total AOA	Easten Pacific Ocean	Santoro et al., 2010
	Mincer4	DNA	qPCR	Total AOA	Coastal water	Urakawa et al., 2010
	Leininger	DNA	Clone library analysis	Total AOA	Arctic Ocean	Christman et al., 2011
	Beman A and B5	DNA	qPCR	WCA+NMC and WCB	Arctic Ocean	Christman et al., 2011
	Wuchter3	DNA	qPCR	Total AOA	Southeastern US coast	Hollibaugh et al., 2011
	Francis1	DNA	Clone library analysis	Total AOA	Southeastern US coast	Hollibaugh et al., 2011
	-	RNA	Metatranscriptome	-	Southeastern US coast	Hollibaugh et al., 2011
	Francis1	DNA	qPCR and Clone library analysis	Total AOA	East China Sea	Hu et al., 2011, AEM
	Francis1	DNA	qPCR and Clone library analysis	Total AOA	South China Sea	Hu et al., 2011, ME
	Francis1	DNA	qPCR	Total AOA	Arabian Sea	Newell et al., 2011, GBC
	Francis1	DNA	qPCR	Total AOA	East China Sea	Shiozaki et al., 2011, JGR
	Modified Fraincis6	DNA and RNA	qPCR and Clone library analysis	Total AOA	Central Mediteranean Sea	Yakimov et al., 2011, ISME J
	Wuchter3	DNA	qPCR	Total AOA	Arctic Ocean	Alonso-Saez et al., 2012, PNAS
	-	DNA	Metagenome	-	Arctic Ocean	Alonso-Saez et al., 2012, PNAS
	Francis1	DNA	qPCR	Total AOA	Gulf of California, Eastern tropical North Pacific	Beman et al., 2012, L&O
	Francis1	DNA	Clone library analysis	Total AOA	Chesapeake Bay, Sargasso Sea, Arabian Sea, Eastern Tropical South Pacific	Bouskill et al., 2012, EM
	Francis1	DNA	qPCR	Total AOA	Chesapeake Bay, Sargasso Sea, Arabian Sea, Eastern Tropical South Pacific	Bouskill et al., 2012, EM
	-	DNA	Microarray	-	Chesapeake Bay, Sargasso Sea, Arabian Sea, Eastern Tropical South Pacific	Bouskill et al., 2012, EM
	Francis1	DNA and RNA	Clone library analysis	Total AOA	Eastern tropical Pacific	Loscher et al., 2012, BG
	Loscher7	DNA and RNA	qPCR	Total AOA	Eastern tropical Pacific	Loscher et al., 2012, BG
	Francis1	DNA	qPCR	Total AOA	Monterey Bay	Bowen et al., 2013, MEPS
	Francis1	DNA	qPCR	Total AOA	Sargasso Sea	Newell et al., 2013, L&O
	-	DNA	Microarray	-	Sargasso Sea	Newell et al., 2013, L&O
	Mosier and Francis8	DNA	qPCR	WCA and WCB	Central California Current	Santoro et al., 2013, BG
	Francis1	DNA	Clone library analysis	Total AOA	Northern Gulf of Mexico	Tolar et al., 2013, FM
	Francis1	DNA	qPCR	Total AOA	Northern Gulf of Mexico	Tolar et al., 2013, FM
	Wuchter3	DNA	qPCR	Total AOA	Northern Gulf of Mexico	Tolar et al., 2013, FM
	Mincer	DNA and RNA	qPCR	Total AOA	Hood Canal, Washington	Horak et al., 2013, ISME J
	Wuchter3	DNA	Clone library analysis	HAC (~WCA+NMC)	Tropical Atlantic, coastal Arctic	Sintes et al., 2013, EM
	Modified Wuchter9	DNA	Clone library analysis	LAC (~WCB+NMC)	Tropical Atlantic, coastal Arctic	Sintes et al., 2013, EM
	Wuchter3	DNA	qPCR	HAC (~WCA)	Tropical Atlantic, coastal Arctic	Sintes et al., 2013, EM
	Modified Wuchter9	DNA	qPCR	LAC (~WCB)	Tropical Atlantic, coastal Arctic	Sintes et al., 2013, EM
	Mosier and Francis8	DNA	qPCR	WCA and WCB	Monterey Bay	Smith et al., 2014, PLoS ONE
	Mosier and Francis8	DNA and RNA	qPCR	WCA and WCB	Monterey Bay	Smith et al., 2014, ISME J
	Francis1	DNA	Clone library analysis	Total AOA	Hood Canal, Washington	Urakawa et al., 2014, L&O
	Mincer4	DNA and RNA	qPCR	Total AOA	Hood Canal, Washington	Urakawa et al., 2014, L&O
	Mincer4	DNA	qPCR	Total AOA	Hood Canal, Washington	Martens-Habbena et al., 2015, EM
	Francis1	DNA	qPCR	Total AOA	Eastern tropical North Pacific	Peng et al., 2015, GBC
	Francis1	DNA and RNA	qPCR	Total AOA	Northeast Pacific Ocean	Smith et al., 2016, L&O
	Beman A and B5	DNA and RNA	qPCR	WCA+NMC and WCB	Northeast Pacific Ocean	Smith et al., 2016, L&O
	Beman A and B5	DNA and RNA	qPCR	WCA+NMC and WCB	Central North Pacific	Shiozaki et al., 2016, ISME J
	Wuchter3	DNA	qPCR	HAC (~WCA)	Atlantic Ocean	Sintes et al., 2016, FM
	Modified Wuchter9	DNA	qPCR	LAC (~WCB)	Atlantic Ocean	Sintes et al., 2016, FM
	Hallam2+Francis1	DNA	Clone library analysis/NGS(454)	Total AOA	Atlantic Ocean	Sintes et al., 2016, FM
	Pester10	DNA and RNA	NGS (454)	Total AOA	Antarctic coastal water	Tolar et al., 2016 ISME J
	Wuchter3 and Francis1	DNA and RNA	qPCR	Total AOA	Antarctic coastal water	Tolar et al., 2016 ISME J
	Francis1	DNA and RNA	qPCR	Total AOA	Arctic Ocean	Damashek et al., 2017, AME
	Beman A and B5	DNA and RNA	qPCR	WCA+NMC and WCB	Arctic Ocean	Damashek et al., 2017, AME
	Francis1	DNA and RNA	NGS (454)	Total AOA	Sea of Okhotsk and western subarctic Pacific	Jing et al., 2017, FM
	Francis1	DNA and RNA	qPCR	Total AOA	Sea of Okhotsk and western subarctic Pacific	Jing et al., 2017, FM
	Mosier and Francis7	DNA	qPCR	WCA and WCB	Equatorial Pacific Ocean	Santoro et al., 2017, L&O
	Wuchter3	DNA and RNA	qPCR	Total AOA	Marsh Landing on Sapelo Island, Georgia	Tolar et al., 2017, EM
	Francis1	DNA and RNA	Clone library analysis	Total AOA	Arctic Ocean	Muller et al., 2018, FM
	Coolen11	DNA	DGGE and sequencing	Total AOA	East China Sea	Kataoka et al., 2018, AM
	Coolen11	DNA	qPCR	Total AOA	East China Sea	Kataoka et al., 2018, AM
	Francis1	DNA	Clone library analysis	Total AOA	South Atlantic Bight	Liu et al., 2018, ISME J
	Wuchter3	DNA	qPCR	Total AOA	South Atlantic Bight	Liu et al., 2018, ISME J
	-	DNA	metagenome	-	Subtropical Ocean	Cheung et al., 2019, JGR
	Beman A and B5	DNA	qPCR	WCA+NMC and WCB	South Atlantic Bight	Damashek et al., 2019, L&O
	Beman A and B5	DNA and RNA	qPCR	WCA+NMC and WCB	Arctic Ocean	Shiozaki et al., 2019, GBC
	Francis1	DNA and RNA	NGS (Ion GeneStudio S5)	Total AOA	Pearl River estuary	Lu et al., 2020, BG
	1Francis et al., 2005, 2Hallam et al., 2006, 3Wuchter et al., 2006, 4Mincer et al., 2007, 5Beman et al., 2008, 6Yakimov et al., 2011, 7Loscher et al., 2012, 8Mosier and Francis, 2011, 9Sintes et al., 2013, 10Pester et al., 2012, 11Coolen et al., 2007

## Sheet: Table S2
	Table S2. Descriptions of sampling sites and geochemistry.
	Sample	Sea area	Station	Latitude	Longitude	Date	Water depth [mbsl]	Bottom depth [mbsl]	Water temperature [℃]	Salynity [PSU]	Chlorophyll a concentration [μg/L]	Density [δt]	NO3- [μM]	NO2- [μM]	NH4+ [μM]	PO43- [μM]
	ON1-0m	Onagawa Bay	ON1	38.4248 N	141.4890 E	2016-03-18	0	37.8	8.7	33.4	5.31	25.89	0.1	0.04	n.d.	0.05
	ON1-B-5m	Onagawa Bay	ON1	38.4248 N	141.4890 E	2016-03-18	33	37.8	8.2	33.7	1.23	26.25	6.14	0.61	0.3	0.55
	ON2-0m	Onagawa Bay	ON2	38.4248 N	141.5138 E	2016-03-18	0	41	8.5	33.5	8.86	26	0.62	0.05	n.d.	0.11
	ON2-B-5m	Onagawa Bay	ON2	38.4248 N	141.5138 E	2016-03-18	36	41	8.2	33.7	0.47	26.26	6.65	0.69	0.33	0.62
	ON3-0m	Onagawa Bay	ON3	38.4297 N	141.5498 E	2016-03-19	0	43.4	8.6	33.1	6.66	25.73	n.d.	0.02	n.d.	0.05
	ON3-B-5m	Onagawa Bay	ON3	38.4297 N	141.5498 E	2016-03-19	38	43.4	8.2	33.8	0.63	26.27	6.55	0.62	n.d.	0.55
	ON4-0m	Onagawa Bay	ON4	38.4168 N	141.7500 E	2016-03-19	0	161.9	9.8	33.7	4.01	25.98	4.51	0.17	n.d.	0.37
	ON4-50m	Onagawa Bay	ON4	38.4168 N	141.7500 E	2016-03-19	50	161.9	10.4	34.2	0.54	26.26	9.03	0.27	n.d.	0.66
	ON4-100m	Onagawa Bay	ON4	38.4168 N	141.7500 E	2016-03-19	100	161.9	9.9	34.1	0.32	26.29	9.13	0.26	n.d.	0.66
	ON4-B-10m	Onagawa Bay	ON4	38.4168 N	141.7500 E	2016-03-19	152	161.9	8.9	34	n.t.	26.32	10.02	0.24	n.d.	0.74
	ON5-0m	Onagawa Bay	ON5	38.4170 N	141.9992 E	2016-03-19	0	348	11	34.3	1.45	26.23	7.89	0.22	n.d.	0.58
	ON5-50m	Onagawa Bay	ON5	38.4170 N	141.9992 E	2016-03-19	50	348	10.9	34.3	0.89	26.25	8.3	0.28	n.d.	0.6
	ON5-100m	Onagawa Bay	ON5	38.4170 N	141.9992 E	2016-03-19	100	348	10.8	34.3	0.45	26.27	8.64	0.27	n.d.	0.62
	ON5-200m	Onagawa Bay	ON5	38.4170 N	141.9992 E	2016-03-19	200	348	8.2	33.9	0.09	26.35	12.86	0.07	n.d.	0.95
	ON5-B-10m	Onagawa Bay	ON5	38.4170 N	141.9992 E	2016-03-19	338	348	6.3	33.8	n.t.	26.56	24.11	0.04	n.d.	1.78
	ON6-0m	Onagawa Bay	ON6	38.4167 N	142.3323 E	2016-03-19	0	861.4	11.5	34.4	1.52	26.18	7.32	0.2	n.d.	0.53
	ON6-50m	Onagawa Bay	ON6	38.4167 N	142.3323 E	2016-03-19	50	861.4	11.5	34.4	0.94	26.19	7.54	0.24	n.d.	0.54
	ON6-100m	Onagawa Bay	ON6	38.4167 N	142.3323 E	2016-03-19	100	861.4	11.3	34.3	0.49	26.21	8	0.25	n.d.	0.57
	ON6-200m	Onagawa Bay	ON6	38.4167 N	142.3323 E	2016-03-19	200	861.4	9.5	34.1	0.08	26.31	9.66	0.03	n.d.	0.69
	ON6-500m	Onagawa Bay	ON6	38.4167 N	142.3323 E	2016-03-19	500	861.4	4	33.8	n.t.	26.87	36.4	n.d.	n.d.	2.62
	St2-0m	Otsuchi Bay	St2	39.3418 N	141.9367 E	2016-03-18	0	41.5	8.5	33.6	8.16	26.14	0.2	0.04	n.d.	0.1
	St2-B-5m	Otsuchi Bay	St2	39.3418 N	141.9367 E	2016-03-18	37	41.5	8.1	33.8	7.67	26.31	3.48	0.23	1.24	0.4
	OT3-0m	Otsuchi Bay	OT3	39.3595 N	141.9795 E	2016-03-18	0	71	8.5	33.6	5.77	26.11	0.06	0.03	n.d.	0.07
	OT3-50m	Otsuchi Bay	OT3	39.3595 N	141.9795 E	2016-03-18	50	71	8.3	33.8	0.4	26.32	4.67	0.27	0.82	0.41
	OT3-B-5m	Otsuchi Bay	OT3	39.3595 N	141.9795 E	2016-03-18	66	71	8.4	33.9	0.4	26.32	4.8	0.28	0.7	0.42
	OT4-0m	Otsuchi Bay	OT4	39.3333 N	142.1665 E	2016-03-18	0	293.7	8.7	33.9	1.16	26.27	4.86	0.21	0.1	0.37
	OT4-50m	Otsuchi Bay	OT4	39.3333 N	142.1665 E	2016-03-18	50	293.7	9.8	34.1	0.72	26.3	8.74	0.25	n.d.	0.65
	OT4-100m	Otsuchi Bay	OT4	39.3333 N	142.1665 E	2016-03-18	100	293.7	9.6	34.1	0.55	26.31	8.32	0.27	n.d.	0.63
	OT4-B-10m	Otsuchi Bay	OT4	39.3333 N	142.1665 E	2016-03-18	284	293.7	7.7	33.8	0.28	26.41	10.79	0.21	0.38	0.83
	OT5-0m	Otsuchi Bay	OT5	39.3328 N	142.5003 E	2016-03-17	0	1057	10.4	34.2	0.57	26.28	8.86	0.27	n.d.	0.66
	OT5-50m	Otsuchi Bay	OT5	39.3328 N	142.5003 E	2016-03-17	50	1057	10.3	34.2	0.52	26.29	9	0.27	n.d.	0.66
	OT5-100m	Otsuchi Bay	OT5	39.3328 N	142.5003 E	2016-03-17	100	1057	10.3	34.2	0.61	26.29	8.63	0.28	n.d.	0.64
	OT5-200m	Otsuchi Bay	OT5	39.3328 N	142.5003 E	2016-03-17	200	1057	8	33.8	0.15	26.33	10.13	0.06	n.d.	0.76
	OT5-500m	Otsuchi Bay	OT5	39.3328 N	142.5003 E	2016-03-17	500	1057	3.6	33.9	n.t.	26.91	39.52	n.d.	n.d.	2.86
	OT6-0m	Otsuchi Bay	OT6	39.3318 N	142.8325 E	2016-03-17	0	1713	9	33.9	0.72	26.3	7.44	0.22	n.d.	0.54
	OT6-50m	Otsuchi Bay	OT6	39.3318 N	142.8325 E	2016-03-17	50	1713	8.5	33.9	0.66	26.31	7.49	0.22	n.d.	0.55
	OT6-100m	Otsuchi Bay	OT6	39.3318 N	142.8325 E	2016-03-17	100	1713	8.6	33.9	0.55	26.33	9.06	0.21	n.d.	0.68
	OT6-200m	Otsuchi Bay	OT6	39.3318 N	142.8325 E	2016-03-17	200	1713	6.7	33.6	0.2	26.38	12.23	0.14	n.d.	0.94
	OT6-500m	Otsuchi Bay	OT6	39.3318 N	142.8325 E	2016-03-17	500	1713	4.9	34.1	n.t.	26.95	36.39	n.d.	n.d.	2.61
	n.t.: not tested
	n.d.: not detected (below the detection limit)

## Sheet: Table S3
	Table S3. Descriptions and statistics of sequencing reads
	Sample	Sample type	Protocol	Platform	Raw reads	QC reads	Ratio of QC reads/Raw reads	Total base of QC reads (bp)	Merged reads	Ratio of merged reads/Raw reads	Total base of merged reads (bp)	Reads after chimera removal	Ratio of reads after chimera removed/QC reads	Total base of chimera removed reads (bp)	DRA accession number (raw reads)
	non-capture_Mock	Mock DNA sample	Shotgun (non-capture)	Illumina MiSeq	2487164	2457779	0.988185	1266445325	2224307	0.894315	712222031	ND	ND	ND	DRR433133
	single_Mock-cycle20	Mock DNA sample	Probe capture (single-capture)	Illumina MiSeq	3411154	3385219	0.992397	1595214835	3246232	0.951652	812231973	ND	ND	ND	DRR433134
	double_Mock-cycle5/20	Mock DNA sample	Probe capture (double-capture)	Illumina MiSeq	4975043	4940909	0.993139	2259828486	4758303	0.956435	1133888925	ND	ND	ND	DRR433135
	double_Mock-cycle7/14	Mock DNA sample	Probe capture (double-capture)	Illumina MiSeq	2500678	2492871	0.996878	1167228254	2263289	0.90507	617572787	ND	ND	ND	DRR433136
	double_Mock-cycle7/20	Mock DNA sample	Probe capture (double-capture)	Illumina MiSeq	1288069	1282230	0.995467	649912316	1247165	0.968244	332942435	ND	ND	ND	DRR433137
	amplicon_Mock	Mock DNA sample	Amplicon	PacBio Sequel IIe	171009	170673	0.998035	101690004	ND	ND	ND	166935	0.978098	99450769	DRR433138
	capture_Mock-copy1e6	Mock DNA sample	Probe capture (single-capture)	Illumina MiSeq	623778	618587	0.991678	289240216	577254	0.925416	147906753	ND	ND	ND	DRR433139
	capture_Mock-copy1e5	Mock DNA sample	Probe capture (single-capture)	Illumina MiSeq	609807	606822	0.995105	295738336	590057	0.967613	154580805	ND	ND	ND	DRR433140
	capture_Mock-copy1e4	Mock DNA sample	Probe capture (single-capture)	Illumina MiSeq	604200	598952	0.991314	286732673	603597	0.999002	148294774	ND	ND	ND	DRR433141
	non-capture_Mock-copy1e6	Mock DNA sample	Probe capture (single-capture)	Illumina MiSeq	698771	693824	0.99292	350596095	686704	0.982731	194976083	ND	ND	ND	DRR433142
	non-capture_Mock-copy1e5	Mock DNA sample	Probe capture (single-capture)	Illumina MiSeq	649065	644708	0.993287	323833697	614402	0.946595	174717402	ND	ND	ND	DRR433143
	non-capture_Mock-copy1e4	Mock DNA sample	Probe capture (single-capture)	Illumina MiSeq	748451	743631	0.99356	374758822	661503	0.883829	192024882	ND	ND	ND	DRR433144
	non-capture_St2	Seawater (St2) RNA sample	Shotgun (non-capture)	Illumina MiSeq	2327874	2295998	0.986307	1077649900	2115104	0.908599	583223315	ND	ND	ND	DRR433145
	single_St2-cycle20	Seawater (St2) RNA sample	Probe capture (single-capture)	Illumina MiSeq	2211555	2166796	0.979761	821514274	2120123	0.958657	414201055	ND	ND	ND	DRR433146
	double_St2-cycle5/20	Seawater (St2) RNA sample	Probe capture (double-capture)	Illumina MiSeq	36365	35254	0.969449	13474745	34446	0.947229	6710541	ND	ND	ND	DRR433147
	double_St2-cycle7/14	Seawater (St2) RNA sample	Probe capture (double-capture)	Illumina MiSeq	5638	5566	0.98723	2232348	5191	0.920717	1111874	ND	ND	ND	DRR433148
	capture_ON1-0m	Seawater RNA sample	Probe capture (single-capture)	Illumina MiSeq	406127	401296	0.988105	188920383	381767	0.940019	96750722	ND	ND	ND	DRR433149
	capture_ON1-B-5m	Seawater RNA sample	Probe capture (single-capture)	Illumina MiSeq	1374563	1358388	0.988233	607180257	1317348	0.958376	309001711	ND	ND	ND	DRR433150
	capture_ON2-0m	Seawater RNA sample	Probe capture (single-capture)	Illumina MiSeq	328271	323796	0.986368	149494234	308674	0.940302	76164884	ND	ND	ND	DRR433151
	capture_ON2-B-5m	Seawater RNA sample	Probe capture (single-capture)	Illumina MiSeq	2364835	2338297	0.988778	1082153895	2255257	0.953664	557347929	ND	ND	ND	DRR433152
	capture_ON3-0m	Seawater RNA sample	Probe capture (single-capture)	Illumina MiSeq	306523	302304	0.986236	141564484	287233	0.937068	72544589	ND	ND	ND	DRR433153
	capture_ON3-B-5m	Seawater RNA sample	Probe capture (single-capture)	Illumina MiSeq	2422838	2395925	0.988892	1130281919	2313378	0.954822	589073716	ND	ND	ND	DRR433154
	capture_ON4-0m	Seawater RNA sample	Probe capture (single-capture)	Illumina MiSeq	290341	286369	0.98632	134181086	272182	0.937456	68828356	ND	ND	ND	DRR433155
	capture_ON4-50m	Seawater RNA sample	Probe capture (single-capture)	Illumina MiSeq	893517	883166	0.988415	416067581	846675	0.947576	215824993	ND	ND	ND	DRR433156
	capture_ON4-100m	Seawater RNA sample	Probe capture (single-capture)	Illumina MiSeq	1267905	1252886	0.988154	588681518	1198690	0.94541	303921106	ND	ND	ND	DRR433157
	capture_ON4-B-10m	Seawater RNA sample	Probe capture (single-capture)	Illumina MiSeq	2378743	2350430	0.988097	1112990889	2257258	0.948929	578507657	ND	ND	ND	DRR433158
	capture_ON5-0m	Seawater RNA sample	Probe capture (single-capture)	Illumina MiSeq	305988	301594	0.98564	141597907	286135	0.935118	72684335	ND	ND	ND	DRR433159
	capture_ON5-50m	Seawater RNA sample	Probe capture (single-capture)	Illumina MiSeq	598784	592044	0.988744	280008517	565661	0.944683	145340084	ND	ND	ND	DRR433160
	capture_ON5-100m	Seawater RNA sample	Probe capture (single-capture)	Illumina MiSeq	957658	947898	0.989808	454587968	907447	0.947569	237515920	ND	ND	ND	DRR433161
	capture_ON5-200m	Seawater RNA sample	Probe capture (single-capture)	Illumina MiSeq	1329656	1315608	0.989435	622026276	1260007	0.947619	321602521	ND	ND	ND	DRR433162
	capture_ON5-B-10m	Seawater RNA sample	Probe capture (single-capture)	Illumina MiSeq	2906665	2878258	0.990227	1378238651	2765782	0.951531	720870015	ND	ND	ND	DRR433163
	capture_ON6-0m	Seawater RNA sample	Probe capture (single-capture)	Illumina MiSeq	361450	356933	0.987503	169080530	337956	0.935001	87169934	ND	ND	ND	DRR433164
	capture_ON6-50m	Seawater RNA sample	Probe capture (single-capture)	Illumina MiSeq	685057	676550	0.987582	319928306	647513	0.945196	165921932	ND	ND	ND	DRR433165
	capture_ON6-100m	Seawater RNA sample	Probe capture (single-capture)	Illumina MiSeq	694995	687415	0.989093	321246261	654945	0.942374	164790609	ND	ND	ND	DRR433166
	capture_ON6-200m	Seawater RNA sample	Probe capture (single-capture)	Illumina MiSeq	2135541	2116145	0.990918	997784265	2038360	0.954493	519328147	ND	ND	ND	DRR433167
	capture_ON6-500m	Seawater RNA sample	Probe capture (single-capture)	Illumina MiSeq	2045778	2022688	0.988713	933648186	1945342	0.950906	478001108	ND	ND	ND	DRR433168
	capture_St2-0m	Seawater RNA sample	Probe capture (single-capture)	Illumina MiSeq	295028	290379	0.984242	134191865	276006	0.935525	68462837	ND	ND	ND	DRR433169
	capture_St2-B-5m	Seawater RNA sample	Probe capture (single-capture)	Illumina MiSeq	442543	436649	0.986682	199671263	420091	0.949266	102948090	ND	ND	ND	DRR433170
	capture_OT3-0m	Seawater RNA sample	Probe capture (single-capture)	Illumina MiSeq	422018	416115	0.986012	192789540	399208	0.94595	100019713	ND	ND	ND	DRR433171
	capture_OT3-50m	Seawater RNA sample	Probe capture (single-capture)	Illumina MiSeq	1066303	1055926	0.990268	496522490	1014157	0.951096	259133691	ND	ND	ND	DRR433172
	capture_OT3-B-5m	Seawater RNA sample	Probe capture (single-capture)	Illumina MiSeq	1073278	1061383	0.988917	497250524	1019151	0.949569	258812431	ND	ND	ND	DRR433173
	capture_OT4-0m	Seawater RNA sample	Probe capture (single-capture)	Illumina MiSeq	641748	632837	0.986114	296828806	605828	0.944028	154693686	ND	ND	ND	DRR433174
	capture_OT4-50m	Seawater RNA sample	Probe capture (single-capture)	Illumina MiSeq	1072141	1061987	0.990529	492976776	1027289	0.958166	257189549	ND	ND	ND	DRR433175
	capture_OT4-100m	Seawater RNA sample	Probe capture (single-capture)	Illumina MiSeq	1227746	1210522	0.985971	562165268	1169231	0.952339	292846597	ND	ND	ND	DRR433176
	capture_OT4-B-10m	Seawater RNA sample	Probe capture (single-capture)	Illumina MiSeq	2015379	1994675	0.989727	933355164	1927209	0.956251	488104022	ND	ND	ND	DRR433177
	capture_OT5-0m	Seawater RNA sample	Probe capture (single-capture)	Illumina MiSeq	1022361	1013366	0.991202	470048846	980108	0.958671	245340227	ND	ND	ND	DRR433178
	capture_OT5-50m	Seawater RNA sample	Probe capture (single-capture)	Illumina MiSeq	1381836	1369052	0.990749	640124405	1325620	0.959318	334902820	ND	ND	ND	DRR433179
	capture_OT5-100m	Seawater RNA sample	Probe capture (single-capture)	Illumina MiSeq	1083354	1072361	0.989853	499461221	1034950	0.95532	259765823	ND	ND	ND	DRR433180
	capture_OT5-200m	Seawater RNA sample	Probe capture (single-capture)	Illumina MiSeq	2184532	2163847	0.990531	1006804203	2097949	0.960365	526322619	ND	ND	ND	DRR433181
	capture_OT5-500m	Seawater RNA sample	Probe capture (single-capture)	Illumina MiSeq	2828068	2804421	0.991638	1304701999	2718225	0.96116	678424561	ND	ND	ND	DRR433182
	capture_OT6-0m	Seawater RNA sample	Probe capture (single-capture)	Illumina MiSeq	865183	854985	0.988213	398373570	829080	0.958271	207801550	ND	ND	ND	DRR433183
	capture_OT6-50m	Seawater RNA sample	Probe capture (single-capture)	Illumina MiSeq	825327	817922	0.991028	377229739	787427	0.954079	194893929	ND	ND	ND	DRR433184
	capture_OT6-100m	Seawater RNA sample	Probe capture (single-capture)	Illumina MiSeq	1157723	1148644	0.992158	534735635	1112498	0.960936	278514702	ND	ND	ND	DRR433185
	capture_OT6-200m	Seawater RNA sample	Probe capture (single-capture)	Illumina MiSeq	1846122	1826953	0.989617	842559153	1768191	0.957787	437617449	ND	ND	ND	DRR433186
	capture_OT6-500m	Seawater RNA sample	Probe capture (single-capture)	Illumina MiSeq	3279364	3239271	0.987774	1498168280	3123914	0.952598	776576783	ND	ND	ND	DRR433187
	non-capture_ON1-0m	Seawater RNA sample	Shotgun (non-capture)	Illumina MiSeq	1216714	1200029	0.986287	574606158	1146440	0.942243	305864532	ND	ND	ND	DRR433188
	non-capture_ON1-B-5m	Seawater RNA sample	Shotgun (non-capture)	Illumina MiSeq	995654	983893	0.988188	459788079	948161	0.9523	241508622	ND	ND	ND	DRR433189
	non-capture_ON2-0m	Seawater RNA sample	Shotgun (non-capture)	Illumina MiSeq	1037603	1025676	0.988505	492233807	979861	0.944351	261894306	ND	ND	ND	DRR433190
	non-capture_ON2-B-5m	Seawater RNA sample	Shotgun (non-capture)	Illumina MiSeq	1216619	1202554	0.988439	585279096	1137584	0.935037	312443302	ND	ND	ND	DRR433191
	non-capture_ON3-0m	Seawater RNA sample	Shotgun (non-capture)	Illumina MiSeq	1071047	1058038	0.987854	510352828	1007494	0.940663	272083842	ND	ND	ND	DRR433192
	non-capture_ON3-B-5m	Seawater RNA sample	Shotgun (non-capture)	Illumina MiSeq	1205776	1189799	0.98675	583843884	1122603	0.931021	313121809	ND	ND	ND	DRR433193
	non-capture_ON4-0m	Seawater RNA sample	Shotgun (non-capture)	Illumina MiSeq	1133647	1121271	0.989083	543236455	1063838	0.938421	290059317	ND	ND	ND	DRR433194
	non-capture_ON4-50m	Seawater RNA sample	Shotgun (non-capture)	Illumina MiSeq	1240573	1227541	0.989495	601476215	1155207	0.931188	321873877	ND	ND	ND	DRR433195
	non-capture_ON4-100m	Seawater RNA sample	Shotgun (non-capture)	Illumina MiSeq	1250894	1234756	0.987099	602670015	1155168	0.923474	320999935	ND	ND	ND	DRR433196
	non-capture_ON4-B-10m	Seawater RNA sample	Shotgun (non-capture)	Illumina MiSeq	1289443	1270334	0.98518	628372998	1181785	0.916508	336064293	ND	ND	ND	DRR433197
	non-capture_ON5-0m	Seawater RNA sample	Shotgun (non-capture)	Illumina MiSeq	1113438	1099082	0.987107	533801988	1036875	0.931237	284795945	ND	ND	ND	DRR433198
	non-capture_ON5-50m	Seawater RNA sample	Shotgun (non-capture)	Illumina MiSeq	1181345	1167902	0.988621	570302330	1095823	0.927606	305016297	ND	ND	ND	DRR433199
	non-capture_ON5-100m	Seawater RNA sample	Shotgun (non-capture)	Illumina MiSeq	1222521	1209405	0.989271	599778492	1130421	0.924664	321898029	ND	ND	ND	DRR433200
	non-capture_ON5-200m	Seawater RNA sample	Shotgun (non-capture)	Illumina MiSeq	1075131	1062543	0.988292	524924669	990489	0.921273	281552408	ND	ND	ND	DRR433201
	non-capture_ON5-B-10m	Seawater RNA sample	Shotgun (non-capture)	Illumina MiSeq	1402610	1386722	0.988673	694227133	1274326	0.908539	372874169	ND	ND	ND	DRR433202
	non-capture_ON6-0m	Seawater RNA sample	Shotgun (non-capture)	Illumina MiSeq	1286964	1269977	0.986801	624394746	1185783	0.92138	334483000	ND	ND	ND	DRR433203
	non-capture_ON6-50m	Seawater RNA sample	Shotgun (non-capture)	Illumina MiSeq	1237071	1221342	0.987285	600951961	1146436	0.926734	321632695	ND	ND	ND	DRR433204
	non-capture_ON6-100m	Seawater RNA sample	Shotgun (non-capture)	Illumina MiSeq	963763	953272	0.989115	464320045	888995	0.922421	247484965	ND	ND	ND	DRR433205
	non-capture_ON6-200m	Seawater RNA sample	Shotgun (non-capture)	Illumina MiSeq	1199923	1187000	0.98923	588917103	1104846	0.920764	316304286	ND	ND	ND	DRR433206
	non-capture_ON6-500m	Seawater RNA sample	Shotgun (non-capture)	Illumina MiSeq	1227070	1212563	0.988178	594463210	1129507	0.920491	317107056	ND	ND	ND	DRR433207
	non-capture_St2-0m	Seawater RNA sample	Shotgun (non-capture)	Illumina MiSeq	1171484	1156221	0.986971	555989535	1099169	0.938271	295820207	ND	ND	ND	DRR433208
	non-capture_St2-B-5m	Seawater RNA sample	Shotgun (non-capture)	Illumina MiSeq	1065216	1050432	0.986121	502740720	1006378	0.944764	268575184	ND	ND	ND	DRR433209
	non-capture_OT3-0m	Seawater RNA sample	Shotgun (non-capture)	Illumina MiSeq	1133708	1120278	0.988154	548548753	1064704	0.939134	296459692	ND	ND	ND	DRR433210
	non-capture_OT3-50m	Seawater RNA sample	Shotgun (non-capture)	Illumina MiSeq	1158809	1147334	0.990098	572335965	1075809	0.928375	309477400	ND	ND	ND	DRR433211
	non-capture_OT3-B-5m	Seawater RNA sample	Shotgun (non-capture)	Illumina MiSeq	1264788	1251159	0.989224	621716039	1175072	0.929066	336122816	ND	ND	ND	DRR433212
	non-capture_OT4-0m	Seawater RNA sample	Shotgun (non-capture)	Illumina MiSeq	1164203	1148220	0.986271	567682001	1082145	0.929516	306569263	ND	ND	ND	DRR433213
	non-capture_OT4-50m	Seawater RNA sample	Shotgun (non-capture)	Illumina MiSeq	1146172	1134594	0.989899	558269449	1070572	0.934041	300642793	ND	ND	ND	DRR433214
	non-capture_OT4-100m	Seawater RNA sample	Shotgun (non-capture)	Illumina MiSeq	1208792	1190736	0.985063	587535922	1122975	0.929006	316649256	ND	ND	ND	DRR433215
	non-capture_OT4-B-10m	Seawater RNA sample	Shotgun (non-capture)	Illumina MiSeq	1197182	1183947	0.988945	588259408	1111716	0.928611	317954903	ND	ND	ND	DRR433216
	non-capture_OT5-0m	Seawater RNA sample	Shotgun (non-capture)	Illumina MiSeq	1071305	1060770	0.990166	520952481	1002827	0.93608	280841548	ND	ND	ND	DRR433217
	non-capture_OT5-50m	Seawater RNA sample	Shotgun (non-capture)	Illumina MiSeq	1142457	1130692	0.989702	560335142	1065647	0.932768	302668263	ND	ND	ND	DRR433218
	non-capture_OT5-100m	Seawater RNA sample	Shotgun (non-capture)	Illumina MiSeq	1057213	1045968	0.989364	514818011	987112	0.933693	277584721	ND	ND	ND	DRR433219
	non-capture_OT5-200m	Seawater RNA sample	Shotgun (non-capture)	Illumina MiSeq	1196039	1183726	0.989705	589155689	1109828	0.92792	318445578	ND	ND	ND	DRR433220
	non-capture_OT5-500m	Seawater RNA sample	Shotgun (non-capture)	Illumina MiSeq	1249596	1236335	0.989388	616321834	1151205	0.921262	332961608	ND	ND	ND	DRR433221
	non-capture_OT6-0m	Seawater RNA sample	Shotgun (non-capture)	Illumina MiSeq	1146416	1132754	0.988083	556971731	1086320	0.947579	301313798	ND	ND	ND	DRR433222
	non-capture_OT6-50m	Seawater RNA sample	Shotgun (non-capture)	Illumina MiSeq	981808	972589	0.99061	475811024	913630	0.930559	254479621	ND	ND	ND	DRR433223
	non-capture_OT6-100m	Seawater RNA sample	Shotgun (non-capture)	Illumina MiSeq	1240595	1230424	0.991802	606885308	1167263	0.94089	326689505	ND	ND	ND	DRR433224
	non-capture_OT6-200m	Seawater RNA sample	Shotgun (non-capture)	Illumina MiSeq	1251686	1237316	0.988519	610654324	1164497	0.930343	328351955	ND	ND	ND	DRR433225
	non-capture_OT6-500m	Seawater RNA sample	Shotgun (non-capture)	Illumina MiSeq	1893645	1869304	0.987146	919647092	1749855	0.924067	494309658	ND	ND	ND	DRR433226
	amplicon_OT3-0m	Seawater RNA sample	Amplicon	PacBio Sequel IIe	96983	96774	0.997845	57621248	ND	ND	ND	95935	0.99133	57117958	DRR433227
	amplicon_OT3-50m	Seawater RNA sample	Amplicon	PacBio Sequel IIe	159129	158801	0.997939	94678796	ND	ND	ND	104782	0.659832	62460439	DRR433228
	amplicon_OT3-B-5m	Seawater RNA sample	Amplicon	PacBio Sequel IIe	159348	159042	0.99808	94825281	ND	ND	ND	104902	0.659587	62540082	DRR433229
	amplicon_ON1-0m	Seawater RNA sample	Amplicon	Illumina MiSeq	421970	1306	0.00309501	479791	ND	ND	ND	836	0.640123	303835	DRR505959
	amplicon_ON1-B-5m	Seawater RNA sample	Amplicon	Illumina MiSeq	115368	86889	0.753146	46894373	ND	ND	ND	55148	0.634695	29729756	DRR505960
	amplicon_ON2-0m	Seawater RNA sample	Amplicon	Illumina MiSeq	310517	1056	0.00340078	378006	ND	ND	ND	746	0.706439	264298	DRR505961
	amplicon_ON2-B-5m	Seawater RNA sample	Amplicon	Illumina MiSeq	140477	97732	0.695715	52618929	ND	ND	ND	57034	0.583575	30641450	DRR505962
	amplicon_ON3-0m	Seawater RNA sample	Amplicon	ND	ND	ND	ND	ND	ND	ND	ND	ND	ND	ND	ND
	amplicon_ON3-B-5m	Seawater RNA sample	Amplicon	Illumina MiSeq	80691	66818	0.828073	36000524	ND	ND	ND	38303	0.573244	20608596	DRR505963
	amplicon_ON4-0m	Seawater RNA sample	Amplicon	ND	ND	ND	ND	ND	ND	ND	ND	ND	ND	ND	ND
	amplicon_ON4-50m	Seawater RNA sample	Amplicon	Illumina MiSeq	93186	76249	0.818245	40898998	ND	ND	ND	48168	0.63172	25798584	DRR505964
	amplicon_ON4-100m	Seawater RNA sample	Amplicon	Illumina MiSeq	90996	59007	0.648457	31979899	ND	ND	ND	37392	0.633688	20254562	DRR505965
	amplicon_ON4-B-10m	Seawater RNA sample	Amplicon	Illumina MiSeq	120188	83796	0.697208	45420717	ND	ND	ND	47521	0.567103	25720184	DRR505966
	amplicon_ON5-0m	Seawater RNA sample	Amplicon	Illumina MiSeq	328225	391	0.00119126	145073	ND	ND	ND	295	0.754476	106844	DRR505967
	amplicon_ON5-50m	Seawater RNA sample	Amplicon	Illumina MiSeq	271319	17221	0.0634714	9254652	ND	ND	ND	12452	0.723071	6677939	DRR505968
	amplicon_ON5-100m	Seawater RNA sample	Amplicon	Illumina MiSeq	141930	53452	0.376608	28674978	ND	ND	ND	34158	0.639041	18289044	DRR505969
	amplicon_ON5-200m	Seawater RNA sample	Amplicon	Illumina MiSeq	98175	71882	0.732182	38862423	ND	ND	ND	41914	0.583095	22637184	DRR505970
	amplicon_ON5-B-10m	Seawater RNA sample	Amplicon	Illumina MiSeq	87308	71587	0.819936	38627866	ND	ND	ND	43426	0.606619	23397960	DRR505971
	amplicon_ON6-0m	Seawater RNA sample	Amplicon	Illumina MiSeq	308533	3704	0.0120052	1922042	ND	ND	ND	2820	0.761339	1456817	DRR505972
	amplicon_ON6-50m	Seawater RNA sample	Amplicon	Illumina MiSeq	117902	63903	0.542001	34455525	ND	ND	ND	41021	0.641926	22089453	DRR505973
	amplicon_ON6-100m	Seawater RNA sample	Amplicon	Illumina MiSeq	104704	77142	0.736763	41822889	ND	ND	ND	51038	0.661611	27658849	DRR505974
	amplicon_ON6-200m	Seawater RNA sample	Amplicon	Illumina MiSeq	100469	83781	0.833899	45157015	ND	ND	ND	45972	0.548716	24738114	DRR505975
	amplicon_ON6-500m	Seawater RNA sample	Amplicon	Illumina MiSeq	34974	32465	0.928261	17354651	ND	ND	ND	18816	0.579578	10034046	DRR505976
	amplicon_St2-0m	Seawater RNA sample	Amplicon	ND	ND	ND	ND	ND	ND	ND	ND	ND	ND	ND	ND
	amplicon_St2-B-5m	Seawater RNA sample	Amplicon	Illumina MiSeq	261652	527	0.00201413	204111	ND	ND	ND	381	0.72296	144320	DRR505977
	amplicon_OT4-0m	Seawater RNA sample	Amplicon	ND	ND	ND	ND	ND	ND	ND	ND	ND	ND	ND	ND
	amplicon_OT4-50m	Seawater RNA sample	Amplicon	Illumina MiSeq	104192	58243	0.558997	31431623	ND	ND	ND	39757	0.682606	21439344	DRR505978
	amplicon_OT4-100m	Seawater RNA sample	Amplicon	Illumina MiSeq	148900	77817	0.522612	42195136	ND	ND	ND	51310	0.659367	27804121	DRR505979
	amplicon_OT5-0m	Seawater RNA sample	Amplicon	Illumina MiSeq	151463	75573	0.498954	40975889	ND	ND	ND	50157	0.663689	27177309	DRR505980
	amplicon_OT5-50m	Seawater RNA sample	Amplicon	Illumina MiSeq	162071	74467	0.459471	39510302	ND	ND	ND	44430	0.59664	23518389	DRR505981
	amplicon_OT5-100m	Seawater RNA sample	Amplicon	Illumina MiSeq	157845	88434	0.560258	47804681	ND	ND	ND	58134	0.657372	31394915	DRR505982
	amplicon_OT5-500m	Seawater RNA sample	Amplicon	Illumina MiSeq	121771	74453	0.611418	39415979	ND	ND	ND	46704	0.627295	24677764	DRR505983
	amplicon_OT6-0m	Seawater RNA sample	Amplicon	Illumina MiSeq	202510	50561	0.249672	27356366	ND	ND	ND	35209	0.696367	19041321	DRR505984
	amplicon_OT6-50m	Seawater RNA sample	Amplicon	Illumina MiSeq	138714	63219	0.455751	34233177	ND	ND	ND	41970	0.663883	22719201	DRR505985
	amplicon_OT6-100m	Seawater RNA sample	Amplicon	Illumina MiSeq	207786	50205	0.241619	27105601	ND	ND	ND	32608	0.649497	17582083	DRR505986
	amplicon_OT6-200m	Seawater RNA sample	Amplicon	Illumina MiSeq	116421	66848	0.574192	36004925	ND	ND	ND	44021	0.658524	23678258	DRR505987
	amplicon_OT6-500m	Seawater RNA sample	Amplicon	Illumina MiSeq	97789	82030	0.838847	44040884	ND	ND	ND	47256	0.576082	25324213	DRR505988

## Sheet: Table S4
	Table S4. RPKMS abundance in metatranscriptomic seawater samples.
	SeqID	capture_ON1-0m	capture_ON1-B-5m	capture_ON2-0m	capture_ON2-B-5m	capture_ON3-0m	capture_ON3-B-5m	capture_ON4-0m	capture_ON4-50m	capture_ON4-100m	capture_ON4-B-10m	capture_ON5-0m	capture_ON5-50m	capture_ON5-100m	capture_ON5-200m	capture_ON5-B-10m	capture_ON6-0m	capture_ON6-50m	capture_ON6-100m	capture_ON6-200m	capture_ON6-500m	capture_St2-0m	capture_St2-B-5m	capture_OT3-0m	capture_OT3-50m	capture_OT3-B-5m	capture_OT4-0m	capture_OT4-50m	capture_OT4-100m	capture_OT4-B-10m	capture_OT5-0m	capture_OT5-50m	capture_OT5-100m	capture_OT5-200m	capture_OT5-500m	capture_OT6-0m	capture_OT6-50m	capture_OT6-100m	capture_OT6-200m	capture_OT6-500m	noncapture_ON1-0m	noncapture_ON1-B-5m	noncapture_ON2-0m	noncapture_ON2-B-5m	noncapture_ON3-0m	noncapture_ON3-B-5m	noncapture_ON4-0m	noncapture_ON4-50m	noncapture_ON4-100m
	OTU_real1	0	0	0	0	0	0	0	0	0	3.99076	0	0	0	21.445	9.77087	0	0	0	0	0	0	0	0	0	0	0	0	0	3.50561	0	0	0	0	0	0	0	0	0	10.8064	0	0	0	0	0	0	0	0	0
	OTU_real2	0	32.0985	0	14.338	0	25.8052	0	0	14.5234	74.931	0	0	2.74065	9.86897	315.658	0	0	3.79676	4.8808	320.889	0	0	0	7.35658	14.64	16.4162	0	2.12701	70.9842	2.53751	0	0	2.37101	515.1	11.998	25.2644	4.47075	5.6261	323.052	0	0	0	0	0	0	0	0	0
	OTU_real3	3.52032	0	0	0	0	0.580965	0	1.58704	0	1.19079	0	0	0	1.06649	296.409	0	0	0	0	1453.38	0	0	0	0	1.31839	2.21752	0	18.3884	10.4603	1.37107	0	0	10.2489	1201.28	0	0	0	11.3997	968.206	0	0	0	0	0	0	0	0	0
	OTU_real4	0	0	0	1.19187	0	1.74289	0	0	1.12105	7.14474	0	0	0	3.19946	414.001	0	0	0	0	813.73	0	31.979	0	0	0	0	3.92389	27.5826	34.8676	0	0	0	16.0139	319.846	0	0	0	9.11973	6008.3	0	0	0	0	0	0	0	0	0
	OTU_real5	15.7304	11.3969	4.86269	15.9775	15.6754	66.1986	11.0285	101.056	146.524	545.404	41.9509	15.9219	34.7396	1902.65	13079.9	8.87913	18.5435	45.8348	89.1185	37518.8	16.3097	532.292	15.0341	17.7618	55.9661	76.794	59.907	311.981	1749.69	42.8861	47.5624	47.8646	832.214	33463	34.3996	30.4994	17.5406	481.374	64372	0	0	0	0	0	0	0	0	0
	OTU_real6	0	0	0	0	0	6.03925	0	0	4.99437	4.4209	0	0	0	0	95.2514	0	0	0	0	0	0	0	0	0	0	0	0	0	32.1033	0	0	0	0	7.34127	0	0	0	0	10.2154	0	0	0	0	0	0	0	0	0
	OTU_real7	5.97972	1126.42	29.5758	1034.54	0	878.292	67.0774	1231.98	969.26	1087.21	414.624	653.671	915.603	1639.47	3530.21	506.293	930.476	1125.56	2037.11	4161.93	0	59.7525	0	454.63	501.637	252.372	935.355	866.773	1060.17	791.841	788.643	1047.6	1429.72	3845.08	729.535	750.709	956.066	908.808	1942.58	0	0	0	0	0	0	0	0	0
	OTU_real8	0	821.838	15.3123	986.329	41.1341	700.981	26.046	334.967	587.588	613.671	148.613	288.289	421.944	283.246	1201.66	76.8895	350.353	501.549	407.027	270.939	17.1194	16.874	0	177.115	273.626	109.209	232.354	303.213	1010.68	397.902	271.014	335.7	294.056	206.071	399.082	339.144	361.148	274.023	120.991	0	0	0	0	0	0	0	0	0
	OTU_real9	0	0	0	0	0	0	0	0	0	0	0	34.4007	0	1.93057	15.8331	43.1643	33.8046	0	5.9674	6.25225	0	0	0	21.5865	28.6388	0	0	0	0	0	0	0	0	17.0028	0	3.0889	15.305	6.87863	0	0	0	0	0	0	0	0	0	0
	OTU_real10	0	7.02809	0	2.05267	0	6.0033	8.50113	109.33	46.3366	29.7367	40.4214	90.0031	84.1609	80.8159	9.20543	198.486	264.438	406.306	151.017	1.18966	0	0	0	0	13.6233	3.81906	78.8411	61.3584	14.4119	127.51	122.209	131.93	30.889	0.851384	16.7472	23.51	27.0418	36.6478	0	0	0	0	0	0	0	0	0	0
	OTU_real11	2760.5	144434	6280.43	164221	2399.8	175788	27228.9	287598	265492	239825	110409	280565	323234	172839	80395.5	130688	333701	366841	278335	72252.5	3308.03	12085.6	2452.51	98829.6	101765	41798	265798	249106	145918	291789	332085	308297	178853	65150.3	168572	206436	204519	152186	37401.8	1.17711	19.9248	0	36.7719	1.33942	45.6762	6.34246	45.5527	33.873
	OTU_real12	2732.01	219703	8808.3	239335	3014.95	249539	17481.3	167456	201080	233779	45561.9	127441	161784	190869	176850	45336.9	113172	142832	201574	165445	2538.69	12692.7	2136.34	94514.7	100382	42765.3	156026	164283	158685	141511	159999	154166	182547	146772	158760	162413	155907	169123	86078.4	0	18.1826	0	44.2009	0	51.1888	0	14.9224	22.384
	OTU_real13	0	0	0	0	0	10.7723	0	0	12.9916	8.96988	0	0	0	75.3915	551.856	0	0	0	2.29215	951.019	0	0	0	0	0	0	4.54731	25.3055	63.8436	0	1.17477	1.50466	29.693	739.033	3.75638	0	4.19916	37.871	3017.33	0	0	0	0	0	0	0	0	0
	OTU_real14	0	0	0	0	0	0	0	0	1.3239	26.0159	0	0	3.4976	20.1515	234.129	0	0	0	0.778604	350.781	0	0	0	0	0	0	0	17.6441	25.5297	0	0	0	23.4504	321.677	0	2.01514	0	1.795	1726.79	0	0	0	0	0	0	0	0	0
	OTU_real15	0	0	0	0	0	1.35286	0	18.4782	16.9683	21.4901	0	0	0	134.107	484.293	0	0	2.38857	3.83819	1269.96	0	0	0	0	1.53502	5.1638	0	21.4099	67.3911	1.59636	1.18029	3.02346	72.3437	1495.94	0	0	0	50.4368	1803.58	0	0	0	0	0	0	0	0	0
	OTU_real16	0	1.12951	0	0.659786	0	0	10.93	3.51416	7.44696	23.7308	5.19704	0	0	120.437	601.461	8.79986	0	0	10.2192	1277.19	5.38802	46.0269	0	0	0	7.36533	2.8962	2.54482	82.6114	0	17.9572	0	58.8625	1009.25	0	5.66758	0	26.0835	5305.45	0	0	0	0	0	0	0	0	0
	OTU_real17	0	0	0	0.700436	0	3.4142	5.80172	1.86534	0	9.09742	0	0	0	35.098	375.229	0	0	4.82243	0	583.758	0	97.7253	0	0	0	2.60637	0	2.70161	48.3586	6.44599	0	0	32.3739	480.519	0	0	0	22.3311	1612.48	0	0	0	0	0	0	0	0	0
	OTU_real18	0	0	0	2.07185	0	9.42575	5.72039	25.7486	35.0772	80.7289	21.7596	19.27	3.43222	322.577	1831.26	0	7.21375	0	36.6744	2147	0	85.2374	0	3.07097	0	2.56983	18.1892	41.2879	203.653	11.1223	1.17477	9.02798	143.269	1179.02	1.87819	0	4.19916	110.971	7990.75	0	0	0	0	0	0	0	0	0
	OTU_real19	0	1.17135	0	2.05267	0	8.67144	0	3.64432	48.9109	36.9145	0	0	6.80088	288.978	942.859	0	2.38232	2.3554	10.5977	3777.58	0	110.15	3.86294	1.52127	9.08222	0	9.01041	17.154	78.4651	3.14839	31.4252	13.4166	50.7462	5681.57	1.8608	1.95916	37.4425	58.462	3753.03	0	0	0	0	0	0	0	0	0
	OTU_real20	0	1.1823	0	0	0	15.4852	0	18.3919	15.5899	50.3693	0	0	1.71611	254.601	1358.81	4.60553	4.80917	2.37741	15.281	3465.46	5.63979	11.1179	0	10.7484	3.0557	0	1.51577	27.9692	155.164	4.76672	3.52432	1.50466	117.288	2993.94	1.87819	1.97747	1.39972	109.21	5704.83	0	0	0	0	0	0	0	0	0
	OTU_real21	0	0	0	0	0	0	0	0	19.4874	17.2498	0	0	8.58055	70.4478	406.572	0	0	0	0	413.069	0	0	3.89904	0	6.1114	23.1285	0	11.9868	63.8436	0	0	0	40.0856	166.139	0	0	6.9986	30.8253	1800.63	0	0	0	0	0	0	0	0	0
	OTU_real22	0	141.216	5.02101	149.854	10.7905	197.02	11.3876	177.571	120.26	123.621	64.9751	131.523	134.942	77.5012	288.657	41.257	227.373	276.863	133.847	2.39039	0	3.68874	0	106.984	103.411	7.67364	159.924	92.7972	285.558	151.825	140.317	143.776	93.8369	6.27252	46.7363	68.8897	103.098	80.6495	10.4143	0	0	0	0	0	0	0	0	0
	OTU_real23	0	67.0774	0	180.1	0	68.3539	0	0	10.3449	67.3046	0	2.74005	1.70813	1.23018	219.716	0	0	0	1.52099	9.56157	0	0	3.88091	0	0	0	0	0	109.397	1.58151	0	0	0.738873	7.98321	3.73891	1.96828	0	0	23.3083	0	0	0	0	0	0	0	0	0
	OTU_real24	0	0	0	0	0	0	0	0	1.29916	18.6298	0	0	0	72.9197	154.295	0	0	0	0	194.527	0	37.0597	0	0	0	0	0	0	31.5177	0	0	0	20.0428	115.725	0	1.97747	0	14.9723	559.522	0	0	0	0	0	0	0	0	0
	OTU_real25	0	0	0	0	0	0	0	7.35675	28.5815	34.4995	0	2.75286	25.7417	175.502	189.208	0	0	0	15.281	0	0	0	0	4.60646	0	0	0	0	48.4888	0	0	0	49.7358	0	0	0	0	62.5313	0	0	0	0	0	0	0	0	0	0
	OTU_real26	0	0	0	0	0	0	0	61.646	8.37409	40.0278	7.01288	0	8.84934	210.316	512.52	0	43.3984	0	12.8047	203.303	0	0	0	0	0	0	0	1.71699	77.0952	36.8703	10.6013	0	92.8265	178.729	0	0	0	132.84	421.996	0	0	0	0	0	0	0	0	0
	OTU_real27	0	0	0	1.94463	0	0	0	0	0	4.85717	0	0	0	0	28.5412	0	0	0	0	13.5246	0	0	0	0	0	0	0	0	42.0981	0	0	0	0	1.61315	0	0	0	0	0.701468	0	0	0	0	0	0	0	0	0
	OTU_real28	0	62.362	0	47.8763	0	42.615	0	16.6304	3.91577	65.5103	40.9908	0	7.75875	31.6641	168.031	0	0	3.58286	3.45437	124.261	0	0	0	2.31404	43.7482	7.74569	20.559	20.0718	112.048	4.78909	24.7861	9.07037	39.1551	113.102	28.3051	14.9007	8.43775	27.873	61.5711	0	0	0	0	0	0	0	0	0
	OTU_real29	0	138.699	26.0125	197.65	6.98784	141.475	0	35.565	30.1467	16.0111	7.01288	0	0	6.37321	124.863	0	0	0	9.8498	215.687	14.5412	0	0	13.8564	15.7571	3.31292	15.6325	0	20.8366	0	0	7.75899	17.2255	223.042	0	0	3.60892	4.54155	160.577	0	0	0	0	0	0	0	0	0
	OTU_real30	5.70614	64.4931	0	66.6513	0	43.318	80.0106	563.369	723.215	712.233	190.219	465.899	792.103	2546.35	2354.23	193.252	366.597	704.957	1846.66	3444.15	15.7767	20.7341	5.45356	96.6453	70.5208	43.1329	432.5	514.154	583.26	804.505	796.926	643.996	1671.64	3198.8	357.273	331.905	528.6	1225.7	1496.21	0	0	0	0	0	0	0	0	0
	OTU_real31	28.2929	8.19944	0	12.316	10.7406	21.3451	28.3371	52.8426	72.0792	168.85	10.7791	2.72737	17.0022	498.365	4604.95	9.12578	16.6762	37.6864	26.4941	43486.2	11.1751	348.808	30.9035	28.9041	43.8974	78.9272	54.0625	158.344	750.222	36.2064	32.5891	28.3239	209.604	51612	44.6591	29.3875	18.0279	186.729	48289.4	0	0	0	0	0	0	0	0	0
	OTU_real32	8.15924	9.45837	0	8.28741	0	28.2772	5.72039	180.24	106.531	137.998	16.3197	129.384	219.662	589.537	1429.76	59.8719	79.3513	161.664	413.351	12569.8	11.2796	37.0597	0	29.1742	21.3899	23.1285	106.104	129.191	216.583	133.468	182.09	118.868	255.36	15449.8	43.1983	94.9187	131.574	155.888	8028.62	0	0	0	0	0	0	0	0	0
	OTU_real33	254.124	11221.6	364.907	16139.9	98.0266	17975.4	1103.47	16199.9	17577.9	20712.3	2503.17	12659	16453.7	19557.2	26633.8	3882.18	11398.1	16151.5	21446.2	17990.1	294.646	1388.82	156.694	7546.86	7497.05	2909.8	12920.2	13192.5	12824.6	11843.4	14051.3	12297.9	15401.7	18124.5	12039.1	13211.9	15060	14627.6	12733.2	0	1.65038	0	8.25321	0	2.78775	0	2.70892	1.35448
	OTU_real34	4.15733	554.215	15.4217	570.759	0	530.349	17.488	594.128	442.184	431.021	133.044	530.2	426.707	219.147	157.807	258.129	742.467	746.19	535.679	49.7619	5.74722	49.0953	0	197.156	298.935	62.8508	542.169	477.748	288.239	505.181	533.929	481.464	277.623	45.5369	262.213	354.665	409.371	294.379	15.7396	0	0	0	0	0	0	0	0	0
	OTU_real35	0	0	0	0	0	0	0	0	0	0	0	0	0	17.9314	54.4666	0	0	0	0	136.469	0	0	0	0	0	0	0	9.66169	1.95416	0	0	0	11.6675	51.2562	0	0	0	0	580.102	0	0	0	0	0	0	0	0	0
	OTU_real36	0	0	0	0	0	0	0	0	0	0	0	0	0	22.7705	105.344	0	0	0	0	48.7841	0	0	0	0	0	0	0	0	5.7266	0	0	6.39731	0	19.486	0	0	0	9.9854	296.567	0	0	0	0	0	0	0	0	0
	OTU_real37	0	0	0	0	0	0	0	8.3152	11.7473	18.7172	0	20.7434	0	154.595	605.083	0	0	7.16572	4.60582	346.242	0	67.0207	0	0	0	0	0	6.02155	98.6508	9.57819	46.0312	0	58.1733	106.195	0	0	2.10944	128.747	1035.45	0	0	0	0	0	0	0	0	0
	OTU_real38	4.02322	5.82975	9.94947	4.08642	0	24.5665	5.6413	103.384	231.897	438.211	21.4588	51.5812	27.0782	1621.06	10817.9	40.8768	9.48537	23.4454	97.9533	17137.5	11.1237	350.855	11.5354	6.05703	10.5471	81.0978	28.4015	245.616	1248.06	4.70082	42.8657	13.3548	681.551	11983.7	20.3744	19.5014	13.8037	561.081	41671.9	0	0	0	0	0	0	0	0	0
	OTU_real39	0	0	0	0	0	0	0	0	0	0	0	0	0	22.0407	320.237	0	0	0	9.08371	1083.39	0	11.015	0	1.52127	3.02741	0	1.50173	80.4917	21.6179	0	1.1639	1.49073	3.67726	563.616	0	0	1.38676	2.6177	6100.22	0	0	0	0	0	0	0	0	0
	OTU_real40	0	0	0	0.687405	5.39526	0.670136	0	3.66127	0	3.43391	0	0	1.70813	9.84143	238.773	0	0	4.73271	0	1971.28	5.61356	3.68874	0	0	1.52074	7.67364	4.52616	35.7932	22.5229	0	0	1.49767	2.95549	2753.07	1.86945	1.96828	0	3.5065	3095.54	0	0	0	0	0	0	0	0	0
	OTU_real41	0	1772.82	11.129	2153.9	47.8343	1926.01	37.8607	374.651	1004.12	2897.85	8.00095	6.07331	262.5	6813.07	3544.41	20.3213	38.903	183.575	2255.38	135.401	20.7374	32.7043	2.86734	330.852	311.23	68.0343	111.469	197.849	1749.05	144.891	92.4397	116.185	4369.95	178.211	87.0163	267.577	390.123	3249.4	20.8849	0	2.41601	0	1.00684	0	0	0	0	0
	OTU_real42	0	0	0	0	0	0	0	0	0	3.15846	0	0	0	29.7019	17.3995	0	0	2.72067	0	6.41273	0	0	0	0	0	0	0	0	9.24831	0	0	0	13.5921	1.31122	0	0	0	9.07096	63.8598	0	0	0	0	0	0	0	0	0
	OTU_real43	1000.46	77254.6	3215.21	87524.1	1159.98	88546.5	5485.57	68092.6	77291	85104.5	14819.2	57818.9	68419.2	76394.2	64595.9	20457.5	52637.5	66664.9	83506.9	70760.9	756.769	4985.68	744.19	37289.2	40714.5	16177.3	66139.1	67389.5	62217.6	62877.2	70192.6	66040.9	73176.8	64309	62399.5	69396.8	66313.3	67954.7	38436.2	56.5776	138.712	53.324	161.54	60.8023	121.968	120.246	321.249	274.469
	OTU_real44	0	10.6906	0	0	0	0	25.8626	0	0	7.27892	0	0	0	0	0	0	0	0	0	0	0	39.0954	0	41.6528	0	11.6185	0	0	0	0	0	0	0	0	2.83051	0	0	1.32729	0	0	0	0	0	0	0	0	0	0
	OTU_real45	8.15924	68.5732	15.1334	61.4649	5.42047	62.6139	17.1612	796.368	557.338	890.778	223.036	443.21	722.482	3622.5	4941.93	124.349	317.405	915.303	2242.49	17506.6	0	137.121	19.4952	53.742	64.1697	110.503	359.237	546.066	958.462	637.151	987.984	619.921	1760.8	21249.2	298.632	375.72	572.486	1193.38	12797.3	0	0	0	0	0	0	0	0	0
	OTU_real46	0	66.2649	0	112.603	0	95.3668	0	52.4782	2.64781	75.9384	0	0	0	12.5947	234.129	0	0	0	0	82.3927	0	15.1063	0	29.7299	48.2655	0	0	0	129.296	0	1.19715	0	2.2694	56.6292	0	0	0	4.48749	49.2497	0	0	0	0	0	0	0	0	0
	OTU_real47	0	0	0	0	0	0	0	0	5.64507	60.7122	0	0	7.4568	83.24	439.822	0	5.22417	5.16514	14.9397	746.118	0	12.0773	4.23551	0	0	0	0	18.8084	36.8712	15.5342	1.27615	0	20.966	425.052	0	2.14812	1.52051	22.9614	2556.79	0	0	0	0	0	0	0	0	0
	OTU_real48	0	75.301	0	105.566	55.2372	123.497	0	23.4278	19.8585	78.2236	41.5763	0	13.116	44.0814	159.242	0	6.12597	6.05674	21.4116	186.607	0	4.72071	0	27.3828	29.1928	9.82043	15.4464	10.1793	108.09	24.2876	23.943	13.4166	35.9321	174.412	26.317	10.0757	16.0468	26.9249	99.0071	0	0	0	0	0	0	0	0	0
	OTU_real49	2854.87	214996	8863.88	234926	2921.98	244532	17148.6	164678	195453	227917	45263.8	125565	157255	186114	173446	44530.1	110635	139898	197911	161553	2581.88	12130.4	1964.53	93537	97995.5	41895.5	152239	159793	155152	138336	156567	150559	178383	143425	155851	158414	152293	165796	84001.9	0	16.3157	1.43532	42.0322	0	47.6034	0	12.173	24.3464
	OTU_real50	0	36.3118	4.99776	38.3165	5.37028	24.6802	0	71.0642	52.7722	90.2355	21.5581	46.3652	35.7046	66.1221	2547.95	45.6289	64.3226	44.7526	71.1557	15997	0	95.4632	7.72588	10.6489	30.2741	0	57.0659	93.6871	398.731	69.2645	43.0641	58.1385	57.3653	15246.6	66.9887	27.4283	38.8293	90.747	7876.29	0	0	0	0	0	0	0	0	0
	OTU_real51	0	0	0	0	0	0	0	11.0351	35.0772	8.96988	0	0	6.86444	71.6838	264.103	9.21106	2.40458	2.37741	43.5509	1323.26	0	3.70597	0	0	0	5.13967	7.57885	41.2879	68.6925	11.1223	10.573	3.00933	55.6745	971.055	3.75638	0	5.59888	39.6325	867.433	0	0	0	0	0	0	0	0	0
	OTU_real52	0	1.1823	0	2.76247	0	2.0198	0	16.5527	7.79494	18.6298	16.3197	8.25857	3.43222	1.23593	30.9715	4.60553	4.80917	30.9063	3.82025	117.677	0	0	0	6.14194	4.58355	10.2793	4.54731	3.99561	10.5059	7.94453	16.4468	13.542	5.93861	66.4557	0	3.95495	5.59888	4.40361	271.54	0	0	0	0	0	0	0	0	0
	OTU_real53	0	0	0	0	0	0	0	5.46648	17.3762	22.5589	0	0	2.55033	34.8978	370.728	0	3.57348	0	0	2235.38	0	33.0449	5.79441	2.2819	9.08222	0	6.75781	11.8758	46.8388	0	0	0	23.1668	2334.49	0	11.755	0	10.4708	2294.62	0	0	0	0	0	0	0	0	0
	OTU_real54	11.4874	1.66455	0	2.91695	0	17.062	0	20.7151	27.4362	170.001	7.6588	34.8816	2.4161	476.775	3630.29	0	6.7708	36.8186	10.757	13906.7	15.8805	57.3938	0	6.48541	8.60421	36.1805	29.8766	56.2539	336.784	6.71103	24.8093	19.0657	234.106	13872.3	29.0872	19.4885	5.91198	136.396	20950.7	0	0	0	0	0	0	0	0	0
	OTU_real55	2272.85	255185	8144.21	279957	1791.36	285097	8398.68	81273.1	123578	203406	12270.1	39714.1	56708	192921	368830	9485.72	29407.1	39091.3	98938.1	46494.8	1863.85	11062.9	1017.47	81104.5	84025.9	31539.4	80417.6	106357	207359	51454.4	62193.7	59561.5	216009	45821.1	138555	153448	166385	283369	22604.5	0	35.598	0	48.2134	0	67.647	0	6.08651	21.9117
	OTU_real56	0	0	0	0	0	0	0	0	0	0	0	0	0	0	6.23314	0	0	0	0	27.5674	0	4.55792	0	0	0	0	0	0	0	0	0	0	0	0.704594	0	0	0	0	389.726	0	0	0	0	0	0	0	0	0
	OTU_real57	25.6776	480.722	50.8008	695.492	0	661.07	7.20096	1370.61	1100.63	894.634	479.351	1254.46	1283.21	706.339	330.332	840.645	1540.72	1942.29	1295.55	160.227	0	69.9775	44.1739	432.971	432.741	168.218	1215.45	1111.58	536.125	1364.1	1435.95	1602.41	718.598	137.023	732.935	928.505	799.948	627.509	200.702	0	0	0	0	0	0	0	0	0
	OTU_real58	25.6776	1000.88	95.2515	838.213	22.7447	921.684	252.033	2274.7	2072.88	1801.57	1295.39	2027.24	2576.13	3413.71	756.125	2903.61	4520.24	4736.01	5013.41	230.095	94.6601	85.5281	8.18034	749.001	702.002	409.762	2464.61	2035.66	1058.01	2890.22	3278.08	2479.7	3297.08	203.731	1692.45	1798.51	2154.05	2647.88	79.9673	0	0	0	0	0	1.45537	0	0	0
	OTU_real59	0	3.3291	0	0	0	0.94789	0	0	0	30.1145	0	0	0	0	22.1987	0	0	0	0	1.12705	0	5.21762	0	0	0	0	0	0	26.1691	0	0	0	0	0.806574	0	0	0	0	0.701468	0	0	0	0	0	0	0	0	0
	OTU_real60	0	107.237	0	131.153	0	123.088	24.3211	620.355	462.139	402.882	231.286	589.111	668.828	627.065	85.3927	443.839	954.19	950.146	1061.17	97.5682	15.9856	42.0174	0	141.448	162.397	58.2722	627.268	460.562	217.611	745.354	922.36	541.639	611.234	114.48	388.623	330.696	495.927	499.27	34.5995	0	0	0	0	0	0	0	0	0
	OTU_real61	18.1883	75.552	0	149.845	24.1663	151.083	0	5.46648	3.86138	70.7528	0	0	7.65099	5.51017	46.864	0	3.57348	10.5993	3.40639	59.4832	0	49.5674	0	100.404	108.987	0	4.5052	0	34.8289	7.08387	0	4.47219	0	84.287	0	2.93875	33.2822	2.6177	29.6175	0	0	0	0	0	0	0	0	0
	OTU_real62	8.15924	297.939	40.3558	277.628	21.6819	264.594	291.74	2124.26	1735.67	1092.26	1153.26	2172	2543.28	2311.18	312.531	3458.75	4309.02	5513.22	3653.69	489.118	22.5592	77.8255	15.5962	277.923	279.597	125.922	1796.19	1623.55	578.633	2305.5	3032.09	2100.51	1710.32	494.98	726.859	978.85	1179.96	1421.49	383.644	0	0	0	0	0	0	1.4641	0	0
	OTU_real63	4.11811	13.1279	0	9.75985	16.4148	34.6606	28.8718	510.548	373.753	376.807	71.3858	330.68	530.084	1306.22	1170.4	92.9796	487.881	621.559	1187.74	5630.65	5.693	89.7825	0	72.8487	38.5566	38.9112	281.533	349.553	354.044	473.149	662.893	464.771	625.69	7050.61	144.089	183.644	326.386	377.838	4669.79	0	0	0	0	0	0	0	0	0
	OTU_real64	37.4695	108.589	0	263.869	19.9138	208.389	5.25392	3.37842	26.2508	93.7914	0	0	0	1.13514	590.642	0	2.2085	2.18355	1.40349	4526.89	0	6.80754	3.58109	77.5651	39.2913	2.36028	4.1765	17.1257	92.7808	4.37801	3.23693	2.76393	2.72717	5071.3	3.45006	5.44866	0	9.70684	2644.07	0	0	0	0	0	0	0	0	0
	OTU_real65	0	63.6717	0	137.026	0	20.9917	0	0	0	10.7565	0	0	0	1.75158	31.9225	0	0	0	0	3.40354	0	0	0	4.35224	10.8265	0	0	0	10.3079	0	0	0	0	0	0	0	0	4.9927	1.41223	0	0	0	0	0	0	0	0	0
	OTU_real66	0	2.73526	46.6818	0	0	1.55761	0	0	0	12.7704	0	0	0	0	0	0	0	0	0	0	32.6194	94.3121	81.1844	85.2568	125.482	41.6174	0	0	26.1752	0	0	0	0.858691	0	6.51782	0	0	0	0	0	0	0	0	0	0	0	0	0
	OTU_real67	5.66909	1.64293	0	2.87907	7.53234	0.93558	7.94911	20.446	18.0532	92.0466	0	22.9524	2.38472	338.339	2220.78	12.7998	0	6.60735	5.30866	11437.8	0	128.747	0	17.0698	8.49247	10.7132	14.7443	98.0913	253.8	13.2478	9.79486	14.6363	162.984	12644.4	5.2199	10.9917	17.5056	100.357	13716.3	0	0	0	0	0	0	0	0	0
	OTU_real68	31.4043	16.382	0	12.759	0	0	0	0	0	12.7475	0	0	0	0	0	0	0	0	0	0	43.4142	85.584	0	158.387	51.749	87.0415	0	0	24.8839	0	12.6605	0	0	0	0	0	0	2.71186	0	0	0	0	0	0	2.13594	0	0	0
	OTU_real69	14.0813	253.011	23.2154	197.056	6.23646	243.231	59.2337	842.19	581.45	505.689	287.905	791.816	896.4	1291.16	165.212	768.332	1333.48	1493.47	2096.58	12.8944	45.4216	21.3193	4.486	224.363	230.278	183.315	892.903	703.356	300.326	873.83	1000.2	846.543	1024.89	11.2053	535.91	527.837	816.488	733.632	10.3184	0	0	0	0	0	0	0	0	0
	OTU_real70	0	200.746	10.1363	277.544	0	131.904	0	5.54347	15.6631	63.084	0	24.892	3.44833	22.3511	293.631	0	2.41587	11.9429	13.0498	41.8225	0	44.6805	0	77.1347	73.6811	54.2199	6.09154	14.7193	228.967	9.57819	17.7043	28.7228	17.8995	24.7501	9.43503	27.8146	18.2818	41.5883	24.5283	0	0	0	0	0	0	0	0	0
	OTU_real71	57.9268	1888.59	25.581	2109.01	32.9852	1850.5	116.034	2122.75	2006.75	2106.4	468.965	2292.23	2147.79	1400.16	921.225	892.164	1985.16	2792.19	2413.08	28.4166	11.44	101.484	0	1037.17	1118.79	375.317	2150.71	2224.78	1499.94	2228.7	2231.63	2286.03	1549.43	18.5933	1577.25	1869.21	1788.72	1405.97	35.8779	0	0	0	0	0	0	0	0	0
	OTU_real72	1175.46	79040.4	4148.73	97903.1	1304.03	109211	9497.26	86375.5	103814	118269	34962.2	71101.5	87018.5	86696.9	104539	25812	67107.4	77648.3	96592.9	71701.1	1940.53	6147.66	1363.39	42959.9	44451.6	20520.5	81401.1	83408.4	78551.3	75899.1	87076.9	82972.4	85730.2	59974.3	63381.8	78036.5	84423.3	89216.2	38441.4	24.7039	82.7129	28.9033	67.0236	10.8116	32.9883	12.287	22.6275	33.9417
	OTU_real73	0	1.1823	0	1.38123	0	10.099	0	7.35675	5.19663	13.7998	5.4399	0	3.43222	133.48	1303.62	0	7.21375	0	9.93265	5120.13	0	33.3538	3.89904	0	18.3342	12.8492	4.54731	66.5934	84.8554	6.35562	11.7477	4.51399	77.9442	5851.54	7.51275	0	1.39972	54.6048	7134.28	0	0	0	0	0	0	0	0	0
	OTU_real74	3.08494	1201.58	3.81455	1767.76	16.3955	1504.43	8.65133	578.558	1419.57	3214.56	8.22712	135.308	565.795	5137.43	1422.67	45.2742	85.4605	492.586	4144.87	44.1899	4.26472	22.4192	2.94839	307.694	370.863	62.1845	194.854	295.091	1478.27	189.838	431.735	237.801	3298.97	47.6534	188.894	267.665	491.119	1742.22	43.3274	0	0	0	1.0353	0	1.0491	0	0	0
	OTU_real75	12.1819	544.857	25.1051	653.035	16.1858	605.803	113.876	1761.07	1447	1005.45	546.874	1896.12	1870.4	816.838	319.485	976.416	2604.02	3263.2	1865.5	43.8239	11.2271	3.68874	19.4045	450.862	482.076	225.093	1424.23	1227.57	456.088	1611.56	1981.98	1710.33	738.873	19.958	762.737	889.661	1122.93	613.638	47.6084	0	0	0	0	0	0	0	0	0
	OTU_real76	0	4.7738	0	2.0914	0	4.07772	0	25.9915	31.4739	47.362	0	2.77883	0	142.225	1049.32	0	2.42727	2.39984	10.0264	3845.62	5.693	115.969	0	4.64992	1.54226	5.18815	1.53007	18.8221	185.18	9.62337	4.74342	1.51886	82.4262	3786.7	9.47954	3.99226	2.82585	32.0051	5973.91	0	0	0	0	0	0	0	0	0
	OTU_real77	0	0	0	0	0	0	0	0	5.17246	0	0	0	0	12.3018	41.477	0	0	0	0	57.3694	0	18.4437	0	0	0	0	0	0	4.02194	0	0	0	1.47775	27.9412	0	0	0	0.876626	389.794	0	0	0	0	0	0	0	0	0
	OTU_real78	31.0414	30.3614	23.9893	33.4995	36.0883	117.825	43.5258	330.612	423.826	1072.33	36.2176	102.113	119.151	4061.37	28280.7	157.693	32.0184	128.887	218.009	91631.1	64.3689	838.901	74.1685	39.4313	72.6578	251.752	116.775	782.855	2976.93	86.1398	137.433	113.057	1919	98715.3	137.55	127.894	111.828	1640.15	120982	0	0	0	0	0	0	0	0	0
	OTU_real79	0	0	0	0	0	4.71287	0	11.0351	9.0941	27.5996	0	0	3.43222	55.6167	526.516	0	0	2.37741	6.1124	626.008	0	59.2956	0	1.53549	0	0	0	14.6506	74.3495	0	2.34955	0	43.0549	275.562	0	0	0	23.7795	1971.03	0	0	0	0	0	0	0	0	0
	OTU_real80	172.149	5174.26	197.658	6689.5	190.607	6835.31	586.219	10386.6	9219.03	7936.79	3005.99	10465.7	10882.9	6353.93	1211.3	5261.07	11985.2	15079.1	9874.12	81.2322	124.658	457.975	74.4296	3123.96	3529.02	1309.02	7707.33	7389.11	4113.29	8832.69	10327.5	9079.44	5466.05	39.1397	5489.3	6101.33	7283.18	5092.35	169.195	0	1.65038	0	0	0	0	0	0	0
	OTU_real81	80.837	2567.6	354.841	3727.64	80.5542	2249.24	22.6697	1543.37	1279.41	1440.35	231.75	1257.32	1344.87	971.015	923.332	410.66	1057.75	1352	1336.06	227.622	72.6385	168.896	11.5888	993.388	887.03	160.4	950.598	793.041	1055.27	760.335	925.297	951.087	662.643	209.44	744.319	726.85	1177.36	837.664	206.335	0	0	0	1.35643	0	0	0	0	0
	OTU_real82	3619.47	5833.32	3613.38	4736.53	3069.12	3836.11	3077.41	5794.46	5176.19	4177.49	3702.6	4835.62	4960.39	3438.35	1046.07	3429.01	6321.49	6656.36	5042.59	1240.82	1952.86	2340.68	2671.22	4862.74	5072.42	3589.91	5169.72	5405.48	3988.51	5492.36	5324.82	5355.45	3935.04	1172.36	4800.86	4778.4	4884.17	3990.69	1276.51	775.322	1396.35	581.124	1312.35	436.52	903.056	398.174	675.171	873.528
	OTU_real83	28.1626	41.9742	69.6463	27.2428	26.7277	73.0356	11.2826	155.984	88.4026	321.173	32.1881	16.2888	23.6934	505.819	9191.33	22.7093	35.5701	32.8236	41.4418	61725	0	157.154	34.6062	65.1131	75.3364	93.7693	56.803	208.839	1318.99	59.5437	23.1706	28.1934	217.423	75878.8	48.1578	52.6537	27.6074	168.498	37036	0	0	0	0	0	0	0	0	0
	OTU_real84	0	0	5.02101	2.06221	0	8.71177	0	0	12.9311	68.6782	0	2.74005	18.7894	201.749	1440.48	0	4.7868	0	9.12596	1686.82	0	25.8212	0	0	3.04149	7.67364	3.01744	82.1918	142.377	6.32606	1.16931	1.49767	113.048	1109.67	0	1.96828	8.35926	123.604	5711.03	0	0	0	0	0	0	0	0	0
	OTU_real85	0	1.1823	0	0	0	0	0	0	5.19663	4.82994	0	2.75286	0	34.606	315.347	0	0	0	0	1124.73	0	63.0016	0	0	0	12.8492	6.06308	26.6374	43.6399	0	8.22341	0	12.6195	576.331	3.75638	0	2.79944	16.7337	6321.65	0	0	0	0	0	0	0	0	0
	OTU_real86	532.702	15279.3	919.419	16852.7	668.464	18839	5192.32	57371.9	52658.8	49600.6	25142.4	55099.4	66881.1	102002	46756.4	56466.4	88913.5	96294.8	125396	66095	1227.37	3091.66	505.587	17287.4	17581	10672.6	55125.8	50878.5	32356.5	69600.1	80094.8	65836.3	83470.3	66133.5	37493.8	45852.2	51578	66418.1	32923.5	0	4.4686	0	3.72444	0	2.51606	0	4.88984	3.66743
	OTU_real87	8.0837	5.85674	9.99553	7.52645	16.1108	59.366	11.3348	125.729	281.881	453.912	21.5581	27.2737	35.7046	2006.93	9337.09	13.6887	7.14696	56.5296	153.666	35361.6	5.58757	356.151	30.9035	10.6489	24.2193	66.197	75.0867	248.073	1484.43	25.1871	72.1615	50.6849	828.855	46811.4	24.1904	66.6116	36.0558	542.737	42224.2	0	0	0	0	0	0	0	0	0
[truncated: 63 more columns]

## Sheet: Table S5
	Table S5. Mapping ratio of sequencing reads to sequence data at each processing stage.
	Sample	pre-chimera-removal (%)	pre-clustering (%)	OTU (%)
	non-capture_St2	0.09	0.09	0.09
	single_St2-cycle20	0.55	0.55	0.55
	double_St2-cycle5/20	86.01	86.01	86.01
	double_St2-cycle7/14	91.3	91.32	91.32
	capture_ON1-0m	1.28	1.27	1.12
	capture_ON1-B-5m	70.67	70.67	70.62
	capture_ON2-0m	3.18	3.18	2.97
	capture_ON2-B-5m	78.79	78.78	78.76
	capture_ON3-0m	1.28	1.28	1.08
	capture_ON3-B-5m	82.03	82.03	82
	capture_ON4-0m	6.67	6.67	6.48
	capture_ON4-50m	65.43	65.42	65.39
	capture_ON4-100m	72.29	72.28	72.25
	capture_ON4-B-10m	82.04	82.03	82
	capture_ON5-0m	20.62	20.61	20.54
	capture_ON5-50m	54.48	54.47	54.42
	capture_ON5-100m	66.09	66.08	66.05
	capture_ON5-200m	73.57	73.57	73.52
	capture_ON5-B-10m	78.44	78.47	78.36
	capture_ON6-0m	24.54	24.54	24.49
	capture_ON6-50m	58.01	58	57.97
	capture_ON6-100m	67.98	67.97	67.94
	capture_ON6-200m	78.19	78.19	78.16
	capture_ON6-500m	71.58	71.72	71.36
	capture_St2-0m	1.42	1.42	1.1
	capture_St2-B-5m	5.08	5.08	4.75
	capture_OT3-0m	1.08	1.08	0.84
	capture_OT3-50m	32.95	32.95	32.9
	capture_OT3-B-5m	34.43	34.42	34.39
	capture_OT4-0m	14.6	14.6	14.53
	capture_OT4-50m	60.94	60.94	60.88
	capture_OT4-100m	62.62	62.62	62.56
	capture_OT4-B-10m	60.02	60.02	59.97
	capture_OT5-0m	59.54	59.53	59.47
	capture_OT5-50m	67.92	67.92	67.88
	capture_OT5-100m	63.31	63.31	63.28
	capture_OT5-200m	71.5	71.49	71.46
	capture_OT5-500m	69.96	70.09	69.74
	capture_OT6-0m	55.49	55.49	55.43
	capture_OT6-50m	61.65	61.65	61.59
	capture_OT6-100m	62.42	62.42	62.37
	capture_OT6-200m	70.56	70.55	70.52
	capture_OT6-500m	56.9	57.12	56.56
	non-capture_ON1-0m	0.24	0.24	0.04
	non-capture_ON1-B-5m	0.26	0.26	0.08
	non-capture_ON2-0m	0.26	0.25	0.03
	non-capture_ON2-B-5m	0.17	0.17	0.08
	non-capture_ON3-0m	0.23	0.22	0.02
	non-capture_ON3-B-5m	0.19	0.18	0.06
	non-capture_ON4-0m	0.23	0.22	0.03
	non-capture_ON4-50m	0.16	0.14	0.05
	non-capture_ON4-100m	0.16	0.14	0.06
	non-capture_ON4-B-10m	0.16	0.15	0.07
	non-capture_ON5-0m	0.17	0.12	0.04
	non-capture_ON5-50m	0.17	0.13	0.04
	non-capture_ON5-100m	0.17	0.14	0.05
	non-capture_ON5-200m	0.14	0.14	0.05
	non-capture_ON5-B-10m	0.12	0.12	0.07
	non-capture_ON6-0m	0.12	0.09	0.04
	non-capture_ON6-50m	0.14	0.11	0.04
	non-capture_ON6-100m	0.14	0.12	0.05
	non-capture_ON6-200m	0.15	0.14	0.07
	non-capture_ON6-500m	0.12	0.11	0.05
	non-capture_St2-0m	0.33	0.33	0.02
	non-capture_St2-B-5m	0.36	0.36	0.02
	non-capture_OT3-0m	0.24	0.24	0.02
	non-capture_OT3-50m	0.14	0.13	0.06
	non-capture_OT3-B-5m	0.14	0.13	0.07
	non-capture_OT4-0m	0.19	0.18	0.06
	non-capture_OT4-50m	0.2	0.18	0.05
	non-capture_OT4-100m	0.22	0.21	0.05
	non-capture_OT4-B-10m	0.18	0.18	0.08
	non-capture_OT5-0m	0.19	0.17	0.05
	non-capture_OT5-50m	0.17	0.15	0.05
	non-capture_OT5-100m	0.15	0.13	0.05
	non-capture_OT5-200m	0.16	0.15	0.06
	non-capture_OT5-500m	0.09	0.09	0.05
	non-capture_OT6-0m	0.16	0.14	0.06
	non-capture_OT6-50m	0.17	0.16	0.06
	non-capture_OT6-100m	0.15	0.14	0.05
	non-capture_OT6-200m	0.15	0.15	0.07
	non-capture_OT6-500m	0.07	0.07	0.04
	non-capture_ON4-0m	0.23	0.22	0.03
	non-capture_ON4-100m	0.16	0.14	0.06
	non-capture_ON4-50m	0.16	0.14	0.05
	non-capture_ON4-B-10m	0.16	0.15	0.07
	non-capture_ON5-0m	0.17	0.12	0.04
	non-capture_ON5-100m	0.17	0.14	0.05
	non-capture_ON5-200m	0.14	0.14	0.05
	non-capture_ON5-50m	0.17	0.13	0.04
	non-capture_ON5-B-10m	0.12	0.12	0.07
	non-capture_ON6-0m	0.12	0.09	0.04
	non-capture_ON6-100m	0.14	0.12	0.05
	non-capture_ON6-200m	0.15	0.14	0.07
	non-capture_ON6-500m	0.12	0.11	0.05
	non-capture_ON6-50m	0.14	0.11	0.04
	non-capture_OT3-0m	0.24	0.24	0.02
	non-capture_OT3-50m	0.14	0.13	0.06
	non-capture_OT3-B-5m	0.14	0.13	0.07
	non-capture_OT4-0m	0.19	0.18	0.06
	non-capture_OT4-100m	0.22	0.21	0.05
	non-capture_OT4-50m	0.2	0.18	0.05
	non-capture_OT4-B-10m	0.18	0.18	0.08
	non-capture_OT5-0m	0.19	0.17	0.05
	non-capture_OT5-100m	0.15	0.13	0.05
	non-capture_OT5-200m	0.16	0.15	0.06
	non-capture_OT5-500m	0.09	0.09	0.05
	non-capture_OT5-50m	0.17	0.15	0.05
	non-capture_OT6-0m	0.16	0.14	0.06
	non-capture_OT6-100m	0.15	0.14	0.05
	non-capture_OT6-200m	0.15	0.15	0.07
	non-capture_OT6-500m	0.07	0.07	0.04
	non-capture_OT6-50m	0.17	0.16	0.06
	non-capture_St2-0m	0.33	0.33	0.02
	non-capture_St2-B-5m	0.36	0.36	0.02
