# Supplementary material for: Probe Capture Enrichment Sequencing of amoA Genes Improves the Detection of Diverse Ammonia‐Oxidising Archaeal and Bacterial Populations
Source: Mol Ecol Resour. 2024 Nov 18;25(3):e14042. doi: 10.1111/1755-0998.14042 (PMC11887609; doi:10.1111/1755-0998.14042)
Supplement: Supplementary file 3 — Data S1. [file MEN-25-e14042-s001.txt]

>Nitrosopumilus maritimus SCM1 (CP000866) amoA
ATGGTCTGGTTAAGACGATGTACACACTACTTGTTCATAGTAGTGGTTGCAGTTAACTCTACACTGTTAACAATTAATGCAGGAGACTACATCTTCTACACTGACTGGGCTTGGACTTCGTACACGGTATTCTCAATATCGCAAACGTTGATGCTTATTGTAGGTGCAACATATTACCTAACATTTACAGGCGTTCCAGGCACAGCAACGTACTACGCTCTGATTATGACAGTTTACACATGGATTGCAAAGGCAGCCTGGTTCTCACTAGGTTATCCATATGACTTCATTGTAACACCAGTTTGGTTACCATCAGCAATGCTGTTGGACTTAGTCTACTGGGCAACAAAGAAGAACAAGCACTCCTTGATACTGTTCGGCGGTGTACTGGTAGGAATGTCATTACCATTGTTCAACATGGTAAACCTGATAACAGTAGCAGACCCACTAGAAACGGCATTCAAGTATCCAAGACCAACATTGCCACCATACATGACACCGATAGAACCCCAAGTAGGTAAGTTCTATAACAGCCCAGTTGCTCTCGGTGCAGGTGCAGGTGCAGTTTTGGGATGTACATTTGCAGCGTTAGGTTGTAAATTGAATACATGGACTTACAGATGGATGGCCGCTTGGTCAAAGTGGGACTAA
>Nitrosomonas europaea ATCC 19718 (NC_004757) amoA
ATGCCGCCGGAAGCGGTTCATATGTCACGTCTGATTGATGCAGTTTATTTTCCAATTCTGATTATTTTGCTGGTGGGTACCTACCACATGCACTTTATGCTGCTGGCAGGTGACTGGGATTTCTGGATGGACTGGAAAGATCGTCAATGGTGGCCGGTTGTAACGCCAATCGTGGGGATCACCTACTGTTCGGCAATCATGTATTACTTGTGGGTCAACTACCGCCAACCGTTTGGTGCAACGTTGTGTGTGGTGTGTCTGCTGATTGGTGAGTGGCTGACACGTTACTGGGGATTCTACTGGTGGTCACACTACCCCATCAACTTCGTAACACCGGGCATTATGCTTCCGGGTGCGCTGATGCTGGACTTCACGCTGTATCTGACACGCAACTGGCTGGTGACGGCTCTGGTTGGAGGTGGATTCTTCGGTCTGCTGTTCTATCCGGGTAACTGGCCGATTTTTGGACCAACCCATTTGCCAATCGTTGTAGAAGGCACATTGCTGTCGATGGCTGATTACATGGGACATCTGTATGTTCGTACAGGTACACCCGAGTATGTTCGTCATATTGAGCAAGGTTCACTGCGTACCTTTGGTGGTCATACCACAGTTATTGCAGCATTCTTCTCTGCGTTCGTATCAATGTTGATGTTCACCGTATGGTGGTATCTTGGAAAAGTTTACTGTACAGCCTTTTTCTACGTTAAAGGTAAAAGAGGTCGTATCGTACATCGCAATGATGTTACCGCATTCGGTGAAGAAGGCTTTCCAGAGGGGATCAAATAA
>Nitrosococcus oceani ATCC 19707 = NCIMB 11848 = C-107 (NC_007484) amoA
ATGAGTGCACTTACGTCTGCGGTTCGTACACCGGAGGAAGCTGCTAAAGTCTCTAGAACGTTGGATTTTATAGCGTTAGGGGCTTTTTTTATGATTTTGCTGGCTTCCCACCACGTTCACGTCATGCTTTTAATGGGCGACTGGGATTTCTGGGTTGACTGGAAAGACCGGCGTTTTTGGGTCACCGTAGTTCCCATTGTATCGGTTGCTTACCCCGCTGCTGCACAGGCGTTTTTTTGGGAGAAGTTCCGCCTTCCCTTTGGTGCTACCCTTGTAACGCTAGGGGTGTTAGCAGGTGAGTGGGCTAACCGCTACTTTAATTTCGTAGGGTTTACCTATTTTCCGATTAATTTCGTATGGCCGACCATTCTGCTGCCCATGGCGCTGTTCTTGGATGCCATGCTTGCGATTTCCAAGAGCTACGGCTTGACGGCGGTAGTGGGTGGATTAATGTACGGTTTGTTGATGTATCCCGCTAACTGGCCGCTGCTTTCGGCATTCCATGTGCCTGCTGAGTACAATGGAGTAGTAATGTCTTTGGCCGATATTATGGGCTACCAATACGTCCGGACCGGTACTCCTGAGTATATCCGGATGATTGAGAAAGGTACCTTGAGAACGTTTGGTAAGGACGTGGTCCCGGTTTCAGCTTTCTTCTCGGGTTTTGTTGCCATGGTAATGTACTTTGTGTGGCACTTTGTTGGCCGCTGGTTCTCCAAGGACTACCATATCGACCAAGTGTAG
>Candidatus Nitrospira inopinata ENR4 (LN885086) amoA
ATGTTTAGAACGGATGAAATAATCAAAGCCGCCAAGTTGCCTCCAGAGGGAGTGGCGATGTCGCGGCACATTGATTACATTTACTTTATTCCTATTTTGTTCGTGACCATCATCGGAACTTTTCACATGCACACGGCTTTGTTGTGCGGTGACTGGGATTTCTGGTTGGATTGGAAGGATCGGCAGTGGTGGCCGATTGTGACTCCCATCACAACAATTACCTTCTGCGCAGCCCTTCAATACTATAACTGGGTCAATTATCGTCAGCCGTTTGGGGCAACGATAACCATTTTAGCGTTAGGTGCCGGAAAATGGGTTGCGGTTTACACCTCTTGGTGGTGGTGGTCCAACTATCCGCCAAATTTCGTCATGCCGGCCACGTTGCTTCCTAGCGCCTTGGTTCTTGATTTCACCTTGTTGCTAACTAGAAACTGGACTTTGACCGCAGTGATCGGGGCCTGGATGTACGCGATTTTGTTCTATCCGAGCAATTGGCCTATCTTTGCTTACAGCCATACTCCGCTTGTGGTGGATGGGACCTTGCTTTCATGGGCCGACTATATGGGCTTTATGTATGTGCGGACCGGAACTCCTGAATATATCCGTATGATTGAAGTTGGGTCGCTGCGGACGTTCGGTGGGCACAGCACGATGATTTCCTCGTTCTTTGCTGCATTCGCCTCTTCATTGATGTACATCCTGTGGTGGCAGTTTGGAAAGTTTTTCTGCACGTCCTATTTCTACTTCACGGATGACAAGAAGCGAACGACCAAAGTTTACGATGTCTTTGCCTATGCAACATTGGCTCACGCGGATAAGGCCAAACTCTCTGGGGGGAAAGCATGA
>Smaragdicoccus niigatensis DSM 44881 = NBRC 103563 (AQXZ01000019) pmoA
ATGACCAACGGAGTCACCGAAGTACGCAACACCGACGCGGTCGTCAAGGCCTGGGAAGCGATCCCGCGTCACTGGAAGTGGGTGTTGCTCGTCGGCGTGCTGGGAATCGTCACCGCCGCTGTGCATCTCGAGAGCATGCTCATGGCGGGCGACTGGTCCTTCTGGGCGGACTGGAAGGATCGTCAATGGTGGCCGCTTTTGACGCCGCCGGTGAACCTCGTCTTCACGGCCGTCGTTCAGTACATCCTGTGGACCAAGCTGCGTCTCCCGATCGGTGCGACCGTCGGTGCCACGCTGCTGGTGGTCGGCCAGTGGATTTCTCGCGTGTCGAGCTTCCACTTCTGGGCTGACCTGCCGCTGAACTTCACGTGGCCCGAGACGCTGATCTTCGGAGCCATCATCATGGACTGCATTCTGCTGCTGAGCCGCAGCCTCATCATGACGTCGATCTTCGGCAGCCTGGCCTGGGGCGGTCTCTTCTGGTGGGAGAACTACCCGATGCTGTCGGCGTACCTCCAGCCGCTGATCTACCACGATCACCTCATGACGATGGCGGACTACCTCAAGTTCTCGCTCCCGATGTCGCAGGGACCGGAGTACTTGCGGATGGTCGAGGAAGGGCATCTCCGTGCGCTGGTGAGTGACACGGTTGCGATCGTCGGATTCTTCTCCGCGATGGTGTGCGTCGGGGCCTACTGGTTCGGCGTATTCCTCGGCAAGATGCTCGGTCTCGTCCCAGCCGGCAAGTTCCTGAAGCTGCAGTCGGACTAG
>Methylocapsa acidiphila B2 (ATYA01000006) pmoA
ATGTTAATGTTTAAACGCAAACCAAACTTGGCCGCGGGCGGTCCTGTGACCGAAGCGATTGAGGCGTCGCCGGGTCTCGAGGGCGGCGCTGGCGCCAATGCGCCGACGCTGGCGGCCGACGCCGGCGTGCTCTCCGCCGGCGCGCGCGCCGCGGCTGGCTCGCCGTTCAATTCCAAGGCCGAGGCCGCCGGGCTCGTCAAGACCGCCGATATTCTCCTCTTGGCTTCGCTCTTCCTGATCACCCTCGGCGGCTATCACATTCACGCCATGCTCACCATGGGCGACTGGGATTTCTGGATCGACTGGAAAGATCGCCGCTTCTGGCCGACGGTTCTTCCGATCGTGCTCGTCACGTTCCCGGCCGCCGCTCAGGCCTATTTCTGGGAAAGCTTCCGCCTTCCTTTCGGCGCGACCTTCCTGGTCCTCGGCCTTCTCTTCGGTGAATGGGTCAACCGCTACACCAATTTCTGGGGTTGGACCTATTTCCCGATCAGCCTCGTTTGGCCGACCTCTTTGGTCCCGGCTGCTCTGTTCCTCGATATCGTGCTCTTGCTGAGCCGCAGCTTCATCGTCACCGCGATCGTCGGCGCGATGGGCTGGGGTCTTCTTCTCTATCCCTCCAACTGGCCGATTCTTGCGCCTTATCATCAGGCGACGGAACAATATGGCCTTCTCATGTCTCTCGCCGACTTGATTGGCTTTGAATACGTCCGCACCTCGATGCCTGAATATCTCCGCATCGTCGAGCGCGGCACGATGCGCACCTTCGGTAAGGACGTCGTCGCGGTTGCGGCCTTCTTCTCCGGCTTCGTCTCGATCCTGGTGTATTTCTGGTGGTGGTACGTGGGCAAGCTGTTCTCGACCGTCGCCTACACCAAAGAAGTCTAA
>Methylosinus trichosporium OB3b (ADVE02000001) pmoA
ATGTCTACATCGAAGAGCGGGGGGGCAATCGGGCCTTTCCATTCGGTCGCGGAAGCGGCGGGATGCGTCAAGACCACCGATTGGATGCTTCTGACGCTGCTGTTTCTGGCGGTGCTGGGCGGCTACCACATTCACTTCATGCTGACGGCGGGCGACTGGGACTTCTGGGTCGACTGGAAAGACCGTCGTATGTGGCCGACCGTGGTTCCGATCCTGGGCGTGACCTTCGCCGCTGCGGCGCAGGCGTTCTTCTGGGAGAACTTCAAGCTGCCGTTCGGCGCGACCTTCGCGGTCCTCGGCCTGCTGATCGGCGAGTGGATCAACCGCTACTGCAACTTCTGGGGCTGGACCTATTTCCCGATCAGCCTGGTGTTCCCGTCCGCTCTGGTGGTTCCGGCGCTGTGGCTGGACATCATCATGCTGCTGTCGGGCTCCTATGTGATCACGGCGGTTGTGGGCTCGCTGGGCTGGGGCCTTCTGTTCTACCCGAACAACTGGCCGGCGATCGCGGCTCTGCATCAGGCGACGGAGCAGCATGGTCAGCTGATGTCCCTCGCGGATCTGGTCGGCTTCCACTTCGTCCGCACGTCGATGCCGGAATATATCCGCATGGTCGAGCGCGGCACGCTGCGCACCTTCGGTAAGGACGTCGTTCCGGTGGCCGCGTTCTTCTCGGGCTTCGTGTCGATGATGGTCTACTTCCTGTGGTGGTTCGTCGGTAAGTGGTATTCGACCACCAAGGTGATCCAGAAGATCTGA
>Methylocapsa aurea KYG T (JQKO01000020) pmoA
ATGGTAGGGAGCAAGGATCGGCCAGTTGGTGGGATACATCAGCAAACCAAAGCCCATCGCGCCGACGATTGCCGTGACGATGAAGCTGCCGCTAAGCAAAAGCACGAGATCGAGGAAAAGCGCCATTGGGACGAGCGAGGTCGGCCACACCAAGCTGATCGGGAAATAGGTCCAGCCCCAGAAGTTGGTGTAGCGATTGATCCATTCGCCGACGAGAAGGGCGAGGATCAGGAACGTCGCGCCGAACGGAAGCTTGAAGTGGTTCCAGAAGAAGTACTGGGCGGCGGCGGGGAAGGTGACCAACATGATCGGGAGAACCGTTGGCCAAAAACGGCGGTCTTTCCAGTCGATCCAGAAGTCCCAGTCGCCCATCGTAAGCATGGCGTGAATATGATAGCCGCCAAGGGTGACCAAGAAAAGAACGACCAACAGGATTATGTCAGCGCTTCTGACGAGTCCAGCGGCTTCAGCTTTGGAATTGAACGGCGATTCGGCTACGGCCCTCGGAGCGCCGCCAGCGATTGCGCCGGCGTCCGCCGCGCGCGCTGGCGCATTGGCCCCTGCGCCGCCCTCGATGCCCGGCGATGCCGAGATCGATTCGGTCACGGGACCGGACCCAGCCAGAGTTGGTTTACGACTAAACATTTACTATCCTCCCTATTGCCCCACCGGACTCAATCGCCGGATTACTGGAGCAAGCGTCAGTTGATGGCAGACTTGACCGCACGGCGCGGGAACCAGCCATTCATCGAGAAATAA
>Methylococcus capsulatus str. Bath (NC_002977) pmoA
ATGAGTGCTGCGCAATCTGCGGTTCGTTCGCACGCCGAAGCGGTCCAGGTATCCCGGACCATCGACTGGATGGCGTTGTTCGTGGTGTTTTTCGTGATCGTGGGCTCGTACCACATTCACGCCATGCTCACCATGGGTGACTGGGACTTCTGGTCGGACTGGAAAGACCGTCGACTGTGGGTCACGGTGACCCCGATCGTACTGGTCACCTTCCCGGCGGCCGTACAATCCTACCTGTGGGAGCGGTATCGTCTGCCCTGGGGAGCCACCGTGTGCGTCCTGGGTCTGCTGCTGGGCGAGTGGATCAACCGTTATTTCAACTTCTGGGGCTGGACCTACTTCCCGATCAACTTCGTGTTCCCTGCCTCGCTGGTGCCGGGCGCCATCATCCTGGACACCGTGCTGATGCTGTCGGGCAGCTACCTGTTCACCGCGATCGTCGGTGCGATGGGCTGGGGTCTGATCTTCTACCCGGGCAACTGGCCGATCATCGCGCCGCTGCACGTGCCGGTGGAATACAACGGCATGCTGATGTCGATCGCCGACATCCAGGGTTACAACTATGTGCGTACGGGTACGCCTGAGTACATCCGCATGGTAGAGAAGGGCACCCTGCGTACCTTCGGTAAGGACGTGGCGCCGGTATCGGCATTCTTCTCCGCGTTCATGTCGATCCTGATCTACTTCATGTGGCACTTCATCGGTCGCTGGTTCTCCAACGAACGGTTCCTGCAGAGCACCTGA
>Candidatus Methylomirabilis oxyfera (FP565575) pmoA
ATGGCGCTTTTGACACAACAGCAAGCTCTAAGCCTGGAGCGCAAGTTTGATATTATTGTCATAGTGGCTGCGTTCACAGGTACAGTTGCGGGGTACCACATCCACCAGATGCTGACCGTTGGCGACTGGGACTTCTGGCTGGACTGGAAGGATCGGCGCTGGTGGGTCACGTTGACGCCGATCCTGTTGATTACCTTCCCTGCGGCGACGCAATATTTCATGTGGGAGAAGATGCGTCTGCCGATCGGTGCGACCTTTTGCGTGATGACGCTTCACTTCGGACAATGGATGAATCGTGTCTTTAACTTTTACTATTGGGCCTGGTTTCCGGTCAATTTTACCGCCCCGGGTCTGATGATCCCCAGTGCGATCTTCCTGGACGTGATGCTGATGATGACGGGAAGCTACATGTTTACGGCACTGTTCGGTGGCATGGGGTGGTCCCTGTTGTTCTATCCGGCGAACTGGACCTGGCTGGCGCCATTTCATTTGGCCGTGAAGCATCCCAGCGGGCCGCTCATGTCCATCGCTGATCTGATGGGGATGGAGTATGTGCGCTCCGCCACGCCGGAGTATATCCGAATCGTGGAGCGGGGGACGCTGCGAACATTCGGGCGCGACGTTACGCCGGTTTCCTCGTTCTTCGCCGGATTTATTAGTGGAATTATCTACCTCTGGTGGGTGTGGATGGGGAAGGTAATCTCAAGGCCGGCATGGATCTCGCGGACGTAG
>Methylacidiphilum infernorum V4 (NC_010794) pmoA
ATGCAACAAGTAGCTGCAGAAGCTGAAGCAAGGGCACTAGAAAGAAAATTCGACATAGTTGTTCTTGTTTCGATGTTTCTGGCGATACTTTCCGGCTTTCACATTCACCAGATGTTGACGGCTGGCGACTGGTCGTTTTGGATAGATTGGAAAGACAGGATGTGGTGGCCGGTAGTAGCGCCCATTATGGATATAACATTCCCGGCAGCATGCCAGGCGATCTTGTGGACGAAATTTAAAGCGCCTATAGGAGCGACATTCAGCTGTGCGGGATTGTTTTTTGGCCAGTGGATGAATAGGTATTGGAATTTCTGGGGTTGGACACACTATCCTCTGAATTTCGTATTTCCTGAAACTCTCCTTCCGCAGGCGATCGTCCTGGACGGCGTATTGATGATAACCAATAACTTCGTTGTGACCGCTCTTATCGGGGGAGAGCTTTGGGGATGGCTTTTCTATCCTTCCAATTGGCCAATGATTGCTCCATACCACGTCCCTGTGGAATACTATGGACAACTCATGAGCGTGGCAGACCTCATCCAGTACGAGTATATCCGAACATCCACTCCTGAGTACATCCGCATGGTTGAGACGGGAACGATGAGAAGCTTTGCCGGTGGTGTTCTTGGGGTATCGGCATTCTTCTCGGGTTTCTGTTCGGTAATCATGTACTTTATCTGGTGGTACTTCGGATACTTCTTCGGGTGGACGAAGTTTATCAAGCATTCGAAGGTGTAA
>Methylacidiphilum infernorum V4 (NC_010794) pmoA
ATGCAAACTCAGACTATTAAAACTTCCCCTGAATTGCAGAAGGAAGGATTGGAAATTGGAAAAAGAATACAATTTGTTGCTTGGGTTATTATCGGAATGACCGTTACGGTAGGAACCTTTGCATCCCAATCGTTATTGGAAGGAGATTGGAGTTTTTGGATTGATTGGAAAGATCGGCGTTATTTTCCCATATTGGGAGTTATTTCTTACATGTTAATGTTGGTCAGCGTTCAGTCAGCCTGTTGGATTAAAGCTAGACTACCAATGGGTATGACACTATGTGCTGTTGGTATTAATCTATGGCAGTGGTTCGAAAGGTATATTAACTGGTGGGGTTGGTTTAGTTATCCAATGAATGAACTCTTTCCAGAAACCGTAATACCTTGTGCAATAGCTGCTGATTGCGTGCTTTTATTATCAAAGAAGCTTTTGTTAACTTATTTGTTTGGCGCATATGCTTTTGCTTTGACATTTTATCCGGCGAATTGGGTAATGATTGCCCCATTTCATCAACCAATTGAAGCTTTAGGTCAAACTTTGAGTATAGCAGATTATATAGGATTTTCTTATGTTCGGTCTGCCATACCAGAATATTTAAGAATGATAGAAAGCGGAACATTACGTACATTTGAAGGAGGAGCTTTAGGACCGGCTATATTTTTTAGCGGTGTAGTTGGTATAGCCATATATGCAATTTTCTGGTGGATAGGAGATCAATTTACAAGAAATCGTTGGGTAAAGAAAATATAA
>Methylomicrobium agile strain ATCC 35068 (JPOJ01000001) pxmA
ATGCGCACCTTTTTTCATTTCATCCTAGGAGATGTGAATATGTCGCTACCTATTACTACGCAATCAATCAAGCCCTATTCGGGCGAAAAAGCCAGGCTTGTCAGGGCTTACGATTATCTGATTCTGGTCCTGGCCCTGTTTCTTTTTATCGGCTCGTTCCATCTGCATTTCGCACTGACCGTCGGCGACTGGGATTTCTGGGTGGACTGGAAGGACCGGCAGTGGTGGCCGTTGGTCACGCCGCTGATGGGCATCACGTTTCCGGCGGCGGTGCAGGCGGTGCTGTGGGATAAGTTCCGGCTGCCGCTCGGCGCGACCTTGTGCGTCGCCGCCTTATTAATCGGCACCTGGGTCACCCGGATCTTTGCCTATCACTACTGGAATTATTTTCCGGTCAACATGGTGCTGCCGGCAACGATGCTGCCCGGCGCGCTGGTGCTCGACGCGATTCTGATGCTGAGCAACAGTTTCACAATTACCGCCATCATCGGCGGCAGCGCCTTCGCCTTGCTATTTTATCCGAGCAACTGGCCGATTTTCGCGCTGTTTCACATGCCTGTCGAGTATGCGAATGCCCAACTGACCCTCGCCGATTTATTCGGTTTTCAATACATCCGAACCGGAATGCCGGAATACCTGCGCATTATCGAGCGCGGCACGCTCCGCACTTATGGCCAATACGCGGCGCCTCTGGCCGCCTTCTGTTCGGCGCTGCTGTGCACGCTAATGTATGCCTTGTGGTGGTACATCGGCAAGTGGTTTGCGACAACCCGTTACCTGAACAAAATCTGA
>Nocardioides sp. CF8 (ASEP01000131) bmoA
ATGATCGGCCGGCGGTGGGACATCCTGCTCGTGGCGAGCGCCTTGCTGCTCGTCGCGGGAGCGGCCCATCTGAACAACATGCTGTTCGTCGGCGACTGGTCGTTCTGGGTGGACTGGAAGGACCGGCAGTGGTGGCCGTTGCTCACCCCGGCGCTGAGCATCATCGTGCCGGCGGCGTTGCAGTACATCACCTGGACCCAACTGCGGCTGCCGTTCGGTGCCACGCTCGGCGCGGTCGCGCTGGTCCTGGCAGAGTGGGTTTCTCGGTATTTCTCCTTCGAGTGGTGGGCCAACATCCCGCTGAACTTCACCTGGCCCGAGACCTTGGTGCTGGCCGCGGTGGTGCTGGACGTGATCTTGTTGATCACCCGAAGCTTCTTCCTGACCTCGCTGTTCGGGGGGTTGATGTGGGGGTTCGTGTTCTGGTTCTTCAACTGGCCGGCGCTGGCGCCGTTCATGCAGCCGGTGGAGTTCCACGGGTACATCGTGACGGTGGCCGACGTGATGAGCTTCAACATCGTGCGTACCCAGACACCGGAGTACCTGCGGATCATCGAGGAGGGCCGGCTGCGGGCGCTGGTGGAGAACATCACCATGGTGGTGTCCTTCTTCGCCGGGATGTTGTCGGCCGCGGTGTACTGGTTCGGGCTGGCGATCGGGAAGTTCCTGGCGGTCGCTCCCGCCGGACGGTTCTTCCGACTTGGGTCGGACTGA
>Mycobacterium chubuense NBB4 (GU174754) cytochrome P450
ATGAGTATTCCCGCGGCAGTGACCGCCAAAGCCCAGTCTGCCGTGCCTTTGGAGCTGCAAATCCGCGGCGCACACCTGTACGACAAGACACGCCGGTGGGTAACCGGCGCCAATGGTAAGAAGATCTTCACCGAGACCCCTATTCCCCCGGTCGAGAACGTCGATATCGCCGACATCGATCTCAGCAACCCGTTCCTCTACCGCCAAGGCCGCTGGAAGTCCTACTTCGAACGCGTGCGCACCGAGGCGCCGGTGCATTACCAGGCCAACAGTCCGTTCGGCCCGTTCTGGTCGGTCACCCGCCACGCGGACATCATCGCCGTCGACAAGAACCACGAGGCTTTCTCCGCAGAGCCGTTCATCATCATCGGCAGACCCCCCCGCTTTTTGGACATCGCCATGTTCATCGCGATGGACCCGCCACAACACGACCTGCAGCGAGCTTCCGTCCAAGGGGTTGTCGCGCCGAAGAACCTGCGTGAGATGGAGGGGCTGATCCGCTCGCGTGTCCAGGAAGTGCTGGACAATCTACCGGTGGATCAGCCATTCAATTGGGTGCAGCACGTCTCCATCGAGCTGACAGCGCGCATGCTCGCGACCCTGCTGGACTTCCCGTACGAGCAGCGGCACAAGCTCGTGGAATGGTCGGACCTCGCCACCTCCATGGAGCAAGCCAATGGAGGTCCTTCCGACAACGACAGAGTGTTTCGTGGCATGGTCGACATGGCAAAGGGGCTCAGCGCCCTCTGGCATGACAAGGCGGCCCGTACCGCCAACGGGGAGCAACCGGGCTTCGATCTGATCACGATGCTGCAGGCCAACGAGGACACGAAGGACCTCATCGACCGCCCGATGGAATTCCTCGGCAATTTGGTACTGCTGATCGTCGGGGGAAACGACACGACTCGCAACTCGATGAGCGGAGGGGTTCTCGCCTTGAACCAGTTCCCCGACCAGTTCGAGAAGTTGAAGGCGAACCCTGACCTGATTCCCAACATGGTATCCGAGATCATTCGCTGGCAGACCCCCCTCGCCTACATGCGCCGAGTCGCGAAAAAAGACATCATGCTGAACGGGCAGTTCATCCGCAAGGGCGACAAGGTCGTCATGTGGTACGCCTCGGGCAACCGGGACGAGCGCGTTTTCGAACGGCCCGATGACTTGATCATCGATAGGAGCAACGCCCGCAATCACATCGCATTCGGGTTCGGCGTGCACAGGTGCATGGGAAACCGACTTGCTGAGTTGCAGCTGCGAATCCTGTGGGAGGAATTGCTCCCTCGCTTCGAGAACATCGAGGTGGTCGGCGAACCCGAGTATGTGCAATCGAACTTCGTCCGGGGCATCAGCAAGCTGATGGTTCGCCTCACTCCCAAGCCGAGTGCATGA
>Mycobacterium chubuense NBB4 (GU174753) peoA
GTGGCGACACAGCAGGTGGTGGCTCCCGACGAGCTCGAAGGCAACCGCACATTCACATGGTTTGTTCCAGCAAAGCGCCGGCCCACGGAGTACGAGTTATACACCGTGGGTCTGCAGTCGACTCCCGACCGTTGGTTGCACGTTGACTGGCCGGTGCGATTCGACGACGGCCGGGCACCATGGGTCGAGGAGTCCAGTGCAGTGCGCTCGTCGGCGTGGCCAGATTACCGTGATCCAGCGCATGTGTGGCAGCGCCCGTACGTCAGTACCACAAATCAGGACCAGCAGGCACTGACGCGACTATTGCCGGTGCTGACCGCGGACTCTCGAACGATGGTCAGTACCGCCTGGTCCGACGACATCCTCGGGCGCACCTATGCGGCGTGGCCTTTCGTCGAGTACGGACTGTTCTTGAGCCTGGCTTACGCTGTACGACAGGCGATGTCGGATACGGTGCAGTTCAGCATCGTCTTCCAGGCGGTGGACCGGATGCGTCTTCTCCAAGACATCGTCCACCACCTCGACTTGCTGCATGAGGACTCGACAGGCTTTAGCGATTCCAGCGCCCGGGAGGCCTGGATGAGCGACTCGACGCTTGTTCCGATTCGAGAAATCGTCGAAGCCATCGCGACAAGTGAGGACTGGATGGAGGTCCTTGTTGCCAGCACGCTGGTATTTGAGCCGCTGGTTGGCTACTTGGCCAAGTCCGAGCTCTTCAGCCGGCGCGCCGCGTTGTTTGGTGACCGTGCCACTCCCACGGTTCTGGCTCCCGCTCTCCAAGACACCGACCGTCACATCAAATCGGTGCAAGCGCTGGTTCGACTCGTCACCACCGACGGTGTCCATGGGCAGGAAAATCACGCGGTAATCCGCCGCTGGATTGGCCAATGGCAAACGAGATGCGACGTCGCCGCACGTTGCTTCCTGCCGGTCCTCGCCGCCACTGGGCTTGATGAGGACGGCTGCGAGAGCGCACTCAACCGCGCGTTGGCAAACCAACGCATTGTTGCCGAAGGCATAGGAGTAGAGATATGA
>Mycobacterium chubuense NBB4 (GU174752) etnA
ATGGCTGTTAGTCACATTCCACCGCAGCGGAAGGCGCTGTCCGGAAACCGGACATTCGGCTGGGTGACGCCAAAAGGCAAGCGTCCCACCGAGTACGAAGATCTGACCGTAGGGCAGCAGTCGACCCCGGCGCAGTTCGCATTTCAGGGCTGGCCGCTCCGATTCGACAACGGACGCGACCCCTACACCGAAGACTCGACGGTACTGCGCTCGTCTAACTGGTACGCGTATCGCGATCCGAACCAGACGATGAACCGTCCGTACATCGCTGGCGTACACGAAGCTGAAAAAGCCCTCCAGAACACGTTCCTCGGTGCGAGTGCGGGCGGCCTGTTCGGCTTCGCGAACCGTGAATGGGTGAGCAAGGGCCTCGCCAAGCACTACATGACGTACCCCTTCGTCGAGTACGGCATGTTTCTTGCGCTGTGTTACGCAGAGCGCGAGGCACTTTCCGACACGGTGACGTTCTCTATCGTGTTCGAGGCCGCCGACAAACTGCGGCACCTGCAAGATGTCGTCTACTACTCCTTCGAACTTGCCGAGGCGCACTCCGAATTCAGTGACGAGGAGTGCTTGCGGGTCTGGAAAGAAGACCCGGTTTGGCAGGGTGCTCGTGAGGCGATCGAGAACGTCATTGCGCTCGATGACTGGATGGAGATCGTCGTTGCCCTGAACCTCTGCTTCGATCCGCTGTTCGGTGAATTGGCGAAAGTCGAATACTTCACCCGATTTGCGGGCGCGAACGGCGACCTGGTTACACCGTCGGTCATCGCCTCATCCGAGGCCGACACAGTGCGGACCCGGGCGTGGACAAAGGAACTCATCCGCCCATTGGGTGGGGAATCCCGAGTATGGCACCCACAACTCGTCGATCATTGCAGCGTGGGTGGACAAGTGGAACAGGTACTCGCTGAAAGCCTGCGACGCCTTCGCCCCCGTGTTCTCCGAGGTTCCTAA
>Mycobacterium chubuense NBB4 (GU174750) pamA
ATGACCGCATCGATCACGACGCAGCACGAAAAGATCAAGTCGTTCGATTGGGAGCCGAGCTACTTCCGGCGCGACGCGTTATATCCAACCAAGTACAAGATCCCGCCAAAGACCAAGGACCCATTCCGTACCCTCGTACGCGAGTACGTCGGGATGGAGGAAGAAAAGGACGACCGCCAATACGGTGCGCTCGAGGACGCGTTGAGCCGGATGAACAACTCCGCGCAGGCCGAGCCACGTTTCATGGAGATCATGAAGCCAGTGTTGGCGTTGGTCGACTTCGGCGAGTACGCCGCAATGAAGTGCACCGCGATGCTGGTCGATACGGTGGAGAATCCGGAGCTGCGCCAGGGCTATCTCGCGCAGATGATCGACGAAGTACGTCACACCAATCAAGAGGCGTATTTGATGCGCTACTTCGCCAAGCATGCTCCGGACCCAGCTGGGTTCAACTCCGGGTTCCAGACGCGCGCGTCCGACCCGATCGGGCGACCGGGTCGGGCAGTGTTCGAAGCGTTCATGAACGACGATCCGATCACCAATGCCCTGAATCTGCAGGTTGTCGCCGAGACGGCGTATACCAATCCGCTGTTCGTGGCGGTGACTGAGGTCGCGGCCGCGAACGGGGACCAGGCAACCCCGTCGGTGTTCCTGTCAGTCCAGTCCGATGAAGCGCGGCACATGGCTAACGGCTACTCGACGCTCGCCGCGGTCTTGAGTGAGCCGGAGAACTTGCCGATGCTCCAGGAGGACTTCGACACCGCGTTCTGGCGCCAGCACAGCTTCCTGGACAACTTCCAAGGGGCGGTCTACGACTATTTTTCGAAGGTTCGCCTCAAGTCCTACAAAGAGTATTGGGATCAATGGATTTGGGACGACTGGGCGGGTAGCTACATCGAGCGGTTAGAACCGTTCGGTCTGAAGGTGCCGCGCTGGATCCACGACGCGAAGCGGCACGTGGAATGGGGCGGGCATTCCGCGGCGATGGTGTCTGCGGCGCTGTGGCCAGTGCACGCGTGGCGATCGGACTACATGACCGACGAAGACTTCGCCTACCTTGAGGAAAAATACCCCGGCTGGGAACAGCATTTCGGCCCGTTCTGGACCGCGTACCGCGAAATGGGTGACCCCCGCAAGGGCCACCTCGCCTTGGAACTGTTCCCCACGATGCCGCCGATCTGCCGGACCTGTCAGATGCCCTGCGTATTCCCGCGCCCGGACATCAACGAGGTCCGGTTGTCGATCGACGCGGCCGGCCAACGGCATGCGTTCTGCTCGGAGGCCTGCCAGCACATCTTCCGGCAGGCCCCCCACCGCCACACCGGCATGACGTGGTGGGAGGTCAACGACGGGATCGAGCTGGCCCGCTACATCGAGGACAACGGCCTGCTGCGCGCCGACGGTCGGACCCTGATGGGTCAGCCGCACGTGCACACCGAGGAACGCTGGTTGTGGACCATCGACGATATCCGGCGCACCGGAATCGTCATCCAGGATCCGCTCAGGGCGATGCCCGCCGACGCATTCACGGACATCTGA
>Mycobacterium chubuense NBB4 (GU145557) alkB
ATGCCCGCGGCCCCGGGAGACGCAAATGTCGAGCAGTGGCGCGACAGGAAGCGCTACCTCTGGTTGATGGGCCTGATCGCGCCGACGGCACTGTTCGTAATGCTGCCGCTGGTGTGGGCGCTCAATCACTGGGGCTGGCACGGCGCCGCGCAGGTGCCGCTGTGGATCGGCCCGATCCTGCTCTACATCCTGCTGCCCGCCCTCGACCTGAAGTTCGGGCCCGACGGGCAGAACCCGCCCGACGAGGTGATGGAGCGGCTGGAGAACGACAGGTACTACCGCTACTGCACCTACATCTACCTCCCGTTCCAGTACGCCAGCGTCATCGTCGGCGCCTACCTGTTCACCGCGCCGGACCTGGGCTGGCTCGGCTTCGACGGCGCGCTGCCGTGGCCGGCCAAGATCGGCGTCGCACTCTCGGTGGGCGTGCTCGGCGGGGTGGGCATCAACACCGCACACGAGATGGGCCACAAGAAGGACTCGCTGGAGCGGTGGCTGAGCAAGATCACGCTGGCGCAGACCTGCTACGGCCACTTCTACATCGAGCACAACCGCGGCCACCACGTCCGCGTCGCCACGCCGGAGGACCCGGCATCCGCGCGCTTCGGCGAGACGTTCTGGGAGTTCTTGCCGCGCAGCGTCTTCGGCAGCCTGCGCTCGGCGTGGGAGCTGGAGGCCAAGCGTCTCGAGCGGGCGGGCAAGAGCAAGTGGCACTGGTCCAACGACGTGCTCAACGCCTGGGCGATGTCGGTGGTGTTCTACGGCGTCCTGATCGCCGTGTTCGGGTTGGGTGTCATCCCGTTCATCGTGATCTCCGCGGTGTTCGGCTTCTCGCTGCTGGAGACGGTGAACTACCTCGAGCACTACGGGCTGCTGCGGCAGAAGACCTCCAGCGGCCGCTATGAGCGGTGCGCTCCGGTGCACAGCTGGAACTCCGACCACATCGTGACGAACCTGTTCCTGTATCACCTTCAGCGCCACAGCGATCACCACGCCAACCCGACGCGGCGCTACCAGACGCTGCGCAGCATGGAAGGTGCGCCCAACCTGCCCAGCGGCTACGCGTCGATGATCGCGCTGACCTACTTCCCGCCGCTGTGGCGCCGGGTGATGGACCACCGCGTGCTGGAGCACTACGACGGCGACGTCACCCGGGTCAACATCCACCCGCGGGTGCGCGACAAGGTGCTGGCCCGCTATGGGGTGAACGCGTGA
>Mycobacterium chubuense NBB4 (GU174751) bmoX
ATGACTTCCACACTGCCGGGAAAGGTGTCCGGACACCCGTCGGCGCCGCACGCGAGCGTCAGCGGACAGGAGGTGCATTCCTGGCTGATGGACCTGGGCTGGGACTCGGACACGATTCGCGGGAAGTATCCGACGAAGTACAAATTCGACCCCAATGCCCGTGAGCAGTTCAAGCTTGTCGCCCGCGATTACGGCCGGATGGAAGGGGAGAAGGACGACCGCCAGTACGGCAGCTTGCTGGATTCCCTGGCGCGGCTGAAGGCACCGACGCGAGTCGAGCCGCGCTGGGCCGAGGTCATGAAGCTGCTCGCGGGCGCACTGGAGTTGGGCGAGTACAACGCGATCGCCGGTTCGGCGGTCCTGGCCGACACGACCCGATCTCCCGAGCTTCGCAACGGCTACCTCATGCAGGTGGAAGACGAGGTGCGCCACACCACGCAGACGCATTACCTCGCCAAGTACTACGCCGGTCAGTACTACGACCCCGCCGGGTTCACCGACATGCGCAAATGGCGTTACATCAACCCGCTGTTCCCGCCCACGATGCAGGCATTTGGCGAGAACTTCTGCGCGGGCGACCCGGTGTTCGCCTCGCTGAACCTGCAGCTGGTGGCCGAGGCGTGCTTCACCAACCCGTTGATCGTGGCGATGACCGAGTGGAGCGCGGCGAACGGAGATGAAATCACGCCGACGATCTTCTTGTCGATTCAGTCCGACGAGATGCGGCACATGGCCAACGGGTACCAGACCATCGTGTCTGTGGCCCACGACGCCGACAACATGCAGTACCTGCAGACCGACCTGGAGAATGCATTCTGGCTGCAGCATCGCTTCGCTACGCCCATCGTGGGAGCCGGCTTTGAGTATGGCGCGGTGAACAAGCTGGAGCCGTGGGCGAAGGTGTGGGACCGCTGGGTGTATGAGGACTGGGGCGGCATTTGGCTGGGCCGGTTGGAGAAGTTCGGGGTGAAGTCGCCGGCGAACCTCGCGGATGCTAAGCGGCAGGCGTATTGGGGTCATCACTACACCTACGCGGTGGCCTATGCGGTATGGCCTTTGCTGGGCTTCCGCATGGACCCACCCAACGCGCGCGACATGGAGTGGTTCGAGAACAACTACCCCGGTTGGCACTCTGAAGTCGGCCATATGTGGGATTCCTGGCGGGAGATGGGCCTGGCCGACCCCGCCAATCACACGTTGCCCGGCCAGCTGGTCAGCGACGCGAAGGTGCCGATCTATTTCTGCCGTGTGTGCAATTTCCCGGTCATCATCCCCACGCTCACCGGTGCGTTGGACGATGTGCGGATCCTTGAGCTCAACGGTCGCAAGCATCCGCTGTGCTCGAGTTGGTGCGAGCGGATGTTCCTGAAGGAGCCGGAACGGTACCAGGGCGAGAACCTGTGGGAGAAGTTCGACGGCTGGAACATCGCTGACGTCGTTCATGCTGCCGGCGCGGTGCGCAGCGACGGCAAGACGCTGCTTGCCCAGCCGCATCTGAACAGTGAGCGGATGTGGACGCTGGACGACCTGCGCGCTTGCCACGCGGTGATCCGCGATCCGCTCAAGACCGGGGGCGTCTGGGTGGAAACGGTGTAA
