# Supplementary material for: Probe Capture Enrichment Sequencing of amoA Genes Improves the Detection of Diverse Ammonia‐Oxidising Archaeal and Bacterial Populations
Source: Mol Ecol Resour. 2024 Nov 18;25(3):e14042. doi: 10.1111/1755-0998.14042 (PMC11887609; doi:10.1111/1755-0998.14042)
Supplement: Supplementary file 4 — Data S2. [file MEN-25-e14042-s004.txt]

>Nitrosopumilus maritimus SCM1 (CP000866)
ATGGTCTGGTTAAGACGATGTACACACTACTTGTTCATAGTAGTGGTTGCAGTTAACTCTACACTGTTAACAATTAATGCAGGAGACTACATCTTCTACACTGACTGGGCTTGGACTTCGTACACGGTATTCTCAATATCGCAAACGTTGATGCTTATTGTAGGTGCAACATATTACCTAACATTTACAGGCGTTCCAGGCACAGCAACGTACTACGCTCTGATTATGACAGTTTACACATGGATTGCAAAGGCAGCCTGGTTCTCACTAGGTTATCCATATGACTTCATTGTAACACCAGTTTGGTTACCATCAGCAATGCTGTTGGACTTAGTCTACTGGGCAACAAAGAAGAACAAGCACTCCTTGATACTGTTCGGCGGTGTACTGGTAGGAATGTCATTACCATTGTTCAACATGGTAAACCTGATAACAGTAGCAGACCCACTAGAAACGGCATTCAAGTATCCAAGACCAACATTGCCACCATACATGACACCGATAGAACCCCAAGTAGGTAAGTTCTATAACAGCCCAGTTGCTCTCGGTGCAGGTGCAGGTGCAGTTTTGGGATGTACATTTGCAGCGTTAGGTTGTAAATTGAATACATGGACTTACAGATGGATGGCCGCTTGGTCAAAGTGGGACTAA
>Candidatus Nitrosopumilus sp. D3C (CP010868)
ATGGTCTGGTTAAGACGATGTACACACTACTTGTTCATAGTAGTGGTTGCAGTTAACTCTACACTGTTAACAATTAATGCAGGAGACTACATCTTCTACACTGACTGGGCTTGGACTTCGTACACGGTATTCTCAATATCGCAAACGTTGATGCTTATTGTAGGTGCAACATATTACCTAACATTTACAGGCGTTCCAGGCACAGCAACGTACTACGCTCTGATTATGACAGTATACACATGGATAGCAAAAGCCGCATGGTTTTCACTCGGTTATCCATATGACTTCATTGTAACACCAGTTTGGTTACCATCAGCAATGCTGTTGGACTTAGTCTACTGGGCAACAAAGAAGAACAAGCACTCCTTGATACTGTTCGGCGGCGTACTGGTAGGAATGTCGTTACCATTGTTCAACATGGTAAACCTGATAACAGTAGCAGACCCACTTGAAACGGCATTCAAATATCCAAGACCAACATTGCCACCATACATGACACCGATAGAACCTCAGGTAGGTAAGTTCTATAACAGCCCAGTCGCTCTCGGTGCAGGTGCAGGTGCAGTTTTGGGATGTACATTTGCAGCATTAGGTTGTAAACTCAATACTTGGACTTACAGATGGATGGCCGCTTGGTCAAAGTGGGACTAA
>Candidatus Nitrosopumilus koreensis AR1 (CP003842)
ATGGTCTGGTTAAGACGATGTACACACTACTTGTTCATAGTAGTGGTTGCAGTTAACTCTACACTGTTAACAATTAACGCAGGAGACTACATCTTCTACACTGACTGGGCTTGGACTTCGTACACGGTATTCTCAATATCGCAAACGTTGATGCTTTTAGTAGGTGCAACATATTACCTTACATTTACTGGCGTTCCAGGCACAGCAACGTACTACGCTCTAATTATGACAGTATACACATGGATAGCAAAAGCCGCATGGTTTTCACTCGGTTATCCATATGACTTCATTGTAACTCCAGTTTGGCTACCATCAGCAATGCTGTTGGACTTAGTATACTGGGCAACAAAGAAGAACAAGCACTCCTTGATACTGTTCGGCGGTGTACTGGTAGGAATGTCTTTACCATTGTTCAACATGGTAAACCTGATAACAGTAGCAGACCCACTTGAAACGGCATTCAAATATCCAAGACCAACATTGCCACCATACATGACACCGATAGAACCCCAAGTAGGTAAGTTCTATAACAGCCCAGTCGCTCTCGGTGCAGGTGCAGGTGCAGTTTTGGGATGTACATTTGCAGCATTAGGTTGTAAATTGAACACTTGGACTTACAGATGGATGGCCGCTTGGTCAAAGTGGGACTAA
>Candidatus Nitrosopumilus sediminis AR2 (CP003843)
ATGGTCTGGTTAAGACGATGTACACACTACTTATTCATAGTAGTAGTTGCAGTTAACTCAACACTGTTAACAATTAATGCAGGAGACTACATCTTCTACACTGACTGGGCTTGGACTTCGTACACGGTATTCTCAATATCGCAAACGTTGATGCTTATTGTAGGTGCAACATATTACCTAACATTTACAGGCGTTCCAGGCACAGCAACGTACTACGCTCTAATTATGACAGTATACACATGGGTAGCAAAAGCCGCATGGTTTTCGCTAGGATACCCATATGACTTCATTGTAACTCCAGTTTGGTTACCATCAGCAATGCTGTTGGACTTAGTTTACTGGGCTACAAAGAAGAACAAGCACTCCTTGATACTGTTTGGCGGCGTACTAGTAGGAATGTCTTTACCATTGTTCAACATGGTAAACCTGATAACAGTAGCAGACCCACTAGAGACGGCATTCAAATATCCAAGACCAACATTGCCACCATATATGACACCAATCGAACCGCAAGTAGGCAAATTCTATAACAGCCCAGTTGCACTCGGTGCAGGTGCAGGTGCAGTATTGGCATGTACATTTGCAGCATTAGGTTGTAAATTGAATACTTGGACATACCGATGGATGGCCGCCTGGTCAAAGTGGGACTAA
>Candidatus Nitrosopumilus sp. NF5 (NZ_CP011070)
ATGGTCTGGTTAAGACGATGTACACACTACTTATTCATAGTAGTAGTTGCAGTTAACTCAACACTGTTAACAATTAATGCAGGAGACTACATCTTCTACACTGACTGGGCTTGGACTTCGTTCACGGTATTCTCAATATCGCAAACGTTGATGCTTATTGTAGGTGCTACGTATTATCTAACATTTACAGGAGTTCCAGGCACAGCAACGTACTACGCTCTAATTATGACAGTATACACATGGATAGCAAAAGGCGCATGGTTTTCGCTAGGATATCCATATGACTTCATTGTCACCCCAGTTTGGTTACCATCAGCAATGCTGTTGGACTTAGTATACTGGGCAACAAAGAAGAACAAGCACTCCTTGATACTGTTTGGCGGCGTACTGGTAGGAATGTCATTACCATTATTCAATATGGTAAACCTGATAACAGTAGCAGACCCACTAGAAACGGCATTCAAATATCCAAGACCAACATTGCCACCATATATGACACCAATCGAACCGCAAGTAGGTAAATTCTATAACAGCCCAGTTGCTCTCGGTGCAGGTGCAGGTGCAGTATTGGGATGTACAATGGCAGCATTAGGTGTCAAACTGAACACTTGGACATACAGATGGATGGCCGCATGGTCAAAGTGGGACTAA
>Thaumarchaeota archaeon SAT1 (NZ_CP011097)
ATGGTCTGGCTTAGACGATGTACGCACTACTTATTCATAGTAGTCGTTGCAGTCAACTCAACCCTGCTTACAATCAACGCAGGAGACTACATCTTCTACACTGACTGGGCATGGACTTCATTTGTCGTGTTCTCAATATCACAGACATTGATGTTAGTCGTAGGTGCAACTTACTATCTAACATTCACTGGAGTTCCAGGAACCGCAACGTACTACGCGCTTATTATGACCGTGTATACATGGATCGCAAAAGGCGCATGGTTCGCACTAGGTTACCCATATGACTTCATTGTTACACCAGTTTGGTTGCCATCAGCAATGTTGCTTGATCTGGCATACTGGGCAACAAAGAAGAACAAGCACTCACTGATACTCTTCGGTGGTGTACTGTGTGGAATGTCACTGCCATTGTTCAACATGGTCAATCTAATTACCGTGGCTGATCCATTGGAGACTGCATTCAAATATCCAAGACCAACTTTGCCTCCATACATGACTCCTATAGAACCCCAAGTGGGCAAATTCTATAACAGTCCAGTTGCACTCGGTGCAGGCGCAGGTGCTGTATTAGCATGTACCTTCGCCGCTCTCGGATGTAAGCTGAACACATGGACGTACAGATGGATGGCAGCTTGGTCCAAGTGGGACTAA
>Candidatus Nitrosopelagicus brevis CN25 (NZ_CP007026)
ATGGTCTGGCTTAGACGATGTACTCACTACTTATTCATAGTAGTAGTCGCAGTCAACTCAACTTTGCTAACAATCAACGCAGGGGACTACATCTTCTATACTGATTGGGCCTGGACATCGTTTGTAGTATTCTCAATATCTCAAACACTTATGCTCACTGTAGGTGCGTGTTACTATCTCACCTTCACTGGAGTTCCAGGAACCGCAACGTACTATGCATTAATCATGACAGTCTACACATGGATTGCAAAAGGTGCATGGTTCGCATTAGGTTACCCATATGACTTCATCGTTACACCAGTTTGGCTACCATCAGCAATGCTGTTGGACTTAGCGTACTGGGCAACAAAGAAGAATAAGCACTCTCTGATACTGTTCGGCGGAGTCTTAGTTGGAATGTCATTGCCACTATTCAACATGGTCAATTTGATCACTGTGGCTGACCCACTAGAGACTGCATTCAAGTATCCAAGACCAACGTTACCACCATATATGACCCCGATAGAACCGCAGGTAGGTAAATTCTACAACAGCCCTGTTGCACTTGGTGCCGGTGCTGGAGCAGTATTAGCCTGTACATTTGCGGCTTTAGGTTGTAAACTTACAACATGGACATACAGATGGATGGCCGCTTGGTCAAAGTGGGATTAG
>Candidatus Nitrosocosmicus oleophilus MY3 (CP012850)
ATGGTCTGGTTAAGACGTACAACTCACTATTTGTTCATAGTTGTTGTTGCAGTAAATAGTACGTTGCTTACAATCAACGCAGGAGATTATATCTTCTATACTGACTGGGCATGGACATCATTCGTCGTATTCTCGATTTCTCAATCCACAATGCTTGTGGTAGGAGCTATATACTATATGTTGTTTACCGGTGTCCCTGGCACGGCTACGTATTACGCAACTATTATGACGATTTATACATGGGTTGCCAAAGGAGCATGGTTCGCATTGGGATACCCGTACGATTTTGTCGTGGTTCCTGTTTGGATACCGTCTGCTATGTTATTGGATTTGGCGTACTGGGCAACAAGAAGAAACAAACACGCGGCTATATTAATTGGTGGTGTATTGGTAGGAATGTCACTCCCACTGTTTAATATGATTAACTTATTGCTGGTTGCTGACCCATTAGAAATGGCATTCAAATATCCTAGACCCACATTACCACCATACATGACTCCAATTGAACCACAGGTAGGAAAGTTCTATAACAGTCCTGTCGCGTTGGGAGCAGGAGCTGGAGCGGTGCTTTGTGTACCTATAGCGGCCTTGGGTGCAAAACTCAATACTTGGACTTACAGATGGATGGCTGCATGGAGTAAGTGGGACTAA
>Candidatus Nitrososphaera gargensis Ga9.2 (CP002408)
ATGGTCTGGCTTAGACGTACAACGCACTACTTGTTCATAGTAGTGGTTGCTGTCAACAGCACACTGCTAACCATCAACGCAGGTGACTACATCTTCTACACGGACTGGATGTGGACCTCCTTCGTAGTATTCTCGATCTCCCAGTCTACAATGCTCGTAGTGGGCGCGATATACTACATGCTCTTCACAGGAGTACCAGGAACGGCCACATACTATGCAACAATCATGACAATCTACACCTGGGTTGCAAAGGGCGCATGGTTCGCACTCGGCTACCCGTACGACTTCATCGTGGTGCCTGTGTGGATACCTTCAGCAATGCTGTTGGATCTCACATACTGGGCAACAAGAAGGAACAAGCACGCTGCAATCATTATCGGTGGAACACTGGTTGGCCTCTCGTTCCCGCTGTTCAACATGGTCAACCTGCTGCTCGTCAGAGACCCGCTCGAAGTGGCATTCAAGTATCCAAGGCCTACGCTGCCTGCATACATGACGCCAATCGAACCTCAGGTGGGCAAGTTCTACAACAGTCCTGTAGCCTTGGGTTCAGGAGCAGGAGCAGTGCTGTCAGTTCCCATTGCTGCATTGGGTGCGAAGCTTAACACGTGGACATACAGATGGATGGCCGCGTGGAGCAAGTGGGACTAA
>Candidatus Nitrososphaera evergladensis SR1 (CP007174)
ATGGTCTGGCTTAGACGTACAACGCACTACCTATTCATAGTAGTCGTTGCTGTCAACAGCACGCTGCTAACCATCAACGCAGGAGACTACATCTTCTACACAGACTGGATGTGGACATCCTTCGTAGTATTCTCCGTGTCACAGTCGACGATGCTCGCTGTGGGTGCGGTATACTACATGTTGTTCACAGGCGTTCCGGGCACGGCCACATACTACGCCACAATCATGACTATCTACACATGGGTTGCAAAGGGTGCATGGTTTGCACTTGGCTATCCATACGACTTCATCGTGGTGCCAGTGTGGATCCCATCGGCAATGCTGTTGGACCTCACGTACTGGGCGACAAGACGCAACAAGCACGCTGTCATCATCATCGGCGGCACGCTGGTTGGCCTATCACTTCCGCTGTTCAACATGGTCAACCTGTTGCTCATCAGGGACCCGCTTGAGGTAGCCTTCAAGTATCCGAGACCGACGCTGCCTGCATACATGACGCCTATAGAGCCTCAGGTAGGTAAGTTTTACAACTCGCCTGTGGCGCTAGGTTCTGGCGCTAGTGCAGTGCTAACAGTACCCATGACTGCGTTGGGTGCAAAACTTAACACGTGGACATACAGATGGATGGCCGCGTGGAGCAAGTGGGACTAA
>Nitrososphaera viennensis EN76 (CP007536)
ATGGTCTGGCTTAGACGTACAACGCACTACATATTCATAGTAGTCGTTGCTGTCAACAGCACGCTGCTAACCATCAACGCAGGAGACTACATCTTCTACACAGACTGGATGTGGACATCCTTCGTAGTATTCTCCGTGTCACAGTCGACGATGCTCGCTGTGGGTGCGGTATACTACATGTTGTTCACAGGCGTTCCGGGTACAGCCACATACTACGCCACAATCATGACTATCTACACATGGGTCGCAAAGGGTGCATGGTTTGCACTTGGCTATCCATACGACTTCATCGTGGTGCCAGTGTGGATTCCGTCGGCAATGCTGTTGGACCTCACGTACTGGGCGACAAGACGCAACAAGCACGCTGTCATCATCATTGGCGGCACGCTGGTTGGCCTATCCTTCCCGCTGTTCAACATGGTCAACCTGTTGCTCGTCAGGGACCCGCTTGAGGTAGCCTTCAAGTATCCGAGACCGACGCTGCCTGCATACATGACGCCTATAGAGCCCCAGGTAGGTAAGTTTTACAACTCGCCTGTGGCGCTAGGTTCTGGCGCTAGTGCAGTGCTAACAGTACCCATGACTGCGTTGGGTGCGAAACTTAACACGTGGACATACAGATGGATGGCCGCGTGGAGCAAGTGGGACTAA
>Marine Group I thaumarchaeote SCGC RSA3 SCCGRSA3_10_34144 (JOTD01000072)
ATGGTCTGGTTAAGACGATGTACACACTACTTGTTCATAGTAGTGGTTGCAGTTAACTCTACACTGTTAACAATTAACGCAGGAGACTACATCTTCTACACTGACTGGGCTTGGACTTCGTACACGGTATTCTCAATATCGCAAACGTTGATGCTTATTGTAGGTGCAACATATTACCTAACATTTACAGGCGTTCCAGGCACAGCAACGTACTACGCTCTGATTATGACAGTATACACATGGGTAGCCAAAGCCGCATGGTTCTCACTCGGTTATCCATATGACTTCATTGTAACACCAGTTTGGTTGCCATCAGCAATGCTGTTGGACTTAGTATACTGGGCAACAAAGAAGAACAAGCACTCCTTGATACTGTTCGGCGGTGTACTGGTAGGAATGTCTTTACCATTATTCAACATGGTAAACCTGATAACAGTAGCAGACCCACTAGAAACGGCATTCAAATATCCAAGACCAACATTGCCACCATACATGACACCGATAGAACCCCAAGTTGGTAAGTTCTATAACAGCCCAGTCGCTCTCGGTGCCGGTGCAGGTGCAGTTTTGGGATGTACATTTGCAGCATTAGGTTGTAAATTGAACACATGGACTTACAGATGGATGGCCGCTTGGTCAAAGTGGGACTAA
>Marine Group I thaumarchaeote SCGC AAA799-D11 AAA799D11_117 (JOSY01000059)
ATGGTCTGGTTAAGACGATGTACACACTACTTGTTCATAGTAGTGGTTGCAGTTAACTCTACACTGTTAACAATTAACGCAGGAGACTACATCTTCTACACTGACTGGGCTTGGACTTCGTACACGGTATTCTCAATATCGCAAACGTTGATGCTTATTGTAGGTGCAACATATTACCTAACATTTACAGGCGTTCCAGGCACAGCAACGTACTACGCTCTGATTATGACAGTATACACATGGGTAGCCAAAGCCGCATGGTTCTCACTCGGTTATCCATATGACTTCATTGTAACACCAGTTTGGTTGCCATCAGCAATGCTGTTGGACTTAGTATACTGGGCAACAAAGAAGAACAAGCACTCCTTGATACTGTTCGGCGGTGTACTGGTAGGAATGTCTTTACCATTATTCAACATGGTAAACCTGATAACAGTAGCAGACCCACTAGAAACGGCATTCAAATATCCAAGACCAACATTGCCACCATACATGACACCGATAGAACCCCAAGTTGGTAAGTTCTATAACAGCCCAGTCGCTCTCGGTGCCGGTGCAGGTGCAGTTTTGGGATGTACATTTGCAGCATTAGGTTGTAAATTGAACACATGGACTTACAGATGGATGGCCGCTTGGTCAAAGTGGGACTAA
>Marine Group I thaumarchaeote SCGC AAA799-N04 AAA799N04_7 (JOKN01000008)
ATGGTCTGGTTAAGACGATGTACACACTACTTGTTCATAGTAGTGGTTGCAGTTAACTCTACACTGTTAACAATTAACGCAGGAGACTACATCTTCTACACTGACTGGGCTTGGACTTCGTACACGGTATTCTCAATATCGCAAACGTTGATGCTTATTGTAGGTGCAACATATTACCTAACATTTACAGGCGTTCCAGGCACAGCAACGTACTACGCTCTGATTATGACAGTATACACATGGGTAGCCAAAGCCGCATGGTTCTCACTCGGTTATCCATATGACTTCATTGTAACACCAGTTTGGTTGCCATCAGCAATGCTGTTGGACTTAGTATACTGGGCAACAAAGAAGAACAAGCACTCCTTGATACTGTTCGGCGGTGTACTGGTAGGAATGTCTTTACCATTATTCAACATGGTAAACCTGATAACAGTAGCAGACCCACTAGAAACGGCATTCAAATATCCAAGACCAACATTGCCACCATACATGACACCGATAGAACCCCAAGTTGGTAAGTTCTATAACAGCCCAGTCGCTCTCGGTGCCGGTGCAGGTGCAGTTTTGGGATGTACATTTGCAGCATTAGGTTGTAAATTGAACACATGGACTTACAGATGGATGGCCGCTTGGTCAAAGTGGGACTAA
>Nitrosopumilus sp. SJ (AJVI01000004)
ATGGTCTGGTTAAGACGATGTACACACTACTTGTTCATAGTAGTGGTTGCAGTTAACTCTACACTGTTAACAATTAACGCAGGAGACTACATCTTCTACACTGACTGGGCTTGGACTTCGTACACGGTATTCTCAATATCGCAAACGTTGATGCTTTTAGTAGGTGCAACATATTACCTTACATTTACTGGCGTTCCAGGCACAGCAACGTACTACGCTCTAATTATGACAGTATACACATGGATAGCAAAAGCCGCATGGTTTTCACTCGGTTATCCATATGACTTCATTGTAACTCCAGTTTGGCTACCATCAGCAATGCTGTTGGACTTAGTATACTGGGCAACAAAGAAGAACAAGCACTCCTTGATACTGTTCGGCGGTGTACTGGTAGGAATGTCTTTACCATTGTTCAACATGGTAAACCTGATAACAGTAGCAGACCCACTTGAAACGGCATTCAAATATCCAAGACCAACATTGCCACCATACATGACACCGATAGAACCCCAAGTAGGTAAGTTCTATAACAGCCCAGTCGCTCTCGGTGCAGGTGCAGGTGCAGTTTTGGGATGTACATTTGCAGCATTAGGTTGTAAATTGAACACTTGGACTTACAGATGGATGGCCGCTTGGTCAAAGTGGGACTAA
>Thaumarchaeota archaeon casp-thauma1 cas-m232 (LFEW01000013)
ATGGTCTGGTTAAGACGATGTACACACTACTTATTCATAGTAGTTGTTGCAGTTAACTCAACTCTGTTAACAATTAATGCAGGAGATTACATCTTCTACACTGACTGGGCTTGGACATCGTATACGGTATTTTCAATATCGCAAACTTTGATGCTTATTGTAGGAGCAACATACTATCTTACATTTACAGGCGTTCCAGGCACAGCAACGTACTACGCTCTAATTATGACAGTATACACATGGATAGCAAAAGGTGCATGGTTTGCACTAGGATACCCATATGACTTCATTGTAACTCCAGTTTGGTTACCATCAGCAATGCTTTTGGATTTAGTCTACTGGGCAACAAAGAAGAACAAACACTCGTTGATACTGTTTGGCGGCGTACTGGTAGGAATGTCTTTACCATTATTCAATATGGTAAACCTGATAACAGTTGCAGACCCACTTGAAACGGCATTCAAATATCCAAGACCAACATTGCCACCATATATGACACCGATAGAACCCCAAGTAGGTAAGTTCTATAACAGTCCAGTCGCACTGGGCGCAGGTGCAGGTGCAGTATTGGCATGTACATTTGCAGCACTCGGTTGTAAATTGAACACTTGGACATACAGATGGATGGCCGCTTGGTCAAAGTGGGACTAA
>Thaumarchaeota archaeon casp-thauma3 cas-m2384 (LFEY01000011)
ATGGTCTGGTTAAGACGATGTACACACTACTTATTCATAGTAGTAGTTGCAGTTAACTCTACACTGTTAACAATTAACGCAGGTGACTACATCTTCTACACTGATTGGGCTTGGACTTCGTTTACGGTATTCTCAATATCTCAAACGTTGATGCTTATTGTAGGTGCGTGTTATTATCTCACATTTACAGGCGTTCCAGGCACAGCAACATACTACGCTTTGATAATGACAGTATACACATGGATAGCAAAAGCCGCATGGTTTTCACTCGGATACCCATATGACTTCATTGTAACACCAGTTTGGTTGCCATCAGCAATGCTGTTGGACTTAGTTTACTGGGCAACAAAGAAGAACAAACACTCTTTGATACTGTTTGGAGGCGTACTAGTAGGAATGACAATACCATTATTCAATATGGTAAACCTGATAACAGTCGCAGACCCGCTTGAAACGGCATTCAAATATCCAAGACCAACATTGCCACCATACATGACACCGATAGAACCGCAGGTAGGAAAGTTCTATAACAGCCCAGTCGCGCTCGGTGCAGGTGCAGGTGCAGTATTGGGATGTACATTTGCAGCATTAGGTTGTAAACTCAACACTTGGACTTACAGATGGATGGCCGCTTGGTCAAAGTGGGACTAA
>Nitrosopumilus sp. BACL13 MAG-121220-bin23 (LIAL01000053)
ATGGTCTGGTTAAGACGATGTACACACTACTTATTCATAGTAGTTGTTGCAGTTAACTCTACTTTGTTAACAATCAACGCAGGAGATTACATATTCTATACTGACTGGGCTTGGACATCGTACACGGTATTTTCAATATCGCAAACTTTGATGCTTATTGTAGGAGCTACATACTATCTTACATTTACGGGCGTTCCAGGCACAGCGACGTACTACGCACTAATTATGACAGTATACACATGGATAGCAAAAGGTGCATGGTTTGCACTCGGTTACCCATATGACTTCATTGTAACCCCAGTCTGGTTACCATCAGCAATGCTTTTGGATCTAGTCTACTGGGCAACAAAGAAGAACAAGCACTCCTTGATACTGTTTGGCGGCGTACTGGTAGGAATGTCTTTACCATTATTCAATATGGTAAACCTGATAACAGTAGCAGACCCACTTGAAACGGCATTCAAATACCCAAGACCAACATTGCCACCATATATGACACCAATAGAACCGCAAGTAGGTAAGTTCTATAACAGTCCAGTCGCACTGGGCGCAGGTGCAGGTGCAGTTTTGGCATGTACATTTGCAGCATTAGGTTGTAAATTGAACACTTGGACATACAGATGGATGGCCGCTTGGTCAAAGTGGGACTAA
>Nitrosopumilus sp. BACL13 MAG-120910-bin56 (LIAK01000316)
ATGGTCTGGTTAAGACGATGTACACACTACTTATTCATAGTAGTTGTTGCAGTTAACTCTACTTTGTTAACAATCAACGCAGGAGATTACATATTCTATACTGACTGGGCTTGGACATCGTACACGGTATTTTCAATATCGCAAACTTTGATGCTTATTGTAGGAGCTACATACTATCTTACATTTACGGGCGTTCCAGGCACAGCGACGTACTACGCACTAATTATGACAGTATACACATGGATAGCAAAAGGTGCATGGTTTGCACTCGGTTACCCATATGACTTCATTGTAACCCCAGTCTGGTTACCATCAGCAATGCTTTTGGATCTAGTCTACTGGGCAACAAAGAAGAACAAGCACTCCTTGATACTGTTTGGCGGCGTACTGGTAGGAATGTCTTTACCATTATTCAATATGGTAAACCTGATAACAGTAGCAGACCCACTTGAAACGGCATTCAAATACCCAAGACCAACATTGCCACCATATATGACACCAATAGAACCGCAAGTAGGTAAGTTCTATAACAGTCCAGTCGCACTGGGCGCAGGTGCAGGTGCAGTTTTGGCATGTACATTTGCAGCATTAGGTTGTAAATTGAACACTTGGACATACAGATGGATGGCCGCTTGGTCAAAGTGGGACTAA
>Candidatus Nitrosopumilus salaria BD31 (AEXL02000009)
ATGGTCTGGTTAAGACGATGTACACACTACTTATTCATAGTAGTTGTTGCAGTTAACTCTACACTGTTAACAATTAATGCAGGAGACTACATCTTCTACACTGACTGGGCTTGGACTTCGTACACGGTATTTTCAATATCGCAAACGTTGATGCTAATTGTAGGTGCTACATATTACCTAACATTTACTGGCGTTCCAGGCACAGCAACGTACTACGCTCTAATTATGACAGTATACACATGGATAGCAAAAGCCGCATGGTTTTCGCTAGGATATCCATATGACTTCATTGTAGTACCAGTTTGGTTACCATCAGCAATGCTGTTGGACTTAGTCTACTGGGCAACAAAGAAGAACAAGCACTCCTTGATACTGTTCGGCGGCGTACTGGTAGGAATGTCATTACCATTATTCAATATGGTGAACCTGATAACAGTAGCAGACCCACTAGAAACGGCATTCAAATATCCAAGACCAACATTGCCACCATACATGACACCGATAGAACCCCAAGTTGGTAAGTTCTATAACAGCCCAGTGGCTTTAGGTGCAGGTGCAGGT
>Candidatus Nitrosoarchaeum limnia BG20 (AHJG01000287)
ATGGTCTGGCTAAGACGATGTACTCACTACTTATTCATAGTAGTAGTTGCAGTTAACTCTACACTGTTAACAATTAATGCAGGAGACTACATTTTCTATACTGACTGGGCTTGGACATCCTTTGTGGTATTTTCAATATCACAAACATTGATGCTCGCGGTAGGTGCAACATACTACCTGACATTTACAGGTGTTCCAGGAACAGCGACGTATTACGCCCTAATTATGACAGTATACACATGGATAGCAAAAGGTGCATGGTTTGCACTAGGATATCCATATGACTTCATTGTAACACCAGTTTGGTTACCATCAGCAATGTTGCTTGATTTAGCCTATTGGGCCACAAAGAAGAACAAGCACTCCTTGATACTGTTTGGCGGTGTACTAGTAGGAATGTCTTTACCATTATTCAACATGGTAAACCTGATAACAGTAGCAGACCCACTAGAAACGGCATTCAAATACCCAAGACCAACATTACCACCATACATGACACCAATAGAACCTCAAGTAGGTAAATTCTATAACAGTCCAGTAGCACTGGGTGCAGGTGCAGGTGCAGTATTGTCGGTTACATTTACAGCATTAGGTTGTAAATTAAACACTTGGACATACAGATGGATGGCCGCTTGGTCAAAGTGGGACTAA
>Candidatus Nitrosoarchaeum koreensis MY1 (AFPU01000001)
ATGGTCTGGCTAAGACGATGTACTCACTACTTGTTCATAGTAGTAGTTGCAGTTAACTCTACACTGTTAACAATTAATGCAGGAGACTACATTTTCTATACTGACTGGGCTTGGACATCGTTTACGGTATTTTCAATATCGCAAACTTTGATGCTTTGCGTAGGTGCAACATATTACCTAACGTTTACAGGCGTTCCAGGAACAGCGACGTATTACGCCCTAATTATGACAGTATACACATGGATAGCAAAAGGTGCATGGTTTGCTCTAGGTTATCCATATGACTTCATTGTAACACCAGTTTGGTTGCCATCAGCAATGTTGCTTGATTTGGCATATTGGGCTACAAAGAAGAACAAACATTCATTGATACTGTTTGGCGGTGTACTTGTAGGAATGTCTTTACCATTATTCAACATGGTAAACCTGATAACAGTAGCAGACCCACTAGAAACGGCATTCAAATATCCAAGACCAACATTGCCACCATACATGACACCAATAGAGCCTCAAGTAGGTAAATTCTATAACAGTCCAGTAGCACTGGGTGCAGGTGCTGGTGCAGTATTGTCAGTTACGTTTACAGCATTAGGTTGTAAGCTAAACACTTGGACATACAGATGGATGGCCGCTTGGTCAAAGTGGGACTAA
>Thaumarchaeota archaeon SCGC AAA282-K18 (AXWL01000027)
ATGGTCTGGTTAAGACGATGTACACACTACTTGTTCATAGTAGTGGTTGCAGTTAATTCTACATTGTTATCAATTAACGCAGGAGACTACATCTTCTACACTGACTGGGCTTGGACTTCATTTGTGGTATTCTCAATATCACAAACGTTGATGCTTGTAGTAGGTGCATGTTATTACCTTACATTTACAGGTGTTCCAGGTACAGCGACGTACTACGCTCTAATTATGACAGTATACACATGGGTAGCAAAAGGTGCATGGTTTTCACTAGGATATCCATATGACTTCATTGTAACTCCAGTTTGGTTACCATCAGCAATGCTGTTGGACTTAGTTTACTGGGCAACAAAGAAGAACAAGCACTCCTTGATACTGTTTGGCGGCGTACTAGTAGGAATGTCATTACCGTTATTCAATATGGTAAACCTGATAACAGTAGCAGACCCGCTTGAAACGGCATTCAAATATCCGAGACCAACATTACCACCATATATGACACCGATAGAACCGCAGGTAGGAAAGTTCTATAATAGTCCAGTAGCGCTGGGTGCCGGTGCCGGTGCAGTATTGTCAGTCACTATGGCTGCGTTGGGTTGTAAACTCACAACTTGGACATACAGATGGATGGCCGCTTGGTCAAAGTGGGACTAA
>Candidatus Nitrosoarchaeum limnia SFB1 (AEGP01000066)
ATGGTCTGGCTAAGACGATGTACTCACTACTTATTCATAGTAGTAGTTGCAGTTAACTCTACACTGTTAACAATTAATGCAGGAGACTACATTTTCTATACTGACTGGGCTTGGACATCCTTTGTGGTATTTTCAATATCACAAACATTGATGCTCGCGGTAGGTGCAACATACTACCTGACATTTACAGGTGTTCCAGGAACAGCGACGTATTACGCCCTAATTATGACAGTATACACATGGATAGCAAAAGGTGCATGGTTTGCACTAGGATATCCATATGACTTCATTGTAACACCAGTTTGGTTACCATCAGCAATGTTGCTTGATTTAGCCTATTGGGCCACAAAGAAGAACAAGCACTCCTTGATACTGTTTGGCGGCGTACTAGTAGGAATGTCTTTACCATTATTCAACATGGTAAACCTGATAACAGTAGCAGACCCACTAGAAACGGCATTCAAATACCCAAGACCAACATTACCACCATACATGACACCAATAGAACCTCAAGTAGGTAAATTCTATAACAGTCCAGTAGCACTGGGTGCAGGTGCAGGTGCAGTATTGTCGGTTACATTTACAGCATTAGGTTGTAAATTAAACACTTGGACATACAGATGGATGGCCGCTTGGTCAAAGTGGGACTAA
>Thaumarchaeota archaeon casp-thauma4 cas-m2216 (LFEZ01000007)
ATGGTCTGGCTTAGACGATGTACTCACTATTTATTCATAGTAGTAGTCGCAGTCAACTCAACTTTGCTAACAATTAATGCAGGGGACTACATCTTCTATACTGATTGGGCCTGGACATCGTTTGTAGTATTTTCAATATCACAAACTCTTATGCTCACTGTAGGTGCGTGTTACTATCTCACCTTCACTGGAGTTCCAGGAACCGCAACGTATTATGCACTAATTATGACAGTCTACACTTGGATTGCAAAAGGTGCATGGTTCGCATTAGGTTACCCATATGACTTCATCGTTACACCAGTTTGGCTACCATCAGCAATGCTGTTGGACTTGGCGTACTGGGCAACAAAGAAGAATAAGCACTCTCTGATACTGTTCGGCGGAGTCTTAGTTGGAATGTCATTACCACTATTCAACATGATCAATTTGATCACAGTGGCTGACCCACTAGAGACTGCATTCAAGTATCCAAGACCAACGTTACCACCATATATGACCCCAATAGAACCGCAGGTAGGTAAATTCTACAACAGCCCAGTTGCACTTGGTGCAGGTGCTGGTGCAGTATTAGCCTGTACATTTGCGGCTTTAGGTTGTAAACTTACAACTTGGACATACAGATGGATGGCCGCTTGGTCAAAGTGGGATTA
>Thaumarchaeota archaeon N4 (CBTY010000009)
ATGGTCTGGCTTAGACGATGTACTCACTACTTGTTCATAGTAGTGGTTGCAGTCAACTCTACCCTGCTAACAATTAATGCAGGAGACTACATCTTCTACACTGACTGGGCCTGGACTTCGTTTGTCGTATTCTCAATATCGCAAACACTGATGTTAGTAGTCGGCGCATGCTACTATCTGACATTCACAGGAGTTCCAGGAACGGCAACGTATTACGCGTTGATCATGACTGTCTATACGTGGGTTGCCAAAGGTGCATGGTTTGCACTCGGTTATCCATACGACTTCATTGTCACACCAGTTTGGCTACCATCAGCAATGCTGCTGGATCTGGCATACTGGGCAACAAAGAAGAACAAGCACTCGCTGATACTATTCGGCGGTGTAATGGCAGGACTATCATTGCCGCTGTTCAACATGGTCAACTTGATCACGGTTGCTGACCCGTTAGAGACTGCATTCAAATATCCAAGACCAACACTGCCTCCATACATGACTCCGATCGAGCCCGCTGTAGGCAAATTCTATAACAGTCCAGTTGCACTCGGTGCAGGCGCAGGTGCCGTACTATCGGTAACTATGGCCGCGTTGGGATGCAAGCTAAATACGTGGACGTATAGATGGATGGCAGCTTGGTCCAAGTGGGACTAA
>Thaumarchaeota archaeon CSP1-1 XU09_C0004 (LDXL01000004)
ATGGTCTGGCTTAGACGATGTACACACTACTTATTCATAGTAGTAGTCGCAGTCAACTCAACTCTACTAACAATTAATGCAGGAGATTATATCTTCTACACAGATTGGGCTTGGACATCATTTGTAGTATTCTCTATATCGCAAACATTGATGCTTACGGTAGGAGCAGTCTACTACCTTACATTTACGGGTGTTCCAGGAACAGCAACATATTACGGATTAATCATGACAGTGTATACCTGGGTAGCAAAAGGCGCATGGTTTGCACTAGGTTATCCATATGACTTCATTGTCACCCCAGTATGGATTCCATCAGCAATGTTGTTGGACTTGGCGTATTGGGCTACAAAGAAGAACAAGCACTCACTCATACTGTTTGGTGGAGTCATGGTCGGAATGTCGTTACCGCTATTCAACATGGTAAATTTGATCACGGTAGCAGATCCGCTAGAGACTGCATTCAAGTATCCAAGACCCACGTTACCACCATATATGACACCGATAGAACCACAGGTAGGAAAGTTCTACAACAGTCCCGTCGCGCTTGGCGCAGGTGCTGGTGCTGTGTTGTCGGTTACGTTTGCCGCGTTAGGTTGTAAACTTAACACGTGGACGTATAGATGGATGGCAGCTTGGTCAAAATGGGACTAA
>Thaumarchaeota archaeon MY2 NKMY2_2 (AVSQ01000002)
ATGGTCTGGCTTAGACGATGTACTCACTACTTGTTCATAGTAGTGGTTGCAGTAAACTCTACCCTGCTAACAATTAACGCAGGAGACTACATCTTCTACACCGATTGGGCCTGGACTTCGTTTGTCGTATTTTCAATATCACAAACACTGATGTTAGTAGTCGGCGCATGCTACTACCTGACATTTACTGGAGTCCCAGGAACAGCAACGTATTATGCGTTGATAATGACTGTTTACACATGGGTAGCAAAAGGTGCATGGTTTGCACTCGGATACCCATATGACTTCATTGTAACACCCGTTTGGCTACCGTCAGCAATGTTGCTTGACCTGGCGTACTGGGCTACAAAGAAGAACAAGCACTCACTGATACTATTCGGTGGTGTGATGTGTGGAATGTCATTGCCGTTGTTTAACATGGTCAACCTCATCACTGTGGCTGATCCATTAGAGACTGCATTCAAATATCCAAGACCAACGCTTCCGCCGTATATGACTCCGATAGAGCCTGCCGTAGGCAAGTTCTATAACAGTCCAGTCGCACTAGGTGCTGGCGCGGGTGCTGTATTATCAGTAACCATGGCCGCATTGGGATGCAAACTGAACACGTGGACATACAGATGGATGGCAGCTTGGTCCAAGTGGGACTAA
>Thaumarchaeota archaeon SCGC AAA007-O23 (ARWO01000005)
ATGGTCTGGCTTAGACGATGTACTCATTATCTATTCATAGTTGTAGTTGCAGTCAACTCAACTTTGTTAACAATTAACTCTGGAGATTATATCTTCTACACTGATTGGGCTTGGACATCATTCGTGGTATTCTCAATTGCCAATACTTTGATGACCATTGTCGGTGCTGTGTATTATCTTACATTTACGGGCGTACCTGGTACTGCAACGTACTATGGTCTGATTATGCAAGTCTATACTTGGGTTGCAAAAGTTGCATGGTTTGCACTTGGCTATCCAGTAGATTTCATCGTTCATCCAATGTGGATTCCATCGTGTATGCTGTTGGACTTGGCATATTGGGCGACAAAGAAGAATAAACACTCGCTGATATTCTTTGGTGGGGTTTTAGTTGGAATGTCAATGCCACTGTTCAACATGGTACAGTTGATGTTGATAGCAGATCCACTAGAAACTGCATTCAAGTATCCAAGACCAACATTGCCTCCATACATGACGCCGATAGAACCGCAGGTAGGTAAGTTCTACAATAGCCCAGTAGCTTTGGGAGCGGGAGCTGGATCGGTACTAGCATGTACATTTGCAGCATTAGGTTGTAAGCTTAACACATGGACGTATAGATGGATGGCCGCATGGTCAAAGTGGGACT
>Marine Group I thaumarchaeote SCGC AB-629-I23 (ARWQ01000001)
ATGGTCTGGCTTAGACGATGTACTCATTATCTATTCATAGTTGTAGTTGCAGTCAACTCAACTTTGTTAACAATTAACTCGGGAGACTATATCTTCTACACTGATTGGGCTTGGACATCATTTGTCGTATTCTCAATTGCCAACACTTTGATGACTATTGTTGGTGCTGTGTATTATCTTACATTTACGGGCGTACCTGGTACTGCAACGTACTATGGTCTGATTATGCAAGTCTATACTTGGGTTGCAAAAGTTGCATGGTTTGCACTTGGCTATCCAGTAGATTTCATCGTTCATCCAATGTGGATTCCATCGTGTATGCTGTTGGACTTGGCATATTGGGCGACAAAGAAGAATAAACACTCGCTGATATTCTTTGGTGGGGTTTTAGTTGGAATGTCAATGCCACTGTTCAACATGGTACAGTTGATGTTGATAGCGGATCCACTAGAAACTGCATTCAAGTATCCAAGACCAACATTGCCTCCATACATGACGCCGATAGAACCGCAGGTAGGTAAGTTCTACAATAGCCCAGTAGCTTTGGGAGCGGGAGCTGGATCGGTACTAGCATGTACATTTGCGGCATTAGGTTGTAAGCTTAACACATGGACGTATAGATGGATGGCCGCATGGTCAAAGTGGGACT
>Thaumarchaeota archaeon SCGC AAA287-E17 (AXWJ01000001)
ATGGTCTGGCTGAGACGATGTACTCATTACTTATTCATAGTTGTAGTTGCAGTCAATTCCACTTTGTTAACAATTAACTCTGGAGATTATATCTTCTATACAGATTGGGCCTGGACATCATTTGTAGTATTCTCAATTGCTAATACTCTGATGACTGTTGTTGGTGCTGTGTATTATCTTACATTTACTGGTGTACCTGGTACGGCAACGTATTATGGTCTGATTATGCAAGTCTATACATGGGTTGCAAAAGTTGCGTGGTTTGCACTTGGCTATCCAGTAGATTTCATCGTTCATCCAATGTGGATTCCATCTTGTATGTTATTGGACTTGGCGTATTGGGCGACGAAGAAGAATAAACACTCGCTGATATTCTTTGGTGGAGTTTTAGTCGGAATGTCAATGCCACTGTTCAATATGGTACAGTTGATGTTGATTGCGGATCCACTAGAAACTGCATTCAAGTATCCAAGACCAACATTGCCTCCATACATGACGCCTATAGAACCGCAGGTCGGTAAGTTCTACAATAGCCCAGTAGCTCTGGGAGCGGGAGCGGGAGCTGTACTAGCATGTACGTTTGCAGCATTAGGTTGTAAGATGAATACATGGACGTATAGATGGATGGCTGCTTGGTCAAAGTGGGA
>Cenarchaeum symbiosum A (DP000238)
ATGGTCTGGCTAAGACGCTGTACCCACTACTTGTTCATAGCAGTGGTTGCAGTGAATTCGACCCTGTTGACGATCAATGCAGGAGATTACATCTTTTACACCGACTGGGCTTGGACGTCATTCACGGTATTCTCTATATCGCAGACGCTCATGCTGGTTGTCGGTGCAACGTACTACCTGACGTTTACAGGCGTACCCGGAACCGCGACATACTATGCCCTCATCATGACGGTGTATGTATGGATAGCAAAGGGCGCATGGTTCGCCCTTGGCTACCCGTATGACTTCATCGCGACCCCGATATGGCTTCCATCAGCAATGCTGTTGGATCTGGCATACTGGGCCACGAAGCGCAACAAGCACTCGCTGATATTGTTCGGCGGTGTCTTGGTGGGCATGTCATTACCGCTGTTCAACATGGTAAACCTGATCACAGTAGCAGATCCGCTGGAGACGGCCTTCAAGTATCCGAGGCCCACGCTGCCACCCTACATGACTCCAATAGAACCTCAAGTTGGAAAGTTCTATAACAGTCCGGTGGCGCTAGGGGCTGGGGCTGGGGCCGTCTTATCGGTGACGTTCGCGGCCTTGGGTGTCAAGCTCAATACGTGGACGTATCGGTGGATGGCCGCTTGGTCAAAGTGGGACTAG
>Fosmid 54d9 (AJ627422)
ATGGTCTGGCTTAGACGCACTACACACTATCTATTCATAGTTGTAGTTGCTGTAAATAGTACATTATTGACAATCAACGCAGGAGACTACATATTCTATACAGATTGGGCATGGACATCATTTGTTGTATTCTCAGTATCCCAATCAACAATGCTTGTAGTGGGAGCAATCTATTACATGCTATTCACCGGTGTACCAGGGACTGCAACATATTATGCAACAATCATGACTATCTATACATGGGTAGCCAAAGGAGCATGGTTTGCACTAGGATATCCATACGACTTCATCGTAACTCCAGTTTGGATACCTTCAGCAATGCTGTTAGATTTGACATATTGGGCAACAAGAAGGAATAAACATGCTGCCATTATAATTGGCGGAACATTGGTTGGACTTTCATTGCCAATATTCAACATGATAAATCTACTGCTGGTCAGAGACCCTCTAGAGATGGCATTCAAGTATCCTCGTCCAACATTGCCTCCATACATGACACCAATTGAGCCTCAGGTCGGTAAATTCTACAATAGTCCCGTGGCGCTAGGATCCGGGGCGGGAGCTGTATTGAGCGTTCCAATCGCTGCATTGGGCGCAAAACTAAATACTTGGACATACAGATGGATGGCCGCCTGGTCTAAGTGGGATTAA
>SCGC AAA288-P18 (JF719207)
TGGCTTAGACGATGTACTCACTACTTATTCATAGTTGTAGTTGCAGTCAACTCAACTTTGTTAACAATTAACTCTGGAGACTATATCTTCTATACTGATTGGGCCTGGACATCATTTGTAGTATTTTCCATTGCCAACACTTTGATGACTGTTGTTGGTGCTGTGTATTATCTTACATTTACTGGTGTACCTGGTACTGCATCATATTACGGTCTGATTATGCAGGTCTATACATGGGTTGCAAAAGTTGCATGGTTTGCACTTGGTTACCCGGTGGATTTCATCGTTCATCCGATGTGGATTCCATCTTGTATGTTATTGGACTTGGCATATTGGGCGACGAAGAAAAATAAGCACTCGCTGATATTCTTTGGCGGAGTTTTAGTTGGAATGTCAATGCCACTGTTCAATATGGTACAGTTGATGTTGATAGCAGATCCGCTAGAAACTGCATTCAAGTATCCGAGACCGACATTGCCTCCATACATGACGCCGATAGAACCGCAGGTAGGTAAGTTCTACAATAGCCCAGTAGCTCTGGGAGCGGGAGCTGGATCGGTACTAGCATGTACATTTGCAGCACTAGGCTGTAAGCTTAACACATGG
>SCGC AAA288-P02 (JF719206)
TGGCTTAGACGGTGTACGCATTATCTATTCATAGTTGTAGTTGCAGTTAATTCTACTCTGTTAACTATCAATTCTGGAGACTATATCTTCTATACAGACTGGGCATGGACTTCCTTTGTAGTTTTCTCCATCGCAAACACTCTCATGACGGTCGTCGGAGCAGTTTATTATATTACATTTACAGGCGTGCCTGGAACAGGCGCATATTATGGTTTAATTATGCAAGTCTATACTTGGGTTGCCAAAGTGGCATGGTATGCACTTGGCTATCCTGCAGATTTCATCGTTCATCCAATGTGGATTCCATCATGCATGTTGTTGGATTTGGCATATTGGGCTACGAAGAAGAATAAGCACTCGCTGATATTCTTTGGAGGAGTTTTGGTCGGTATGTCAATGCCGCTGTTCAATATGGTACAGTTGATGTTGATCGCCGATCCGCTAGAAACTGCATTCAAGTACCCAAGACCAACATTACCACCATATATGACGCCTATAGAACCGCAGGTCGGTAAGTTCTACAATAGCCCGGTAGCACTGGGAGCGGGAGCTGGATCTGTACTGTCGGTGACATTTGCAGCATTGGGTTGTAAGCTGAATACATGG
>SCGC AAA288-O22 (JF719205)
TGGCTTAGACGATGTACACACTACTTATTCATAGTAGTAGTTGCAGTTAACTCCACTTTGTTAACGATTAACTCTGGTGACTATATCTTCTATACTGATTGGGCCTGGACATCATTTGTAGTATTTTCCATTGCCAACACTTTGATGACTGTTGTTGGTGCTGTGTATTATCTTACATTTACTGGTGTGCCTGGTACTGCATCGTATTATGGTCTGATTATGCAGGTCTATACATGGGTTGCAAAAGTTGCATGGTTTGCACTTGGTTACCCGGTGGATTTCATCGTTCATCCGATGTGGATTCCATCTTGTATGTTATTGGACTTGGCATATTGGGCGACGAAGAAGAATAAGCACTCGCTGATATTCTTTGGCGGAGTTTTAGTTGGAATGTCAATGCCACTGTTCAATATGGTACAGTTGATGTTGATAGCAGATCCGCTAGAAACTGCATTCAAGTACCCGAGACCAACATTGCCTCCATACATGACGCCGATAGAGCCGCAGGTAGGTAAGTTCTACAACAGCCCAGTAGCTCTGGGAGCGGGAGCTGGATCGGTACTAGCATGTACATTTGCGGCATTAGGCTGTAAGCTTAATACGTGG
>SCGC AAA288-O17 (JF719204)
TGGCTTAGACGATGTATACATTACTTATTCATAGTAGTAGTTGCAGTTAACTCTACTTTGCTAACCATTAATTCTGGAGATTATATCTTCTATACTGACTGGGCCTGGACATCATTTGTAATATTCTCTATAGCTAACACGTTGATGACGGTAGTTGGAGCTGTATATTACATCACATTTACTGGTGTTCCTGGTACAGGTGCATATTATGGCTTGATAATGCAAGTCTATACATGGGTTGCAAAGGTTGCATGGATGGCACTTGGTTATCCAGTTGATTTCATTGTTCATCCTATGTGGATTCCATCATGTATGCTATTGGACTTGGCATATTGGGCGACAAAGAAGAATAAGCATTCGCTGATATTCTTTGGTGGAGTTTTAGTCGGAATGTCGATGCCACTGTTCAACATGGTACAGTTGATGTTAATCGCGGATCCGCTAGAAACTGCATTCAAGTATCCAAGACCAACATTGCCTCCATATATGACGCCTATAGAACCGCAGGTCGGCAAGTTCTACAATAGCCCAGTAGCACTGGGAGCGGGAGCTGGATCTGTTCTGTCGGTAACGTTTGCGGCACTAGGCTGTAAGCTTAATACTTGG
>SCGC AAA288-N23 (JF719202)
TGGCTTAGACGATGTACTCACTATTTATTCATAGTTGTAGTTGCAGTCAACTCAACTTTATTAACAATTAACTCGGGAGACTATATCTTCTACACTGATTGGGCCTGGACATCATTTGTAGTATTTTCCATTGCCAACACTCTGATGACTGTTGTTGGTGCTGTGTATTATCTCACATTTACTGGTGTACCTGGTACTGCGTCATATTACGGTCTGATTATGCAGGTCTATACATGGGTTGCAAAAGTTGCATGGTTTGCACTTGGCTATCCAGTAGATTTCATCGTTCATCCGATGTGGATTCCATCTTGTATGTTATTGGACTTGGCATATTGGGCGACAAAGAAGAATAAGCACTCGCTGATATTCTTTGGCGGAGTTTTAGTTGGAATGTCAATGCCACTGTTCAATATGGTACAGCTGATGTTGATAGCAGATCCGCTAGAAACTGCATTCAAGTATCCGAGACCAACATTGCCTCCCTACATGACGCCGATAGAGCCGCAGGTAGGTAAGTTCTACAATAGCCCAGTAGCTCTGGGAGCGGGAGCTGGATCGGTACTAGCATGTACATTTGCAGCATTAGGTTGTAAGCTTAACACATGG
>SCGC AAA288-N15 (JF719201)
TGGCTTAGACGTTGTACTCATTATTTATTCATAGTTGTAGTTGCAGTCAACTCTACTTTGTTAACAATTAACTCTGGTGACTATATCTTCTATACTGATTGGGCTTGGACATCATTTGTCGTATTCTCAATTGCCAACACTTTGATGACTATTGTTGGTGCTGTGTATTATCTTACATTTACAGGCGTACCTGGTACTGCAACGTACTATGGTCTGATTATGCAAGTCTATACTTGGGTTGCAAAAGTTGCATGGTTTGCACTTGGTTATCCAGTAGATTTCATCGTTCATCCAATGTGGATTCCATCGTGTATGCTGTTGGACTTGGCATATTGGGCGACAAAGAAGAATAAACACTCGCTGATATTCTTTGGTGGAGTTTTAGTTGGAATGTCAATGCCACTGTTCAACATGGTACAGTTGATGTTGATAGCGGATCCACTAGAAACTGCATTCAAGTATCCAAGACCAACATTGCCTCCATACATGACGCCGATAGAACCGCAGGTAGGTAAGTTCTACAATAGCCCAGTAGCTCTGGGAGCGGGAGCTGGAGCGGTACTAGCATGTACATTTGCAGCATTAGGCTGTAAGCTTAACACATGG
>SCGC AAA288-M23 (JF719198)
TGGCTTAGACGGTGTACTCACTACTTATTCATAGTTGTAGTTGCAGTCAATTCCACTTTGTTAACAATTAACTCTGGAGACTATATCTTCTATACAGATTGGGCCTGGACATCATTTGTAGTATTTTCTATCGCTAACACTCTGATGACTGTTGTTGGTGCTGTGTATTATCTTACATTTACAGGCGTACCTGGTACGGCAACGTATTATGGTCTGATTATGCAAGTCTATACATGGGTTGCAAAAGTTGCATGGTTTGCACTTGGCTATCCAGTTGATTTCATCGTTCATCCAATGTGGATTCCATCTTGTATGCTGTTGGATTTGGCATATTGGGCGACAAAGAAGAATAAACACTCGCTGATATTCTTTGGCGGAGTTTTAGTCGGAATGTCAATGCCACTGTTCAATATGGTACAGTTGATGTTGATTGCGGATCCACTAGAAACTGCATTCAAGTATCCAAGACCAACATTGCCCCCATATATGACGCCGATAGAACCGCAGGTCGGTAAGTTCTATAATAGCCCAGTAGCTCTGGGAGCGGGAGCTGGATCGGTACTAGCATGTACATTTGCAGCATTAGGCTGTAAGCTTAATACGTGG
>SCGC AAA288-M04 (JF719197)
TGGCTTAGACGATGTACTCACTACTTATTCATAGTTGTAGTTGCAGTCAATTCCACTTTGTTAACAATTAACTCTGGAGATTATATCTTCTATACAGATTGGGCCTGGACATCATTTGTAGTATTCTCAATTGCTAATACTCTGATGACTGTTGTTGGTGCTGTGTATTATCTTACATTTACTGGCGTACCTGGTACGGCAACGTATTATGGTCTGATTATGCAAGTCTATACATGGGTTGCAAAAGTTGCATGGTTTGCACTTGGCTATCCAGTGGATTTCATCGTTCATCCAATGTGGATTCCATCGTGTATGTTATTGGACTTGGCGTATTGGGCGACAAAGAAGAATAAACACTCGCTGATATTCTTTGGTGGAGTTTTAGTCGGAATGTCAATGCCACTGTTCAATATGGTACAGTTGATGTTAATTGCTGATCCATTAGAAACTGCATTCAAGTATCCAAGACCAACATTGCCTCCCTACATGACGCCTATAGAACCGCAGGTCGGTAAGTTCTACAATAGCCCAGTAGCTTTGGGAGCGGGAGCTGGAGCTGTACTAGCATGTACATTTGCAGCATTAGGTTGTAAGCTGAACACATGG
>SCGC AAA288-K20 (JF719196)
TGGCTTAGACGATGTACGCACTACTTATTCATAGTAGTAGTTGCAGTTAACTCCACTTTACTAACAATCAACTCAGGAGACTATATCTTCTATACAGACTGGGCTTGGACATCATTTGTAGTATTTTCCATAGCTAATACCCTGATGACAGTGGTAGGTGCTGTTTACTATATCACATTTACAGGTGTTCCTGGCACAGGCGCATATTATGGCCTGATTATGCAAGTCTATACTTGGGTCGCTAAAGTTGCATGGTTTGCACTTGGCTATCCTGTGGATTTCATTGTTCATCCAATGTGGATTCCATCTTGTATGCTATTGGACTTGGCGTATTGGGCTACAAAGAAGAATAAGCACTCGCTGATATTCTTTGGTGGAGTTTTAGTCGGAATGTCAATGCCGTTGTTCAACATGGTACAATTGATGTTGATTGCGGATCCGCTCGAAACTGCATTCAAGTATCCAAGACCAACATTGCCTCCATACATGACGCCGATAGAACCGCAGGTAGGTAAGTTCTATAATAGCCCAGTAGCTCTGGGAGCGGGAGCTGGATCTGTCCTGTCGGTGACGTTTGCAGCATTGGGTTGTAAGCTTAATACCTGG
>SCGC AAA288-K05 (JF719194)
TGGCTTAGACGTTGTACGCACTACTTATTCATAGTAGTAGTTGCAGTTAACTCCACTTTACTAACAATTAACTCAGGAGACTATATCTTCTATACAGACTGGGCTTGGACATCATTTGTAGTATTTTCCATAGCTAATACCCTGATGACAGTGGTAGGTGCTGTTTACTATATCACATTTACAGGTGTTCCTGGCACAGGCGCATATTATGGTCTAATTATGCAAGTCTATACTTGGGTCGCTAAAGTTGCATGGTTTGCACTTGGCTATCCTGTGGATTTCATTGTTCATCCAATGTGGATTCCATCTTGTATGCTATTGGACTTGGCGTATTGGGCTACAAAGAAGAATAAGCACTCGCTGATATTCTTTGGTGGAGTTTTAGTCGGAATGTCAATGCCGTTGTTCAACATGGTACAATTGATGTTGATTGCGGATCCGCTCGAAACTGCATTCAAGTATCCAAGACCAACATTGCCTCCATACATGACGCCGATAGAACCGCAGGTAGGTAAGTTCTATAATAGCCCAGTAGCTCTGGGAGCGGGAGCTGGATCTGTCCTGTCGGTGACGTTTGCAGCATTGGGTTGTAAGCTTAATACCTGG
>SCGC AAA288-K02 (JF719193)
TGGCTTAGACGGTGTACGCATTATCTATTCATAGTTGTAGTTGCAGTCAATTCTACACTGTTAACCATCAATTCTGGAGACTATATCTTCTATACAGACTGGGCATGGACTTCCTTTGTAGTTTTCTCCATCGCAAACACTCTCATGACGGTCGTCGGAGCAGTTTATTATATTACATTTACAGGCGTGCCTGGAACAGGCGCATATTATGGTTTAATTATGCAAGTCTATACTTGGGTTGCCAAAGTGGCATGGTATGCACTTGGCTATCCTGCAGATTTCATCGTTCATCCAATGTGGATTCCATCATGCATGTTGTTGGATTTGGCATATTGGGCTACGAAGAAGAATAAGCACTCGCTGATATTCTTTGGAGGAGTTTTGGTCGGTATGTCAATGCCGCTGTTCAATATGGTACAGTTGATGTTGATCGCCGATCCGCTAGAAACTGCATTCAAGTACCCAAGACCAACATTACCACCATATATGACGCCTATAGAACCGCAGGTCGGTAAGTTCTACAATAGCCCGGTAGCACTGGGAGCGGGAGCTGGATCTGTACTGTCGGTGACATTTGCAGCATTGGGTTGTAAGTTGAATACATGG
>SCGC AAA288-J14 (JF719191)
TGGCTTAGACGATGTACTCATTATCTATTCATAGTTGTAGTTGCAGTCAACTCAACTTTGTTAACAATTAACTCGGGAGATTATATCTTCTACACTGATTGGGCTTGGACATCATTTGTCGTATTCTCAATTGCCAACACTTTGATGACTATTGTTGGTGCTGTGTATTATCTTACATTTACGGGCGTACCTGGTACTGCAACGTACTATGGTCTGATTATGCAAGTCTATACTTGGGTTGCAAAAGTTGCATGGTTTGCACTTGGCTATCCAGTAGATTTCATCGTTCATCCAATGTGGATTCCATCGTGTATGCTGTTGGACTTGGCATATTGGGCGACAAAAAAGAATAAACACTCGCTGATATTCTTTGGTGGGGTTTTAGTTGGAATGTCAATGCCACTGTTCAACATGGTACAGTTGATGTTGATAGCGGATCCACTAGAAACTGCATTCAAGTATCCAAGACCAACATTGCCTCCATACATGACGCCGATAGAACCGCAGGTAGGTAAGTTCTACAATAGCCCAGTAGCTTTGGGAGCGGGAGCTGGATCGGTACTAGCATGTACATTTGCGGCATTAGGTTGTAAGCTTAACACATGG
>SCGC AAA288-I14 (JF719189)
TGGCTTAGACGATGTACTCACTATTTATTCATAGTTGTAGTTGCAGTCAACTCAACTTTGTTAACAATTAACTCGGGAGATTATATCTTCTACACTGATTGGGCTTGGACATCATTTGTCGTATTCTCAATTGCCAACACTTTGATGACTATTGTTGGTGCTGTGTATTATCTTACATTTACAGGCGTACCTGGTACTGCAACGTACTATGGTCTGATTATGCAAGTCTATACTTGGGTTGCAAAAGTTGCATGGTTTGCACTTGGCTATCCGGTAGATTTCATCGTTCATCCAATGTGGATTCCATCGTGTATGCTGTTGGACTTGGCATATTGGGCGACAAAGAAGAATAAACACTCGCTGATATTCTTTGGTGGGGTTTTAGTTGGAATGTCAATGCCACTGTTCAACATGGTACAGTTGATGTTGATAGCGGATCCACTAGAAACTGCATTCAAGTATCCAAGACCAACATTGCCACCATACATGACGCCGATAGAACCGCAGGTAGGTAAGTTCTACAATAGCCCAGTAGCTTTGGGAGCGGGAGCTGGATCGGTACTAGCATGTACATTTGCGGCATTAGGTTGTAAGCTTAACACATGG
>SCGC AAA288-G05 (JF719185)
TGGCTTAGACGGTGTACTCACTACTTATTCATAGTTGTAGTTGCAGTCAATTCCACTTTGTTAACAATTAACTCTGGAGACTATATCTTCTATACAGATTGGGCCTGGACATCATTTGTAGTATTTTCTATCGCTAACACTCTGATGACTGTTGTTGGTGCTGTGTATTATCTTACATTTACAGGCGTACCTGGTACGGCAACGTATTATGGTCTGATTATGCAAGTCTATACATGGGTTGCAAAAGTTGCATGGTTTGCACTTGGCTATCCAGTTGATTTCATAGTTCATCCAATGTGGATTCCATCTTGTATGCTGTTGGATTTGGCATATTGGGCGACAAAGAAGAATAAACACTCGCTGATATTCTTTGGCGGAGTTTTAGTCGGAATGTCAATGCCACTGTTCAATATGGTACAGTTGATGTTGATTGCGGATCCACTAGAAACTGCATTCAAGTATCCAAGACCAACATTGCCCCCATATATGACGCCAATAGAACCGCAGGTCGGTAAGTTCTATAATAGCCCAGTAGCTCTGGGAGCGGGAGCTGGATCGGTACTAGCATGTACATTTGCAGCATTAGGCTGTAAGCTTAATACGTGG
>SCGC AAA288-D22 (JF719180)
TGGCTTAGACGATGTACTCATTATTTATTCATAGTTGTAGTTGCAGTCAACTCAACTTTGTTAACAATTAACTCGGGAGACTATATCTTCTACACTGACTGGGCTTGGACATCATTTGTGGTATTCTCAATTGCCAATACTTTGATGACTATTGTTGGTGCTGTGTATTATCTTACATTTACAGGCGTACCTGGTACTGCAACGTACTATGGTCTGATTATGCAAGTCTATACTTGGGTTGCAAAAGTTGCATGGTTTGCACTTGGCTATCCAGTAGATTTCATCGTTCATCCAATGTGGATTCCATCGTGTATGTTGTTGGACTTGGCATATTGGGCGACAAAGAAGAATAAACACTCGCTGATATTCTTTGGCGGAGTTTTAGTTGGAATGTCAATGCCACTGTTCAACATGGTACAGTTGATGTTGATAGCGGATCCACTAGAAACTGCATTCAAGTATCCAAGACCAACATTGCCTCCATACATGACGCCGATAGAACCGCAGGTAGGTAAGTTCTACAATAGCCCAGTAGCTTTGGGAGCGGGAGCTGGATCGGTACTAGCATGTACATTTGCGGCATTAGGTTGTAAGCTTAACACATGG
>SCGC AAA288-C17 (JF719174)
TGGCTTAGACGATGTACGCACTACTTATTCATAGTAGTAGTTGCAGTTAACTCCACTTTGTTAACGATTAACTCTGGTGACTATATCTTCTATACTGATTGGGCCTGGACATCATTTGTAGTATTTTCCATTGCCAACACTTTGATGACTGTTGTTGGTGCTGTGTATTATCTTACATTTACTGGTGTGCCTGGTACTGCATCGTATTACGGTCTGATTATGCAGGTCTATACATGGGTTGCAAAAGTTGCATGGTTTGCACTTGGTTACCCGGTGGATTTCATCGTTCATCCGATGTGGATTCCATCTTGTATGTTATTGGACTTGGCATATTGGGCGACGAAGAAGAATAAACACTCGCTGATATTCTTTGGCGGAGTTTTAGTTGGAATGTCAATGCCACTGTTCAATATGGTACAGTTGATGTTGATAGCAGATCCGCTAGAAACTGCATTCAAATACCCGAGACCAACATTGCCTCCATACATGACGCCGATAGAGCCGCAGGTAGGTAAGTTCTACAATAGCCCAGTAGCTCTGGGAGCGGGAGCTGGATCGGTACTAGCATGTACATTTGCGGCATTAGGCTGTAAGCTTAATACGTGG
>SCGC AAA008-P23 (JF719165)
TGGCTTAGACGATGTACTCACTACTTATTCATAGTAGTAGTTGCAGTTAACTCCACTTTGTTAACAATTAACTCTGGTGACTATATCTTCTATACTGATTGGGCCTGGACATCATTTGTAGTATTTTCCATTGCCAACACTTTGATGACTGTTGTTGGTGCTGTGTATTATCTTACATTTACTGGTGTGCCTGGTACTGCATCGTATTACGGTCTGATTATGCAGGTCTATACATGGGTTGCAAAAGTTGCATGGTTTGCACTTGGTTACCCGGTGGATTTCATCGTTCATCCGATGTGGATTCCATCTTGTATGTTACTGGACTTGGCATATTGGGCAACGAAGAAGAATAAGCACTCGCTGATATTCTTTGGCGGAGTTTTAGTTGGAATGTCAATGCCACTGTTCAATATGGTACAGTTGATGTTGATAGCAGATCCGCTAGAAACTGCATTCAAATACCCGAGACCAACATTGCCTCCATACATGACGCCGATAGAGCCGCAGGTAGGTAAGTTCTACAATAGCCCAGTAGCTCTGGGAGCGGGAGCTGGATCGGTACTAGCATGTACATTTGCGGCATTAGGCTGTAAGCTTAATACGTGG
>SCGC AAA008-P02 (JF719164)
TGGCTTAGACGATGTACTCACTATTTATTCATAGTTGTAGTTGCAGTCAACTCAACATTGTTAACAATTAACTCTGGAGATTATATCTTCTACACTGATTGGGCTTGGACATCATTCGTGGTATTCTCAATTGCCAACACTTTGATGACCATTGTCGGTGCTGTGTATTATCTTACATTTACGGGCGTACCTGGTACTGCAACGTACTATGGTCTGATTATGCAAGTCTATACTTGGGTTGCAAAAGTTGCATGGTTTGCACTTGGTTATCCAGTAGATTTCATCGTTCATCCAATGTGGATTCCATCGTGTATGTTGTTGGACTTGGCATATTGGGCGACAAAGAAGAATAAACATTCGCTGATATTCTTTGGTGGGGTTTTAGTTGGAATGTCAATGCCACTGTTCAACATGGTACAGTTGATGTTGATAGCAGATCCACTAGAAACTGCATTCAAGTATCCAAGACCAACATTGCCTCCATACATGACGCCGATAGAACCGCAGGTAGGTAAGTTCTACAATAGCCCAGTAGCTTTGGGAGCTGGAGCTGGATCGGTACTAGCATGTACATTTGCAGCATTAGGTTGTAAGCTTAACACATGG
>SCGC AAA008-O18 (JF719163)
TGGCTTAGACGATGTACTCATTATCTATTCATAGTTGTAGTTGCAGTCAACTCAACTTTGTTAACAATTAACTCGGGAGACTATATCTTCTACACTGATTGGGCTTGGACATCATTTGTTGTATTCTCAATTGCCAACACTTTGATGACTATTGTTGGTGCTGTGTATTATCTTACATTTACGGGCGTACCTGGTACTGCAACGTATTATGGTCTGATTATGCAAGTCTATACTTGGGTTGCAAAAGTTGCATGGTTTGCACTTGGCTATCCAGTAGATTTCATCGTTCATCCAATGTGGATTCCATCGTGTATGCTGTTGGACTTGGCATATTGGGCGACAAAGAAGAATAAGCACTCGCTGATATTCTTTGGTGGGGTTTTAGTTGGAATGTCAATGCCACTGTTCAACATGGTACAGTTGATGTTGATAGCGGATCCACTAGAAACTGCATTCAAGTATCCAAGACCAACATTGCCTCCATACATGACGCCGATAGAACCGCAGGTAGGTAAGTTCTACAATAGCCCAGTAGCTTTGGGAGCGGGAGCTGGATCGGTACTAGCATGTACATTTGCGGCATTAGGTTGTAAGCTTAACACATGG
>SCGC AAA008-O05 (JF719162)
TGGCTTAGACGATGTACTCACTATTTATTCATAGTTGTAGTTGCAGTCAACTCAACTTTGTTAACAATTAACTCGGGAGACTATATCTTCTACACTGATTGGGCTTGGACATCATTTGTCGTATTCTCAATTGCCAACACTTTGATGACTATTGTTGGTGCTGTTTATTATCTTACATTTACGGGCGTACCTGGTACTGCAACGTACTATGGTCTGATTATGCAAGTCTATACTTGGGTTGCAAAAGTTGCATGGTTTGCACTTGGCTATCCAGTAGATTTCATCGTTCATCCAATGTGGATTCCATCGTGTATGCTGTTGGACTTGGCATATTGGGCGACAAAGAAGAATAAGCACTCGCTGATATTCTTTGGTGGGGTTTTAGTTGGAATGTCAATGCCACTGTTCAACATGGTACAGTTGATGTTGATAGCGGATCCACTAGAAACTGCATTCAAGTATCCAAGACCAACATTGCCTCCATACATGACGCCGATAGAACCGCAGGTAGGTAAGTTCTACAATAGCCCAGTAGCTTTGGGAGCGGGAGCTGGATCGGTACTAGCATGTACATTTGCGGCATTAGGTTGTAAGCTTAACACATGG
>SCGC AAA008-N07 (JF719160)
TGGCTTAGACGATGTACTCATTATCTATTCATAGTTGTAGTTGCAGTCAACTCAACTTTGTTAACAATTAACTCGGGAGACTATATCTTCTACACTGATTGGGCTTGGACATCATTTGTCGTATTCTCAATTGCCAACACTTTGATGACTATTGTTGGTGCTGTGTATTATCTTACATTTACGGGCGTACCTGGTACTGCAACGTACTATGGTCTGATTATGCAAGTCTATACTTGGGTTGCAAAAGTTGCATGGTTTGCACTTGGCTATCCAGTAGATTTCATCGTTCATCCAATGTGGATTCCATCGTGTATGCTGTTGGACTTGGCATATTGGGCGACAAAGAAGAATAAACACTCGCTGATATTCTTTGGTGGGGTTTTAGTTGGAATGTCAATGCCACTGTTCAACATGGTACAGTTGATGTTGATAGCGGATCCACTAGAAACTGCATTCAAGTATCCAAGACCAACATTGCCTCCATACATGACGCCGATAGAACCGCAGGTAGGTAAGTTCTACAATAGCCCAGTAGCTTTGGGAGCGGGAGCTGGATCGGTACTAGCATGTACATTTGCGGCATTAGGTTGTAAGCTTAACACATGG
>SCGC AAA008-M23 (JF719159)
TGGCTTAGACGATGTACTCATTATTTATTCATAGTTGTAGTTGCAGTCAACTCAACATTGTTAACAATTAACTCGGGAGACTATATCTTCTACACTGATTGGGCTTGGACATCATTTGTGGTATTCTCAATTGCCAATACTTTGATGACTATTGTCGGTGCTGTGTATTATCTTACATTTACAGGCGTACCTGGTACTGCAACGTACTATGGTCTGATTATGCAAGTCTATACTTGGGTTGCAAAAGTTGCATGGTTTGCACTTGGCTATCCAGTAGATTTCATCGTTCATCCAATGTGGATTCCATCGTGTATGTTGTTGGACTTGGCATATTGGGCGACAAAGAAGAATAAACATTCGCTGATATTCTTTGGTGGAGTTTTAGTTGGAATGTCAATGCCACTGTTCAACATGGTACAGTTGATGTTGATAGCAGATCCACTAGAAACTGCATTCAAGTATCCAAGACCAACATTGCCTCCATACATGACGCCGATAGAACCGCAGGTAGGTAAGTTCTACAATAGCCCAGTAGCTTTGGGAGCGGGAGCTGGATCGGTACTAGCATGTACATTTGCAGCATTGGGTTGTAAGCTTAACACATGG
>SCGC AAA008-G03 (JF719153)
TGGCTTAGACGATGTACTCATTATTTATTTATAGTTGTAGTTGCAGTCAACTCCACTTTGTTAACAATTAACTCTGGAGATTATATCTTCTATACAGATTGGGCTTGGACATCATTTGTAGTATTCTCAATTGCCAACACTCTGATGACTGTTGTTGGTGCTGTTTATTATCTCACATTTACTGGCGTACCTGGTACGGCAACGTATTACGGTCTGATTATGCAGGTCTATACATGGGTTGCAAAAGTTGCATGGTTTGCACTTGGCTATCCAGTGGATTTCATCGTTCATCCAATGTGGATTCCATCTTGTATGCTGTTGGACTTGGCGTATTGGGCGACGAAGAAGAATAAACACTCGCTGATATTCTTTGGTGGAGTTTTAGTCGGAATGTCAATGCCACTGTTCAATATGGTACAGTTGATGTTAATTGCGGATCCATTAGAAACTGCATTCAAGTATCCAAGACCAACATTGCCTCCCTACATGACGCCTATAGAACCGCAGGTCGGTAAGTTCTACAATAGCCCAGTAGCTCTGGGAGCGGGAGCTGGATCGGTACTAGCGTGTACATTTGCAGCATTAGGCTGTAAGCTTAATACATGG
>SCGC AAA008-E17 (JF719152)
TGGCTTAGACGATGTACACATTACTTATTCATAGTAGTAGTTGCAGTTAATTCTACTTTACTAACCATTAATTCTGGAGATTATATTTTCTATACTGACTGGGCCTGGACATCATTTGTAATATTCTCTATAGCTAACACGTTGATGACGGTAGTTGGAGCTGTATATTACATCACATTTACTGGTGTTCCTGGTACAGGTGCATATTATGGCTTGATAATGCAAGTCTATACATGGGTTGCAAAGGTTGCATGGATGGCACTGGGTTATCCAGTTGATTTCATTGTTCATCCTATGTGGATACCATCATGTATGCTATTGGACTTGGCATATTGGGCGACAAAGAAGAATAAACATTCGCTGATATTCTTTGGTGGAGTTTTAGTCGGAATGTCGATGCCATTATTCAACATGGTACAGTTGATGTTGATTGCGGATCCGCTAGAAACTGCATTCAAGTATCCAAGACCAACATTGCCTCCATATATGACGCCTATAGAACCGCAGGTCGGCAAGTTCTACAATAGCCCAGTGGCACTGGGAGCGGGAGCTGGATCTGTTCTGTCGGTAACGTTTGCGGCACTAGGCTGTAAGCTTAATACTTGG
>SCGC AAA008-E15 (JF719151)
TGGCTTAGACGATGTACTCATTATCTATTCATAGTTGTAGTTGCAGTCAACTCAACTTTGTTAACAATTAACTCGGGAGACTATATCTTCTACACTGATTGGGCTTGGACATCATTTGTCGTATTCTCAATTGCCAATACTTTGATGACTATTGTTGGTGCTGTGTATTATCTTACATTTACAGGCGTACCTGGTACTGCAACGTACTATGGTCTGATTATGCAAGTCTATACTTGGGTTGCAAAAGTTGCATGGTTTGCACTTGGCTATCCAGTAGATTTCATCGTTCATCCAATGTGGATTCCATCGTGTATGCTGTTGGACTTGGCATATTGGGCGACAAAGAAGAATAAACACTCGCTGATATTCTTTGGTGGAGTTTTAGTTGGAATGTCAATGCCACTGTTCAACATGGTACAGTTGATGTTGATAGCGGATCCACTAGAAACTGCATTCAAGTATCCAAGACCAACATTGCCTCCATACATGACGCCGATAGAACCGCAGGTAGGTAAGTTCTACAATAGCCCAGTAGCTTTGGGAGCGGGAGCTGGATCGGTACTAGCATGTACATTTGCGGCATTAGGTTGTAAGCTTAACACATGG
>SCGC AAA008-E02 (JF719150)
TGGCTTAGACGATGTACTCATTATTTATTCATAGTTGTAGTTGCAGTTAACTCAACTTTGTTAACAATTAACTCGGGAGACTATATTTTCTACACTGATTGGGCTTGGACATCATTTGTGGTATTCTCAATTGCCAATACTTTGATGACTATTGTCGGTGCTGTGTATTATCTTACATTTACGGGCGTACCTGGTACTGCAACGTACTATGGTCTGATTATGCAAGTCTATACTTGGGTTGCAAAAGTTGCATGGTTTGCACTTGGCTATCCAGTAGATTTCATCGTTCATCCAATGTGGATTCCATCGTGTATGTTGTTGGACTTGGCATATTGGGCGACAAAGAAGAATAAACACTCGCTGATATTCTTTGGTGGGGTTTTAGTTGGAATGTCAATGCCACTGTTCAATATGGTACAGTTGATGTTGATAGCAGATCCACTAGAAACTGCATTCAAGTATCCAAGACCAACATTGCCTCCATACATGACGCCGATAGAACCGCAGGTAGGTAAGTTCTACAATAGCCCAGTAGCTTTGGGAGCGGGAGCTGGATCGGTACTAGCATGTACATTTGCAGCATTGGGTTGTAAGCTGAATACGTGG
>SCGC AAA007-N19 (JF719147)
TGGCTTAGACGATGTACTCATTATCTATTCATAGTTGTAGTTGCAGTCAACTCAACTTTGTTAACAATTAACTCTGGAGATTATATCTTCTACACTGATTGGGCTTGGACATCATTCGTGGTATTCTCAATTGCCAATACTTTGATGACCATTGTCGGTGCTGTGTATTATCTTACATTTACGGGCGTACCTGGTACTGCAACGTACTATGGTCTGATTATGCAAGTCTATACTTGGGTTGCAAAAGTTGCATGGTTTGCACTTGGCTATCCAGTAGATTTCATCGTTCATCCAATGTGGATTCCATCGTGTATGCTGTTGGACTTGGCATATTGGGCGACAAAGAAGAATAAACACTCGCTGATATTCTTTGGTGGGGTTTTAGTTGGAATGTCAATGCCACTGTTCAACATGGTACAGTTGATGTTGATAGCAGATCCACTAGAAACTGCATTCAAGTATCCAAGACCAACATTGCCTCCATACATGACGCCGATAGAACCGCAGGTAGGTAAGTTCTACAATAGTCCAGTAGCTTTGGGAGCGGGAGCTGGATCGGTACTAGCATGTACATTTGCAGCATTAGGTTGTAAGCTTAACACATGG
>SCGC AAA007-M20 (JF719146)
TGGCTTAGACGATGTACTCATTACTTATTCATAGTTGTAGTTGCAGTCAATTCTACTTTGTTAACAATTAACTCTGGTGATTATATCTTCTATACTGACTGGGCTTGGACATCATTTGTAGTATTTTCAATTGCTAACACTCTGATGACAGTTGTTGGTGCTGTGTATTATCTTACATTTACTGGTGTACCTGGTACGGCAACGTATTATGGTCTGATTATGCAGGTCTATACATGGGTTGCAAAAGTTGCATGGTTTGCACTTGGTTATCCGGTAGACTTTATTGTTCATCCAATGTGGATTCCATCTTGTATGCTGTTGGACTTGGCGTATTGGGCGACAAAGAAGAATAAACACTCGCTGATATTCTTTGGCGGAGTTTTAGTTGGAATGTCAATGCCACTGTTCAATATGGTACAATTAATGTTGATTGCAGATCCACTAGAAACTGCATTCAAGTATCCAAGACCAACATTGCCTCCATACATGACGCCGATAGAACCGCAGGTAGGTAAGTTCTACAATAGCCCAGTAGCTTTGGGAGCGGGAGCTGGATCGGTACTAGCATGTACATTTGCAGCATTAGGCTGTAAGCTTAACACGTGG
>SCGC AAA007-G17 (JF719143)
TGGCTTAGACGATGTACTCATTATTCATTCATAGTTGTAGTTGCAGTCAACTCAACTCTGTTAACCTTTAACTCCGGTGACTATATGTTCTATACAGACTGGGCTTGGACATCATTTGTAGTATTCTCAATTGCCAATACTTTGATGACTATTGTTGTCACTGTGTATTATATTACATTTACAGGCGTACCTGGTACTGCAACGTATTATGGTCTGATTATGCAAGTCTATACTAGGGTTGCAAAAGTTGCATGGTATGCACTTGGCTATCCAGTGGATTTCATCGTTCATCCAATGTGGATTCCATCGTGTATGTTGTTGGACTTGGCATATTGGGCGACAAAGAAGAATAAACACTCGCTGATATTCTTTGGTGGAGTTTTAGTTGGAATGTCAATGCCACTGTTCAATATGGTACAGTTGATGTTGATAGCGGATCCGCTAGAAACTGCATTCAAGTATCCAAGACCAACATTGCCTCCATACATGACGCCGATAGAACCGCAGGTAGGTAAGTTCTACAATAGCCCAGTAGCTCTGGGAGCGGGAGCTGGATCGGTACTAGCATGTACATTTGCAGCATTAGGTTGTAAGCTTAATACATGG
>SCGC AAA007-E15 (JF719142)
TGGCTTAGACGATGTACTCATTATCTATTCATAGTTGTAGTTGCAGTCAACTCAACTTTGTTAACAATTAACTCGGGAGACTATATCTTCTACACTGATTGGGCTTGGACATCATTTGTCGTATTCTCAATTGCCAATACTTTGATGACTATTGTTGGTGCTGTGTATTATCTTACATTTACAGGCGTACCTGGTACTGCAACGTATTATGGTCTGATTATGCAAGTCTATACTTGGGTTGCAAAAGTTGCATGGTTTGCACTTGGCTATCCAGTAGATTTCATCGTTCATCCAATGTGGATTCCATCGTGTATGCTGTTGGACTTGGCATATTGGGCGACAAAGAAGAATAAACACTCGCTGATATTCTTTGGTGGAGTTTTAGTTGGAATGTCAATGCCACTGTTCAACATGGTACAGTTGATGTTGATAGCGGATCCACTAGAAACTGCATTCAAGTATCCAAGACCAACATTGCCTCCATACATGACGCCGATAGAACCGCAGGTAGGTAAGTTCTACAATAGCCCAGTAGCTTTGGGAGCGGGAGCTGGATCGGTACTAGCATGTACATTTGCAGCATTAGGTTGTAAGCTAAACACATGG
>SCGC AAA007-C21 (JF719141)
TGGCTTAGACGATGTACTCATTACTTATTCATTGTTGTAGTTGCAGTCAATTCTACTTTGTTAACAATTAACTCTGGTGATTATATCTTCTATACTGACTGGGCTTGGACATCATTTGTAGTATTTTCAATTGCTAACACTCTGATGACAGTTGTTGGTGCTGTGTATTATCTTACATTTACTGGTGTACCTGGTACGGCAACGTATTATGGTCTGATTATGCAGGTCTATACATGGGTTGCAAAAGTTGCATGGTTTGCACTTGGTTATCCGGTAGACTTTATTGTTCATCCAATGTGGATTCCATCTTGTATGCTGTTGGACTTGGCGTATTGGGCAACAAAGAAGAATAAACACTCGCTGATATTCTTTGGCGGAGTTTTAGTTGGAATGTCAATGCCACTGTTCAATATGGTACAATTAATGTTGATTGCAGATCCACTAGAAACTGCATTCAAGTATCCAAGACCAACATTGCCTCCATACATGACGCCGATAGAACCGCAGGTAGGTAAGTTCTACAATAGCCCAGTAGCTTTGGGAGCGGGAGCTGGATCGGTACTAGCATGTACATTTGCAGCATTAGGCTGTAAGCTTAACACGTGG
>SCGC AAA001-A19 (JF719126)
TGGCTTAGACGATGTACTCATTATTTATTCATAGTTGTGGTTGCGGTTAACTCAACTTTGTTAACAATTAACTCGGGAGACTATATTTTCTACACTGATTGGGCTTGGACATCATTCGTGGTATTCTCAATTGCCAATACTTTGATGACCATTGTCGGTGCTGTGTATTATCTTACATTTACGGGCGTACCTGGTACTGCAACGTACTATGGTCTGATTATGCAAGTCTATACTTGGGTTGCAAAAGTTGCATGGTTTGCACTTGGCTATCCAGTAGATTTCATCGTTCATCCAATGTGGATTCCATCGTGTATGTTGTTGGACTTGGCATATTGGGCGACAAAGAAGAATAAGCACTCGCTGATATTCTTTGGTGGAGTTTTAGTTGGAATGTCAATGCCACTGTTCAACATGGTACAGTTGATGTTGATAGCGGATCCACTAGAAACTGCATTCAAGTATCCAAGACCAACATTGCCTCCATACATGACGCCGATAGAACCGCAGGTAGGTAAGTTCTACAATAGCCCAGTAGCTTTGGGAGCTGGAGCTGGATCGGTACTAGCATGTACATTTGCAGCATTGGGTTGTAAGCTTAACACATGG
>Skermanella aerolata KACC 11604 = 5416T-32 (AVFK01000047) amoA
ATGTCAACGCAAGACCCGACTGCTTCGGATACCTTTCAGACCGCCTATGGCGGGACGACGGTCGAAACCGGACCCAAGGTCACCGGGCCGGCGCTCAAGTCCAAGGGCGAAGCCCTGGCGCTGGGCCGCACCATCGACTGGCTGCTGCTGTTCATCCTGTTCTTCGTCTGCCTCGCGTCGTTCCACATCCATGCGATGCTGACGATGGGCGACTGGGACTTCTGGGTCGACTGGAAGGACCGCCGCTATTTCCCGACCGTTCTGCCGATCGTCCTGATCGCTTTCGCTGCCGCCGGACAAGCGTTCTTCTGGGAGAAGTTCCGGCTGCCGTTCGGGGCGACGTTCATGGTCGTCGGCCTGATCTTCGGTGAGTGGATCAACCGGTACTTCAATTTCTGGCTTTGGACCTATTTCCCGATCAACATGGTCTGGCCGACAATCCTGATCCCCAGCGCCCTGTTCCTCGACATCGTGCTGCTCATCACCCGGAGCTACCTGATCACCGCGATCGTCGGGGCGATGGGCTGGGCGCTGCTGCTGTACCCCTCCAACTGGCCGGTCCTGGCGCAGTTCCACGTCCCACTCGAGAAGGACGGCCTGATCATGACGCTCGCTGACCTGATCGGCTTCGAATATGTCCGTACCGGCACGCCGGAATACATCCGCATGGTCGAACGCGGCACCATGAGGACCTTCGGCAAGGACGTCGTGCCGGTTTCAGCGTTCTTCGCGGGCTTCATTTCGATGATCGTGTACTTCGTCTGGGCATTCGTCGGCCGCTGGTTCTCCACGACGCGCTTCATCGGCCGCATCTAG
>Nitrosomonas europaea ATCC 19718 (NC_004757) amoA1
ATGCCGCCGGAAGCGGTTCATATGTCACGTCTGATTGATGCAGTTTATTTTCCAATTCTGATTATTTTGCTGGTGGGTACCTACCACATGCACTTTATGCTGCTGGCAGGTGACTGGGATTTCTGGATGGACTGGAAAGATCGTCAATGGTGGCCGGTTGTAACGCCAATCGTGGGGATCACCTACTGTTCGGCAATCATGTATTACTTGTGGGTCAACTACCGCCAACCGTTTGGTGCAACGTTGTGTGTGGTGTGTCTGCTGATTGGTGAGTGGCTGACACGTTACTGGGGATTCTACTGGTGGTCACACTACCCCATCAACTTCGTAACACCGGGCATTATGCTTCCGGGTGCGCTGATGCTGGACTTCACGCTGTATCTGACACGCAACTGGCTGGTGACGGCTCTGGTTGGAGGTGGATTCTTCGGTCTGCTGTTCTATCCGGGTAACTGGCCGATTTTTGGACCAACCCATTTGCCAATCGTTGTAGAAGGCACATTGCTGTCGATGGCTGATTACATGGGACATCTGTATGTTCGTACAGGTACACCCGAGTATGTTCGTCATATTGAGCAAGGTTCACTGCGTACCTTTGGTGGTCATACCACAGTTATTGCAGCATTCTTCTCTGCGTTCGTATCAATGTTGATGTTCACCGTATGGTGGTATCTTGGAAAAGTTTACTGTACAGCCTTTTTCTACGTTAAAGGTAAAAGAGGTCGTATCGTACATCGCAATGATGTTACCGCATTCGGTGAAGAAGGCTTTCCAGAGGGGATCAAATAA
>Nitrosomonas europaea ATCC 19718 (NC_004757) amoA2
ATGCCGCCGGAAGCGGTTCATATGTCACGTCTGATTGATGCAGTTTATTTTCCAATTCTGATTATTTTGCTGGTGGGTACCTACCACATGCACTTTATGCTGCTGGCAGGTGACTGGGATTTCTGGATGGACTGGAAAGATCGTCAATGGTGGCCGGTTGTAACGCCAATCGTGGGGATCACCTACTGTTCGGCAATCATGTATTACTTGTGGGTCAACTACCGCCAACCGTTTGGTGCAACGTTGTGTGTGGTGTGTCTGCTGATTGGTGAGTGGCTGACACGTTACTGGGGATTCTACTGGTGGTCACACTACCCCATCAACTTCGTAACACCGGGCATTATGCTTCCGGGTGCGCTGATGCTGGACTTCACGCTGTATCTGACACGCAACTGGCTGGTGACGGCTCTGGTTGGAGGTGGATTCTTCGGTCTGCTGTTCTATCCGGGTAACTGGCCGATTTTTGGACCAACCCATTTGCCAATCGTTGTAGAAGGCACATTGCTGTCGATGGCTGATTACATGGGACATCTGTATGTTCGTACAGGTACACCCGAGTATGTTCGTCATATTGAGCAAGGTTCACTGCGTACCTTTGGTGGTCATACCACAGTTATTGCAGCATTCTTCTCTGCGTTCGTATCAATGTTGATGTTCACCGTATGGTGGTATCTTGGAAAAGTTTACTGTACAGCCTTTTTCTACGTTAAAGGTAAAAGAGGTCGTATCGTACATCGCAATGATGTTACCGCATTCGGTGAAGAAGGCTTTCCAGAGGGGATCAAATAA
>Nitrosomonas eutropha C91 (NC_008344) amoA
ATGCCGCCGGAAGCGGTCCATATGTCACGCCTGATTGATGCGGTTTATTTTCCGATTCTGGTTGTTCTGTTGGTAGGTACCTACCATATGCATTTCATGTTGTTGGCAGGTGACTGGGATTTCTGGATGGACTGGAAAGATCGTCAATGGTGGCCTGTAGTAACACCTATTGTGGGCATTACCTATTGCTCGGCAATTATGTATTACCTGTGGGTCAACTACCGTCAACCATTTGGTGCGACTCTGTGCGTAGTGTGTTTGCTGATAGGTGAGTGGCTGACACGTTACTGGGGTTTCTACTGGTGGTCACACTATCCACTCAATTTTGTAACCCCAGGTATCATGCTCCCGGGTGCATTGATGTTGGATTTCACAATGTATCTGACACGTAACTGGTTGGTGACTGCATTGGTTGGAGGTGGATTCTTTGGCCTGATGTTTTACCCGGGTAACTGGCCAATCTTTGGCCCGACCCATCTGCCAATCGTTGTAGAAGGAACACTGTTGTCGATGGCTGACTACATGGGTCATCTGTATGTTCGTACGGGTACACCTGAGTATGTTCGTCATATTGAACAAGGTTCATTACGTACCTTTGGTGGTCACACCACAGTTATTGCAGCATTCTTCGCTGCGTTTGTATCCATGCTGATGTTTGCAGTCTGGTGGTATCTTGGAAAAGTTTACTGCACAGCCTTCTTCTACGTTAAAGGTAAAAGAGGACGTATCGTACAGCGCAATGATGTTACGGCATTTGGTGAAGAAGGGTTTCCAGAGGGGATCAAATAA
>Nitrosomonas communis strain Nm2 (NZ_CP011451) amoA1
ATGTTCAAAACCAAGGACATTCTGCAAGCTGCCAAGATGCCACCGGAAGCAATCCACATGTCGCGATCAATTGATCTGATTTATTTTCCGATTCTGTGCATACTGCTGGTTGGAACATACCACATGCATTTTATGTTGCTGGCAGGTGACTGGGATTTCTGGATGGATTGGAAAGACCGTCAATGGTGGCCGGTCGTGACCCCGATTGTAGGCATTACCTACTGTTCAGCCATCATGTATTACCTTTGGGTTAACTATCGTCAACCATTTGGCGCGACACTGTGTATCGTCTGTCTGCTGGTGGGAGAATGGCTAACACGTTACTGGGGTTTTTACTGGTGGTCGCACTATCCACTTAACTTCGTGACCCCTGGCATCATGCTCCCAGGCGCACTGATGCTGGATATCACTATGTATCTAACCCGTAACTGGCTGGTTACCGCGTTAGTCGGCGGTGGATTTTTTGGTTTGTTGTTTTATCCAGGAAACTGGCCAATTTTTGGACCCACCCATCTGCCAGTCGTAGCTGATGGTGTATTACTTTCAATGGCAGACTTCATGGGGCACCTGTATGTGCGTACCGGTACACCAGAATATGTCCGTAATATTGAGCAAGGCTCACTGCGTACCTTTGGTGGCCATACCACTGTCATTGCTGCCTTCTTTGCGGCGTTTGTATCTATGCTGATGTTCGTCGTCTGGTGGTATCTCGGTAAAATTTATTGCACAGCCTTCTACTATGTTAAAGGCAAAAGAGGACGTATCGTGCAAAGAGATGACGTTACCGCGTTTGGTGAAGAAGGTTTCGCACAGGGGATCAAATAA
>Nitrosomonas communis strain Nm2 (NZ_CP011451) amoA2
ATGTTCAAAACCAAGGACATTCTGCAAGCTGCCAAGATGCCACCGGAAGCAATCCACATGTCGCGATCAATTGATCTGATTTATTTTCCGATTCTGTGCATACTGCTGGTTGGAACATACCACATGCATTTTATGTTGCTGGCAGGTGACTGGGATTTCTGGATGGATTGGAAAGACCGTCAATGGTGGCCGGTCGTGACCCCGATTGTAGGCATTACCTACTGTTCAGCCATCATGTATTACCTTTGGGTTAACTATCGTCAACCATTTGGCGCGACACTGTGTATCGTCTGTCTGCTGGTGGGAGAATGGCTAACACGTTACTGGGGTTTTTACTGGTGGTCGCACTATCCACTTAACTTCGTGACCCCTGGCATCATGCTCCCAGGCGCACTGATGCTGGATATCACTATGTATCTAACCCGTAACTGGCTGGTTACCGCGTTAGTCGGCGGTGGATTTTTTGGTTTGTTGTTTTATCCAGGAAACTGGCCAATTTTTGGACCCACCCATCTGCCAGTCGTAGCTGATGGTGTATTACTTTCAATGGCAGACTTCATGGGGCACCTGTATGTGCGTACCGGTACACCAGAATATGTCCGTAATATTGAGCAAGGCTCACTGCGTACCTTTGGTGGCCATACCACTGTCATTGCTGCCTTCTTTGCGGCGTTTGTATCTATGCTGATGTTCGTCGTCTGGTGGTATCTCGGTAAAATTTATTGCACAGCCTTCTACTATGTTAAAGGCAAAAGAGGACGTATCGTGCAAAGAGATGACGTTACCGCGTTTGGTGAAGAAGGTTTCGCACAGGGGATCAAATAA
>Nitrosomonas ureae strain Nm10 (CP013341) amoA1
ATGCCGCCGGAAGCGGTCAAGATGTCCAGATATATAGATGCGGTTTATTTTCCAATTCTCTGTATTCTTCTGGTAGGAACGTATCACATGCACTTCATGCTACTGGCAGGGGACTGGGATTTCTGGCTTGACTGGAAAGATCGTCAATGGTGGCCTGTAGTAACACCGATTGTAGGTGTCATGTACTGTGCGGCGCTGATGTATTACCTGTGGGTAAACTATCGCCTGCCATTTGGCGCGACACTTTGTATTGTATGCCTGTTAGTAGGTGAATGGCTGACCCGTTACTGGGGTTTTTACTGGTGGTCGCATTATCCGATCAATTTTGTACTGCCATCGACCATGATTCCTGGTGCACTGATGCTGGATACGATTTTATTATTGACGGGTAACTGGCTGGTAACCGCACTGTTAGGCGGTGGATTCTGGGGTTTATTTTTCTATCCGGGCAACTGGCCTATTTTTGGTCCAACCCACTTGCCGCTGGTTGTAGAAGGTGTATTACTGTCAGTAGCCGACTACACAGGTTTTCTGTATGTACGTACAGGTACACCGGAATATGTTCGCCTGATTGAGCAAGGATCGCTGCGTACCTTTGGTGGTCACACCACGGTGATTGCTGCGTTTTTCTCAGCCTTTGTATCTATGCTGATGTTCTGCGTATGGTGGTACTTTGGCAAACTATACTGTACCGCTTTCTACTATGTTAAAGGAGAAAGAGGACGTATATCGATGAAGCACGACGTAACGGCATTTGGTGAAAAAGGCTTTGCACAGGGGATTAAATAA
>Nitrosomonas ureae strain Nm10 (CP013341) amoA2
ATGCCGCCGGAAGCGGTCAAGATGTCCAGATATATAGATGCGGTTTATTTTCCAATTCTCTGTATTCTTCTGGTAGGAACGTATCACATGCACTTCATGCTACTGGCAGGGGACTGGGATTTCTGGCTTGACTGGAAAGATCGTCAATGGTGGCCTGTAGTAACACCGATTGTAGGTGTCATGTACTGTGCGGCGCTGATGTATTACCTGTGGGTAAACTATCGCCTGCCATTTGGCGCGACACTTTGTATTGTATGCCTGTTAGTAGGTGAATGGCTGACCCGTTACTGGGGTTTTTACTGGTGGTCGCATTATCCGATCAATTTTGTACTGCCATCGACCATGATTCCTGGTGCACTGATGCTGGATACGATTTTATTATTGACGGGTAACTGGCTGGTAACCGCACTGTTAGGCGGTGGATTCTGGGGTTTATTTTTCTATCCGGGCAACTGGCCTATTTTTGGTCCAACCCACTTGCCGCTGGTTGTAGAAGGTGTATTACTGTCAGTAGCCGACTACACAGGTTTTCTGTATGTACGTACAGGTACACCGGAATATGTTCGCCTGATTGAGCAAGGATCGCTGCGTACCTTTGGTGGTCACACCACGGTGATTGCTGCGTTTTTCTCAGCCTTTGTATCTATGCTGATGTTCTGCGTATGGTGGTACTTTGGCAAACTATACTGTACCGCTTTCTACTATGTTAAAGGAGAAAGAGGACGTATATCGATGAAGCACGACGTAACGGCATTTGGTGAAAAAGGCTTTGCACAGGGGATTAAATAA
>Nitrosomonas ureae strain Nm10 (CP013341) amoA3
ATGCCGCCGGAAGCGGTCAAGATGTCCAGATATATAGATGCGGTTTATTTTCCAATTCTCTGTATTCTTCTGGTAGGAACGTATCACATGCACTTCATGCTACTGGCAGGGGACTGGGATTTCTGGCTTGACTGGAAAGATCGTCAATGGTGGCCTGTAGTAACACCGATTGTAGGTGTCATGTACTGTGCGGCGCTGATGTATTACCTGTGGGTAAACTATCGCCTGCCATTTGGCGCGACACTTTGTATTGTATGCCTGTTAGTAGGTGAATGGCTGACCCGTTACTGGGGTTTTTACTGGTGGTCGCATTATCCGATCAATTTTGTACTGCCATCGACCATGATTCCTGGTGCACTGATGCTGGATACGATTTTATTATTGACGGGTAACTGGCTGGTAACCGCACTGTTAGGCGGTGGATTCTGGGGTTTATTTTTCTATCCGGGCAACTGGCCTATTTTTGGTCCAACCCACTTGCCGCTGGTTGTAGAAGGTGTATTACTGTCAGTAGCCGACTACACAGGTTTTCTGTATGTACGTACAGGTACACCGGAATATGTTCGCCTGATTGAGCAAGGATCGCTGCGTACCTTTGGTGGTCACACCACGGTGATTGCTGCGTTTTTCTCAGCCTTTGTATCTATGCTGATGTTCTGCGTATGGTGGTACTTTGGCAAACTATACTGTACCGCTTTCTACTATGTTAAAGGAGAAAGAGGACGTATATCGATGAAGCACGACGTAACGGCATTTGGTGAAAAAGGCTTTGCACAGGGGATTAAATAA
>Nitrosomonas sp. AL212 (NC_015222) amoA1
ATGCCGCCGGAAGCGGTCAAGATGTCCAGATATATAGATGCGGTTTATTTTCCAATTCTCTGTATTCTTCTGGTAGGAACGTTTCACATGCATTTCATGTTGCTGGCAGGGGACTGGGATTTCTGGCTTGACTGGAAAGACCGTCAATGGTGGCCTGTAGTAACACCGATTGTAGGTATCATGTACTGTGCGGCACTGATGTATTACCTGTGGGTAAACTATCGTCTGCCATTTGGCGCGACACTATGTATCGTATGCCTGTTAGTAGGTGAATGGCTGACCCGCTACTGGGGATTTTACTGGTGGTCGCATTATCCGATCAACTTTGTACTGCCATCAACCATGATTCCTGGTGCGCTGATGCTGGACACAATTATGTTATTGACGGGTAACTGGCTGATAACCGCACTGTTAGGTGGTGCATTCTGGGGATTATTTTTCTATCCAGGCAACTGGCCTATTTTTGGCCCGACCCACTTGCCGCTGGTTGTAGAAGGCGTGTTGCTGTCAGTAGCTGACTACACAGGTTTCTTGTATGTGCGTACAGGTACACCGGAATATGTTCGCCTGATTGAGCAAGGATCGCTGCGTACTTTTGGTGGCCACACCACGGTGATTGCCGCGTTCTTCTCAGCTTTTGTATCGATGTTGATGTTCTGTGTATGGTGGTACTTTGGCAAACTATACTGTACCGCTTTCTTCTATGTTAAAGGAGAAAGAGGACGTATATCGATGAAGAATGACGTAACGGCATTTGGTGAAAAAGGCTTTGCACAGGGGATTAAATAA
>Nitrosomonas sp. AL212 (NC_015222) amoA2
ATGCCGCCGGAAGCGGTCAAGATGTCCAGATATATAGATGCGGTTTATTTTCCAATTCTCTGTATTCTTCTGGTAGGAACGTTTCACATGCATTTCATGTTGCTGGCAGGGGACTGGGATTTCTGGCTTGACTGGAAAGACCGTCAATGGTGGCCTGTAGTAACACCGATTGTAGGTATCATGTACTGTGCGGCACTGATGTATTACCTGTGGGTAAACTATCGTCTGCCATTTGGCGCGACACTATGTATCGTATGCCTGTTAGTAGGTGAATGGCTGACCCGCTACTGGGGATTTTACTGGTGGTCGCATTATCCGATCAACTTTGTACTGCCATCAACCATGATTCCTGGTGCGCTGATGCTGGACACAATTATGTTATTGACGGGTAACTGGCTGATAACCGCACTGTTAGGTGGTGCATTCTGGGGATTATTTTTCTATCCAGGCAACTGGCCTATTTTTGGCCCGACCCACTTGCCGCTGGTTGTAGAAGGCGTGTTGCTGTCAGTAGCTGACTACACAGGTTTCTTGTATGTGCGTACAGGTACACCGGAATATGTTCGCCTGATTGAGCAAGGATCGCTGCGTACTTTTGGTGGCCACACCACGGTGATTGCCGCGTTCTTCTCAGCTTTTGTATCGATGTTGATGTTCTGTGTATGGTGGTACTTTGGCAAACTATACTGTACCGCTTTCTTCTATGTTAAAGGAGAAAGAGGACGTATATCGATGAAGAATGACGTAACGGCATTTGGTGAAAAAGGCTTTGCACAGGGGATTAAATAA
>Nitrosomonas sp. AL212 (NC_015222) amoA3
ATGCCGCCGGAAGCGGTCAAGATGTCCAGATATATAGATGCGGTTTATTTTCCAATTCTCTGTATTCTTCTGGTAGGAACGTTTCACATGCATTTCATGTTGCTGGCAGGGGACTGGGATTTCTGGCTTGACTGGAAAGACCGTCAATGGTGGCCTGTAGTAACACCGATTGTAGGTATCATGTACTGTGCGGCACTGATGTATTACCTGTGGGTAAACTATCGTCTGCCATTTGGCGCGACACTATGTATCGTATGCCTGTTAGTAGGTGAATGGCTGACCCGCTACTGGGGATTTTACTGGTGGTCGCATTATCCGATCAACTTTGTACTGCCATCAACCATGATTCCTGGTGCGCTGATGCTGGACACAATTATGTTATTGACGGGTAACTGGCTGATAACCGCACTGTTAGGTGGTGCATTCTGGGGATTATTTTTCTATCCAGGCAACTGGCCTATTTTTGGCCCGACCCACTTGCCGCTGGTTGTAGAAGGCGTGTTGCTGTCAGTAGCTGACTACACAGGTTTCTTGTATGTGCGTACAGGTACACCGGAATATGTTCGCCTGATTGAGCAAGGATCGCTGCGTACTTTTGGTGGCCACACCACGGTGATTGCCGCGTTCTTCTCAGCTTTTGTATCGATGTTGATGTTCTGTGTATGGTGGTACTTTGGCAAACTATACTGTACCGCTTTCTTCTATGTTAAAGGAGAAAGAGGACGTATATCGATGAAGAATGACGTAACGGCATTTGGTGAAAAAGGCTTTGCACAGGGGATTAAATAA
>Nitrosospira multiformis ATCC 25196 (NC_007614) amoA1
ATGAGCAGAACAGATGAAATACTGAAGGCGGCGAAGATGCCGCCCGAAGCGGTAAAGATGTCCAGGATGATAGACGTGATTTACTTCCCGATTCTATGCATCCTGCTGGTTGGAACCTACCACATGCACTTCATGCTGCTGGCGGGTGACTGGGACTTCTGGCTTGACTGGAAGGACCGGCAATGGTGGCCTGTGGTAACCCCGATTGTAGGGATCACCTACTGTGCCGCGATCATGTACTACCTGTGGGTGAACTACCGCCTGCCGTTTGGAGCCACACTGTGCATCGTGTGCCTGCTGGTGGGTGAATGGCTGACCCGTTTCTGGGGTTTCTACTGGTGGTCGCACTACCCCATGAACTTTGTATTCCCCTCCACCATGATTCCCGGCGCGCTGGTGATGGACACCGTCCTGCTTCTGACGCGCAACTGGATGATCACGGCACTGGTTGGCGGCGGCGCCTTTGGTTTGTTGTTCTATCCTGGCAACTGGACCATCTTCGGGCCGACCCACCTGCCGCTGGTGGCAGAAGGCGTGCTGCTCTCGGTAGCCGACTACACGGGCTTTCTGTATGTCCGTACCGGCACCCCTGAGTACGTGCGACTGATCGAACAAGGGTCACTGCGCACCTTTGGCGGTCACACCACCGTTATCGCCTCCTTCTTCTCCGCGTTCGTCTCCATGCTCATGTTCACCGTCTGGTGGTACTTTGGCAAGGTCTACTGCACCGCCTTCTACTATGTCAAGGGCGCACGCGGCCGTGTCAGCATGAAGAACGACGTGACAGCATTTGGCGAAGAAGGCTTTGCCGAGGGGATCAAATAA
>Nitrosospira multiformis ATCC 25196 (NC_007614) amoA2
ATGAGCAGAACAGATGAAATACTGAAGGCGGCGAAGATGCCGCCCGAAGCGGTAAAGATGTCCAGGATGATAGACGTGATTTACTTCCCGATTCTATGCATCCTGCTGGTTGGAACCTACCACATGCACTTCATGCTGCTGGCGGGTGACTGGGACTTCTGGCTTGACTGGAAGGACCGGCAATGGTGGCCTGTGGTAACCCCGATTGTAGGGATCACCTACTGTGCCGCGATCATGTACTACCTGTGGGTGAACTACCGCCTGCCGTTTGGAGCCACACTGTGCATCGTGTGCCTTCTGGTGGGTGAATGGCTGACCCGTTTCTGGGGTTTCTACTGGTGGTCGCACTACCCCATGAACTTTGTATTCCCCTCCACCATGATTCCCGGCGCGCTGGTGATGGACACCGTCCTGCTTCTGACGCGCAACTGGATGATCACGGCACTGGTTGGCGGCGGCGCCTTTGGTTTGTTGTTCTATCCTGGCAACTGGACCATCTTCGGGCCGACCCACCTGCCGCTGGTGGCAGAAGGCGTGCTGCTCTCGGTAGCCGACTACACGGGCTTTCTGTATGTCCGTACCGGCACCCCTGAGTACGTGCGACTGATCGAACAAGGGTCACTGCGCACCTTTGGCGGTCACACCACCGTTATCGCCTCCTTCTTCTCCGCGTTCGTCTCCATGCTCATGTTCACCGTCTGGTGGTACTTTGGCAAGGTCTACTGCACCGCCTTCTACTATGTCAAGGGCGCGCGCGGCCGTGTCAGCATGAAGAACGACGTGACAGCATTTGGCGAAGAAGGCTTTGCCGAGGGGATCAAATAA
>Nitrosospira multiformis ATCC 25196 (NC_007614) amoA3
ATGAGCAGAACAGATGAAATACTGAAGGCGGCGAAGATGCCGCCCGAAGCGGTAAAGATGTCCAGGATGATAGACGTGATTTACTTCCCGATTCTATGCATCCTGCTGGTTGGAACCTACCACATGCACTTCATGCTGCTGGCGGGTGACTGGGACTTCTGGCTTGACTGGAAGGACCGGCAATGGTGGCCTGTGGTAACCCCGATTGTAGGGATCACCTACTGTGCCGCGATCATGTACTACCTGTGGGTGAACTACCGCCTGCCGTTTGGAGCCACACTGTGCATCGTGTGCCTTCTGGTGGGTGAATGGCTGACCCGTTTCTGGGGTTTCTACTGGTGGTCGCACTACCCCATGAACTTTGTATTCCCCTCCACCATGATTCCCGGCGCGCTGGTGATGGACACCGTCCTGCTTCTGACGCGCAACTGGATGATCACGGCACTGGTTGGCGGCGGCGCCTTTGGTTTGTTGTTCTATCCTGGCAACTGGACCATCTTCGGGCCGACCCACCTGCCGCTGGTGGCAGAAGGCGTGCTGCTCTCGGTAGCCGACTACACGGGCTTTCTGTATGTCCGTACCGGCACCCCTGAGTACGTGCGACTGATCGAACAAGGGTCACTGCGCACCTTTGGCGGTCACACCACCGTTATCGCCTCCTTCTTCTCCGCGTTCGTCTCCATGCTCATGTTCACCGTCTGGTGGTACTTTGGCAAGGTCTACTGCACCGCCTTCTACTATGTCAAGGGCGCGCGCGGCCGTGTCAGCATGAAGAACGACGTGACAGCATTTGGCGAAGAAGGCTTTGCCGAGGGGATCAAATAA
>Nitrosomonas sp. Is79A3 (NC_015731) amoA1
ATGCCGCCAGAAGCAGTCAGAATGTCCAGATATATAGATGCGGTGTATTTTCCAATTCTCTGTATTCTTCTGGTTGGTACCTATCACATGCACTTCATGCTACTGGCAGGAGACTGGGATTTTTGGCTTGACTGGAAAGACCGTCAATGGTGGCCTGTTGTAACACCGATTGTAGGTATCATGTACTGTGCAGCGCTTCAGTATTACCTGTGGGTAAACTATCGCCTGCCATTTGGCGCGACACTCTGTATCGTATGCCTGTTAGTAGGTGAATGGCTGACCCGTTACTGGGGCTTCTACTGGTGGTCACATTACCCAATCAACTTTGTATTGCCATCAACCATGATTCCTGGTGCGCTGATGTTAGATACAGTTTTACTGTTGACGGGTAACTGGCTGATTACAGCACTGTTAGGCGGTGGTTTCTGGGGATTGTTTTTCTATCCAGGCAACTGGCCGATATTTGGCCCGACCCACTTACCAGTGGTAGTAGAAGGTGTATTACTGTCAGTAGCTGACTACACAGGATTCCTGTATGTGCGGACTGGTACACCGGAATATGTGCGCTTGATTGAACAAGGCTCACTGCGTACGTTTGGTGGACACACCACAGTGATTGCGGCCTTCTTCGGGGCTTTTGTATCCATGCTGATGTTCTGTGTATGGTGGTACTTTGGCAAATTATATTGCACCGCTTTCTACTATGTTAAAGGTGAAAGAGGTCGTATCTCTATGAAGAACGACGTAACAGCTTTTGGTGAAAAAGGCTTTGCACAGGGGATCAAATAA
>Nitrosomonas sp. Is79A3 (NC_015731) amoA2
ATGCCGCCAGAAGCAGTCAGAATGTCCAGATATATAGATGCGGTGTATTTTCCAATTCTCTGTATTCTTCTGGTTGGTACCTATCACATGCACTTCATGCTACTGGCAGGAGACTGGGATTTTTGGCTTGACTGGAAAGACCGTCAATGGTGGCCTGTTGTAACACCGATTGTAGGTATCATGTACTGTGCAGCGCTTCAGTATTACCTGTGGGTAAACTATCGCCTGCCATTTGGCGCGACACTCTGTATCGTATGCCTGTTAGTAGGTGAATGGCTGACCCGTTACTGGGGCTTCTACTGGTGGTCACATTACCCAATCAACTTTGTATTGCCATCAACCATGATTCCTGGTGCGCTGATGTTAGATACAGTTTTACTGTTGACGGGTAACTGGCTGATTACAGCACTGTTAGGCGGTGGTTTCTGGGGATTGTTTTTCTATCCAGGCAACTGGCCGATATTTGGCCCGACCCACTTACCAGTGGTAGTAGAAGGTGTATTACTGTCAGTAGCTGACTACACAGGATTCCTGTATGTGCGGACTGGTACACCGGAATATGTGCGCTTGATTGAACAAGGCTCACTGCGTACGTTTGGTGGACACACCACAGTGATTGCGGCCTTCTTCGGGGCTTTTGTATCCATGCTGATGTTCTGTGTATGGTGGTACTTTGGCAAATTATATTGCACCGCTTTCTACTATGTTAAAGGTGAAAGAGGTCGTATCTCTATGAAGAACGACGTAACAGCTTTTGGTGAAAAAGGCTTTGCACAGGGGATCAAATAA
>Nitrosomonas sp. Is79A3 (NC_015731) amoA3
ATGCCGCCAGAAGCAGTCAGAATGTCCAGATATATAGATGCGGTGTATTTTCCAATTCTCTGTATTCTTCTGGTTGGTACCTATCACATGCACTTCATGCTACTGGCAGGAGACTGGGATTTTTGGCTTGACTGGAAAGACCGTCAATGGTGGCCTGTTGTAACACCGATTGTAGGTATCATGTACTGTGCAGCGCTTCAGTATTACCTGTGGGTAAACTATCGCCTGCCATTTGGCGCGACACTCTGTATCGTATGCCTGTTAGTAGGTGAATGGCTGACCCGTTACTGGGGCTTCTACTGGTGGTCACATTACCCAATCAACTTTGTATTGCCATCAACCATGATTCCTGGTGCGCTGATGTTAGATACAGTTTTACTGTTGACGGGTAACTGGCTGATTACAGCACTGTTAGGCGGTGGTTTCTGGGGATTGTTTTTCTATCCAGGCAACTGGCCGATATTTGGCCCGACCCACTTACCAGTGGTAGTAGAAGGTGTATTACTGTCAGTAGCTGACTACACAGGATTCCTGTATGTGCGGACTGGTACACCGGAATATGTGCGCTTGATTGAACAAGGCTCACTGCGTACGTTTGGTGGACACACCACAGTGATTGCGGCCTTCTTCGGGGCTTTTGTATCCATGCTGATGTTCTGTGTATGGTGGTACTTTGGCAAATTATATTGCACCGCTTTCTACTATGTTAAAGGTGAAAGAGGTCGTATCTCTATGAAGAACGACGTAACAGCTTTTGGTGAAAAAGGCTTTGCACAGGGGATCAAATAA
>Nitrosospira briensis C-128 (NZ_CP012371) amoA1
ATGAGCAGAACCGATGAAATACTGAAGGCGGCCAAGATGCCGCCGGAAGCAGTAAAGATGTCCAGGATGATAGACGCGGTATATTTCCCGATTCTATGTATCCTCCTGGTTGGAACCTACCACATGCACTTCATGCTGCTGGCAGGCGACTGGGACTTCTGGCTGGACTGGAAAGACCGCCAATGGTGGCCGGTAGTGACCCCCATCGTGGGCATCACCTATTGCGCCGCCATCATGTACTACCTGTGGGTCAACTACCGGCTGCCCTTTGGCGCCACCCTCTGCGTCGTCTGCCTGCTGACCGGCGAATGGCTGACCCGCTACTGGGGCTTCTACTGGTGGTCGCACTACCCCATCAGCTTCGTCTTCCCCTCCACCATGATACCGGGCGCACTGGTCATGGACACCGTCATGCTGCTCACCCGCAACTGGATGATCACAGCCCTGGTTGGCGGAGGCGCATTCGGACTCCTGTTCTACCCGGGTAACTGGCCCATCTTTGGCCCGACCCACCTGCCGCTGGTAGCCGAAGGCGTATTGTTGTCGGTTGCTGACTACACCGGCTTCCTGTACGTTCGCACCGGCACCCCCGAGTACGTACGCAACATCGAACAAGGCTCACTCAGAACCTTTGGCGGCCACACCACCGTCATCGCCTCATTCTTTGCCGCCTTCGTCTCCATGCTCATGTTCTGCCTCTGGTGGTACTTCGGCAAACTTTACTGCACCGCATTCTTCTACGTCAAAGGAGCCCGTGGCCGCGTCACCATGAAAAACGACGTCACCGCATTTGGCGAAGAAGGCTTTCCCGAGGGGATCAAATAA
>Nitrosospira briensis C-128 (NZ_CP012371) amoA2
ATGAGCAGAACCGATGAAATACTGAAGGCGGCCAAGATGCCGCCGGAAGCAGTAAAGATGTCCAGGATGATAGACGCGGTATATTTCCCGATTCTATGTATCCTCCTGGTTGGAACCTACCACATGCACTTCATGCTGCTGGCAGGCGACTGGGACTTCTGGCTGGACTGGAAAGACCGCCAATGGTGGCCGGTAGTGACCCCCATCGTGGGCATCACCTATTGCGCCGCCATCATGTACTACCTGTGGGTCAACTACCGGCTGCCCTTTGGCGCCACCCTCTGCGTCGTCTGCCTGCTGACCGGCGAATGGCTGACCCGCTACTGGGGCTTCTACTGGTGGTCGCACTACCCCATCAGCTTCGTCTTCCCCTCCACCATGATACCGGGCGCACTGGTCATGGACACCGTCATGCTGCTCACCCGCAACTGGATGATCACAGCCCTGGTTGGCGGAGGCGCATTCGGACTCCTGTTCTACCCGGGTAACTGGCCCATCTTTGGCCCGACCCACCTGCCGCTGGTAGCCGAAGGCGTATTGTTGTCGGTTGCTGACTACACCGGCTTCCTGTACGTTCGCACCGGCACCCCCGAGTACGTACGCAACATCGAACAAGGCTCACTCAGAACCTTTGGCGGCCACACCACCGTCATCGCCTCATTCTTTGCCGCCTTCGTCTCCATGCTCATGTTCTGCCTCTGGTGGTACTTCGGCAAACTTTACTGCACCGCATTCTTCTACGTCAAAGGAGCCCGTGGCCGCGTCACCATGAAAAACGACGTCACCGCATTTGGCGAAGAAGGCTTTCCCGAGGGGATCAAATAA
>Nitrosospira briensis C-128 (NZ_CP012371) amoA3
ATGAGCAGAACCGATGAAATACTGAAGGCGGCCAAGATGCCGCCGGAAGCAGTAAAGATGTCCAGGATGATAGACGCGGTATATTTCCCGATTCTATGTATCCTCCTGGTTGGAACCTACCACATGCACTTCATGCTGCTGGCAGGCGACTGGGACTTCTGGCTGGACTGGAAAGACCGCCAATGGTGGCCGGTAGTGACCCCCATCGTGGGCATCACCTATTGCGCCGCCATCATGTACTACCTGTGGGTCAACTACCGGCTGCCCTTTGGCGCCACCCTCTGCGTCGTCTGCCTGCTGACCGGCGAATGGCTGACCCGCTACTGGGGCTTCTACTGGTGGTCGCACTACCCCATCAGCTTCGTCTTCCCCTCCACCATGATACCGGGCGCACTGGTCATGGACACCGTCATGCTGCTCACCCGCAACTGGATGATCACAGCCCTGGTTGGCGGAGGCGCATTCGGACTCCTGTTCTACCCGGGTAACTGGCCCATCTTTGGCCCGACCCACCTGCCGCTGGTAGCCGAAGGCGTATTGTTGTCGGTTGCTGACTACACCGGCTTCCTGTACGTTCGCACCGGCACCCCCGAGTACGTACGCAACATCGAACAAGGCTCACTCAGAACCTTTGGCGGCCACACCACCGTCATCGCCTCATTCTTTGCCGCCTTCGTCTCCATGCTCATGTTCTGCCTCTGGTGGTACTTCGGCAAACTTTACTGCACCGCATTCTTCTACGTCAAAGGAGCCCGTGGCCGCGTCACCATGAAAAACGACGTCACCGCATTTGGCGAAGAAGGCTTTCCCGAGGGGATCAAATAA
>Nitrosospira lacus APG3 (NZ_CAUA01000073)
ATGAGCAGGACAGACGAAATATTAAAGGCGGCCAAGATGCCGCCGGAAGCGGTAAAGATGTCGAGGATGATAGACGCAGTCTATTTCCCGATTCTGTGCATACTGCTGGTAGGGACCTACCACATGCACTTCATGTTACTGGCGGGCGACTGGGACTTCTGGCTTGACTGGAAAGACCGCCAATGGTGGCCGGTGGTTACCCCGATCGTGGGCATCACCTACTGTGCCACCATCATGTACTACCTGTGGGTGAACTACCGCCTGCCCTTTGGCGCGACACTCTGTATCGTGTGCCTGCTGACGGGCGAATGGCTGACCCGCTTCTGGGGCTTCTACTGGTGGTCGCACTACCCGATCAACTTCGTATTGCCCTCCACCATGATACCGGGTGCCCTCATCATGGACACCGTCCTGCTGCTGACGCGCAACTGGATGATCACGGCACTGGTAGGCGGCGGCGCATTCGGCCTCCTGTTCTACCCGGGCAACTGGCCGATATTTGGGCCGACCCACCTGCCGCTGGTAGCCGAAGGCGTATTACTGTCCCTGGCTGACTACACCGGCTTCCTGTATGTACGCACCGGCACCCCGGAATACGTACGGCTGATCGAACAAGGCTCACTGCGCACCTTCGGTGGCCACACCACCGTGATTGCGGCCTTCTTCTCCGCCTTCGTCTCCATGCTCATGTTCTGCGTCTGGTGGTACTTTGGCAAACTCTACTGCACCGCGTTCTACTACGTCAAAGGTCCACGCGGCCGGGTTACCATGAAGAACGACGTCACCGCCTATGGCGAAGAAGGGTTTCCGGAGGGGATCAAATAA
>Nitrosomonas cryotolerans ATCC 49181 (NZ_JIBI01000071)
ATGCCGCCTGAGGCGATCAAGATGTCGAGAATGATCGACGCGGTATATTTTCCAATTTTATGTATCCTTTTGGTCGGAACCTACCACATGCACTTCATGCTATTAGCTGGAGACTGGGATTTCTGGCTTGACTGGAAGGATCGCCAATATTGGCCGGTGGTTACCCCGATTGTCGGAATTATGTATTGTGCGGCAATTATGTACTATCTGTGGGTTAACTATCGCCTGCCGTTTGGTGCGACACTCTGTATCGTCTGCCTGTTAGTAGGTGAGTGGTTGACACGTTACTGGGGTTTCTACTGGTGGTCACATTACCCGATGAACTTTGTGCTGCCGTCTACCATGATTCCTGGTGCGCTGATGCTGGACACGGTTATGCTGCTGACACGCAGCTGGTTGGTTACTGCATTGGTTGGTGGTGGTTTCTTTGGGTTATTTTTCTATCCAGGTAACTGGCCCATTTTTGGACCAACACATTTGCCCGTAGTGGTTGAAGGTGTATTGCTTTCATTGGCCGATTACACTGGTTTTCTTTATGTTCGTACTGGCACACCTGAATATGTGCGATTGATTGAGCAAGGTTCGTTACGTACCTTTGGTGGACATACGACCGTGATTGCCGCATTCTTTGCAGCCTTTGTTTCCATGCTGATGTTCTGTGTATGGTGGTACTTTGGCAAACTTTACTGTACAGCGTTCTACTATGTTAAAGGTGCAAGAGGCAAGGTGTCCATGAAACACGATGTCACTGCATTTGGTGAGGAAGGTTTCGCAGAGGGAATTAAATAA
>Nitrosospira sp. NpAV (NZ_JXQM01000023)
ATGAGCAGAACAGACGAAATATTAAAGGCGGCCAAGATGCCGCCGGAATCGGTAAAGATGTCCAGGATGATAGACGCGATCTATTTTCCGATTTTATGCATCCTGCTGGTAGGCACCTACCACATGCACTTCATGCTGCTGGCAGGCGACTGGGACTTCTGGCTTGACTGGAAAGACCGCCAATGGTGGCCGGTTGTCACCCCCATTGTAGGCATCACCTACTGTGCCACCATCATGTACTACCTGTGGGTGAACTACCGCCTGCCGTTTGGCGCGACGCTATGTATCGTCTGCCTGCTGGTAGGCGAATGGCTGACCCGCTTCTGGGGTTTCTACTGGTGGTCGCACTACCCGATCAACTTCGTCCTGCCCTCCACCATGATTCCGGGCGCGCTCATCATGGACACCGTCATGCTGCTCACGCGCAACTGGATGATCACGGCCCTGGTAGGCGGTGGCGCATTTGGCCTGCTGTTTTATCCGGGCAACTGGCCGATATTCGGACCGACGCACCTGCCGCTGGTGGCCGAAGGCGTTCTGCTGTCGCTGGCTGACTACACCGGCTTCCTGTATGTCCGCACGGGCACCCCGGAATACGTACGGCTGATCGAACAAGGCTCCCTGCGCACCTTTGGTGGTCACACCACGGTGATTGCGGCCTTCTTCTCCGCCTTCGTCTCCATGCTCATGTTCTGCGTCTGGTGGTACTTTGGCAAACTCTACTGCACCGCGTTCTACTACGTCAAAGGCCCGCGTGGCCGGGTTACCATGAAGAACGACGTCACCGCCTATGGCGAAGAAGGGTTTCCGGAGGGGATCAAATAA
>Nitrosococcus oceani ATCC 19707 = NCIMB 11848 = C-107 (NC_007484)
ATGAGTGCACTTACGTCTGCGGTTCGTACACCGGAGGAAGCTGCTAAAGTCTCTAGAACGTTGGATTTTATAGCGTTAGGGGCTTTTTTTATGATTTTGCTGGCTTCCCACCACGTTCACGTCATGCTTTTAATGGGCGACTGGGATTTCTGGGTTGACTGGAAAGACCGGCGTTTTTGGGTCACCGTAGTTCCCATTGTATCGGTTGCTTACCCCGCTGCTGCACAGGCGTTTTTTTGGGAGAAGTTCCGCCTTCCCTTTGGTGCTACCCTTGTAACGCTAGGGGTGTTAGCAGGTGAGTGGGCTAACCGCTACTTTAATTTCGTAGGGTTTACCTATTTTCCGATTAATTTCGTATGGCCGACCATTCTGCTGCCCATGGCGCTGTTCTTGGATGCCATGCTTGCGATTTCCAAGAGCTACGGCTTGACGGCGGTAGTGGGTGGATTAATGTACGGTTTGTTGATGTATCCCGCTAACTGGCCGCTGCTTTCGGCATTCCATGTGCCTGCTGAGTACAATGGAGTAGTAATGTCTTTGGCCGATATTATGGGCTACCAATACGTCCGGACCGGTACTCCTGAGTATATCCGGATGATTGAGAAAGGTACCTTGAGAACGTTTGGTAAGGACGTGGTCCCGGTTTCAGCTTTCTTCTCGGGTTTTGTTGCCATGGTAATGTACTTTGTGTGGCACTTTGTTGGCCGCTGGTTCTCCAAGGACTACCATATCGACCAAGTGTAG
>Nitrosococcus watsoni C-113 (NC_014315)
ATGAGTGCACTTACGTCTGCGGTTCGTACACCGGAGGAAGCTGCTAAAGTCTCTAGAACGCTAGATTTTTTAGCCTTAGGGGCTTTCTTTGGTATTTTATTGGCTTCCCATCATGTTCATGTCATGCTTTTAATGGGTGACTGGGATTTCTGGGTTGATTGGAAAGACCGGCGCTTTTGGGTCACCGTGGTTCCCATCGTATCGGTAGCTTATCCTGCTGCCGCACAGGCGTTTTTCTGGGAGAAGTTCCGCCTTCCCTTTGGCGCTACCCTGGTAACGCTAGGAGTGTTAGCGGGTGAGTGGGCTAACCGCTACTTTAATTTCGTAGGGTTCACCTATTTCCCCATTAACTTCGTATGGCCAACCATCCTGCTGCCCATGGCGTTGTTCTTGGATGCCATGCTTGCGATCTCCAAGAGCTACGGCTTGACAGCGGTAGTGGGTGGGCTGATGTACGGCTTGTTGATGTACCCTGCTAACTGGCCGCTGCTTTCAGCATTCCATGTGCCGGCTGAGTACAATGGAGTAGTCATGTCCTTGGCCGATGTCGCGGGGTATCAATACGTCCGGACCGGCACCCCCGAGTATATTCGGATGGTTGAGAAGGGTACCTTGAGAACGTTTGGTAAAGACGTGGTCCCGGTGTCAGCCTTTTTTGCGGGTTTTGTTGCTATGGTCATGTATTTCGTGTGGCACTTTGTCGGCCGCTGGTTCTCCAAGGATTACAGTGTCGACCAAGTGTAG
>Nitrosococcus halophilus Nc4 (NC_013960)
ATGAGTGCACTTGCGTCTGCGGTTCGTACACCGGAGGAAGCTGCAAAGATCTCTAGAACGCTGGACCTTATCGCGTTGGGAGCGTTCTTCCTGATCTTTCTGGCTTCGTACCATGTTCACTGTATGCTTCTATTTGGCGACTGGGATTTCTGGGTCGATTGGAAAGACCGTCGCATGTGGGTCACGGTGGCTCCCATCGTGGCGATTGCTTACCCTGCCGCCATGCAGGCATTTTTCTGGGAAAAATTCCGTCTTCCCTTTGGCGCTACCATCGTGACGCTCGGGGTGCTAGCCGGTGAGTGGGCTAACCGTTACTATAACTTCTACGGTTTCACCTACTTCCCAATTAACTTCGTTTGGCCGGCCATTCTGGTACCCATGGCTTTATTCTTGGATGCCGTTCTCGTGCTGACCAAGAGCTATGGCTTGACCGCCATCGTGGGTGGGCTGTTCTACGGCTTGTTGCTTTATCCTGCAAACTGGCCGCTGTTAGCCCAGTTCCATGTTCCCGTGGAATACAATGGTTTGGTCATGTCCATTGCTGACATCATGGGGTATCACTATGTTCGGACGGGTACTCCTGAATATATCCGGATGGTCGAGAAAGGTACCCTGAGAACATTTGGTAAAGATGTCGTTCCGGTATCGGCGTTCTTCTCGGGCTTTGTTTGCATGGTCATGTACTTTACGTGGCACTTCGTCGGCCGCTGGTTCTCCAGAGACTACAACATCGATCAAGTGTAA
>Nitrosococcus oceani C-27 (JPGN01000075)
ATGAGTGCACTTACGTCTGCGGTTCGTACACCGGAGGAAGCTGCTAAAGTCTCTAGAACGTTGGATTTTATAGCGTTAGGGGCTTTTTTTATGATTTTGCTGGCTTCCCACCACGTTCACGTCATGCTTTTAATGGGCGACTGGGATTTCTGGGTTGACTGGAAAGACCGGCGTTTTTGGGTCACCGTAGTTCCCATTGTATCGGTTGCTTACCCCGCTGCTGCACAGGCGTTTTTTTGGGAGAAGTTCCGCCTTCCCTTTGGTGCTACCCTTGTAACGCTAGGGGTGTTAGCAGGTGAGTGGGCTAACCGCTACTTTAATTTCGTAGGGTTTACCTATTTTCCGATTAATTTCGTATGGCCGACCATTCTGCTGCCCATGGCGCTGTTCTTGGATGCCATGCTTGCGATTTCCAAGAGCTACGGCTTGACGGCGGTAGTGGGTGGATTAATGTACGGTTTGTTGATGTATCCCGCTAACTGGCCGCTGCTTTCGGCATTCCATGTGCCTGCTGAGTACAATGGAGTAGTAATGTCTTTGGCCGATATTATGGGCTACCAATACGTCCGGACCGGTACTCCTGAGTATATCCGGATGATTGAGAAAGGTACCTTGAGAACGTTTGGTAAGGACGTGGTCCCGGTTTCAGCTTTCTTCTCGGGTTTTGTTGCCATGGTAATGTACTTTGTGTGGCACTTTGTTGGCCGCTGGTTCTCCAAGGACTACCATATCGACCAAGTGTAG
>Nitrosococcus oceani strain AFC132 (JPFN01000115)
ATGAGTGCACTTACGTCTGCGGTTCGTACACCGGAGGAAGCTGCTAAAGTCTCTAGAACGTTGGATTTTATAGCGTTAGGGGCTTTTTTTATGATTTTGCTGGCTTCCCACCACGTTCACGTCATGCTTTTAATGGGCGACTGGGATTTCTGGGTTGACTGGAAAGACCGGCGTTTTTGGGTCACCGTAGTTCCCATTGTATCGGTTGCTTACCCCGCTGCTGCACAGGCGTTTTTTTGGGAGAAGTTCCGCCTTCCCTTTGGTGCTACCCTTGTAACGCTAGGGGTGTTAGCAGGTGAGTGGGCTAACCGCTACTTTAATTTCGTAGGGTTTACCTATTTTCCGATTAATTTCGTATGGCCGACCATTCTGCTGCCCATGGCGCTGTTCTTGGATGCCATGCTTGCGATTTCCAAGAGCTACGGCTTGACGGCGGTAGTGGGTGGATTAATGTACGGTTTGTTGATGTATCCCGCTAACTGGCCGCTGCTTTCGGCATTCCATGTGCCTGCTGAGTACAATGGAGTAGTAATGTCTTTGGCCGATATTATGGGCTACCAATACGTCCGGACCGGTACTCCTGAGTATATCCGGATGATTGAGAAAGGTACCTTGAGAACGTTTGGTAAGGACGTGGTCCCGGTTTCAGCTTTCTTCTCGGGTTTTGTTGCCATGGTAATGTACTTTGTGTGGCACTTTGTTGGCCGCTGGTTCTCCAAGGACTACCATATCGACCAAGTGTAG
>Nitrosococcus oceani strain AFC27 (ABSG01000022)
ATGAGTGCACTTACGTCTGCGGTTCGTACACCGGAGGAAGCTGCTAAAGTCTCTAGAACGTTGGATTTTATAGCGTTAGGGGCTTTTTTTATGATTTTGCTGGCTTCCCACCACGTTCACGTCATGCTTTTAATGGGCGACTGGGATTTCTGGGTTGACTGGAAAGACCGGCGTTTTTGGGTCACCGTAGTTCCCATTGTATCGGTTGCTTACCCCGCTGCTGCACAGGCGTTTTTTTGGGAGAAGTTCCGCCTTCCCTTTGGTGCTACCCTTGTAACGCTAGGGGTGTTAGCAGGTGAGTGGGCTAACCGCTACTTTAATTTCGTAGGGTTTACCTATTTTCCGATTAATTTCGTATGGCCGACCATTCTGCTGCCCATGGCGCTGTTCTTGGATGCCATGCTTGCGATTTCCAAGAGCTACGGCTTGACGGCGGTAGTGGGTGGATTAATGTACGGTTTGTTGATGTATCCCGCTAACTGGCCGCTGCTTTCGGCATTCCATGTGCCTGCTGAGTACAATGGAGTAGTAATGTCTTTGGCCGATATTATGGGCTACCAATACGTCCGGACCGGTACTCCTGAGTATATCCGGATGATTGAGAAAGGTACCTTGAGAACGTTTGGTAAGGACGTGGTCCCGGTTTCAGCTTTCTTCTCGGGTTTTGTTGCCATGGTAATGTACTTTGTGTGGCACTTTGTTGGCCGCTGGTTCTCCAAGGACTACCATATCGACCAAGTGTAG
>Xanthomonas citri pv. mangiferaeindicae LMG 941 (CAHO01000192) amoA1
ATGATACCGGGTGCGCTGGTCATGGACACCGTCATGCTGCTGACCCGCAACTGGATGATCACGGCACTGGTGGGTGGTGGTGCATTTGGACTGTTGTTCTACCCTGGGAACTGGCCCATCTTTGGACCGACCCACCTGCCGCTCGTGGCTGAAGGCGTACTGCTGTCGGTTGCCGACTACACTGGCTTCCTGTATGTACGCACCGGCACGCCCGAGTACGTGCGCCTGATCGAACAAGGCTCGCTGCGAACGTTTGGCGGCCACACTACGGTCATTGCCGCATTCTTCTCCGCGTTCGTCTCCATGCTCATGTTCTGCGTGTGGTGGTATTTTGGCAAAGTCTACTGCACCGCCTTCTACTACGTAAAAGGCGCCCGTGGCCGCGTCAGCATGAAGAACGACGTGACTGCATTTGGCGAAGAAGGCTTTCCAGAGGGGTGA
>Xanthomonas citri pv. mangiferaeindicae LMG 941 (CAHO01000191) amoA2
ATGATACCGGGCGCACTGGTCATGGACACCGTCATGCTGCTCACCCGCAACTGGATGATCACGGCACTGGTCGGCGGCGGCGCATTTGGACTGTTGTTCTACCCGGGCAACTGGCCGATATTCGGACCGACGCACCTGCCGCTGGTAGCCGAAGGCGTCCTCTTGTCCCTGGCTGACTACACCGGCTTCCTGTATGTACGCACCGGCACGCCTGAGTACGTGCGCCTGATCGAACAAGGCTCGCTGCGAACGTTTGGCGGCCACACCACGGTTATTGCCGCATTCTTCTCCGCGTTCGTCTCCATGCTCATGTTCTGCGTGTGGTGGTATTTTGGCAAAGTCTACTGCACCGCCTTCTACTACGTAAAAGGCGCCCGTGGCCGCGTCAGCATGAAGAACGACGTCACGGCATTTGGCGAAGAAGGCTTTCCAGAGGGGTGA
>Candidatus Nitrospira inopinata ENR4 (LN885086) amoA
ATGTTTAGAACGGATGAAATAATCAAAGCCGCCAAGTTGCCTCCAGAGGGAGTGGCGATGTCGCGGCACATTGATTACATTTACTTTATTCCTATTTTGTTCGTGACCATCATCGGAACTTTTCACATGCACACGGCTTTGTTGTGCGGTGACTGGGATTTCTGGTTGGATTGGAAGGATCGGCAGTGGTGGCCGATTGTGACTCCCATCACAACAATTACCTTCTGCGCAGCCCTTCAATACTATAACTGGGTCAATTATCGTCAGCCGTTTGGGGCAACGATAACCATTTTAGCGTTAGGTGCCGGAAAATGGGTTGCGGTTTACACCTCTTGGTGGTGGTGGTCCAACTATCCGCCAAATTTCGTCATGCCGGCCACGTTGCTTCCTAGCGCCTTGGTTCTTGATTTCACCTTGTTGCTAACTAGAAACTGGACTTTGACCGCAGTGATCGGGGCCTGGATGTACGCGATTTTGTTCTATCCGAGCAATTGGCCTATCTTTGCTTACAGCCATACTCCGCTTGTGGTGGATGGGACCTTGCTTTCATGGGCCGACTATATGGGCTTTATGTATGTGCGGACCGGAACTCCTGAATATATCCGTATGATTGAAGTTGGGTCGCTGCGGACGTTCGGTGGGCACAGCACGATGATTTCCTCGTTCTTTGCTGCATTCGCCTCTTCATTGATGTACATCCTGTGGTGGCAGTTTGGAAAGTTTTTCTGCACGTCCTATTTCTACTTCACGGATGACAAGAAGCGAACGACCAAAGTTTACGATGTCTTTGCCTATGCAACATTGGCTCACGCGGATAAGGCCAAACTCTCTGGGGGGAAAGCATGA
>nitrifying bacterium ENR6 (CZLC01000025) amoA
ATGTTTAGAACGGATGAAATAATCAAAGCCGCCAAGTTGCCTCCAGAGGGAGTGGCGATGTCGCGGCACATTGATTACATTTACTTTATTCCTATTTTGTTCGTGACCATCATCGGAACTTTTCACATGCACACGGCTTTGTTGTGCGGTGACTGGGATTTCTGGTTGGATTGGAAGGATCGGCAGTGGTGGCCGATTGTGACTCCCATCACAACAATTACCTTCTGCGCAGCCCTTCAATACTATAACTGGGTCAATTATCGTCAGCCGTTTGGGGCAACGATAACCATTTTAGCGTTAGGTGCCGGAAAATGGGTTGCGGTTTACACCTCTTGGTGGTGGTGGTCCAACTATCCGCCAAATTTCGTCATGCCGGCCACGTTGCTTCCTAGCGCCTTGGTTCTTGATTTCACCTTGTTGCTAACTAGAAACTGGACTTTGACCGCAGTGATCGGGGCCTGGATGTACGCGATTTTGTTCTATCCGAGCAATTGGCCTATCTTTGCTTACAGCCATACTCCGCTTGTGGTGGATGGGACCTTGCTTTCATGGGCCGACTATATGGGCTTTATGTATGTGCGGACCGGAACTCCTGAATATATCCGTATGATTGAAGTTGGGTCGCTGCGGACGTTCGGTGGGCACAGCACGATGATTTCCTCGTTCTTTGCTGCATTCGCCTCTTCATTGATGTACATCCTGTGGTGGCAGTTTGGAAAGTTTTTCTGCACGTCCTATTTCTACTTCACGGATGACAAGAAGCGAACGACCAAAGTTTACGATGTCTTTGCCTATGCAACATTGGCTCACGCGGATAAGGCCAAACTCTCTGGGGGGAAAGCATGA
>Nitrospira sp. 1 (CZQA01000001) amoA
ATGTTTAGAACCGATGAAATTATCAAGGCCTCGAAATTGCCGCCGGAAGGGGTGGCAATGTCTCGGCACATTGATCACATCTATTTTATCCCAATTTTGTTCATCACCATCGTCGGGACCTTTCACATGCACACCGCGTTGCTGTGCGGGGATTGGGACTTCTGGTTGGACTGGAAGGATCGGCAATGGTGGCCGATCGTCACCCCGATTACGACCATTACGTTTTGTGCGGCCCTGCAGTATTACAATTGGGTGAACTATCGTCAGCCGTTCGGGGCGACGATTACGATTCTGGCGCTTGGGTTCGGAAAGTGGATTGCCGTCTATACGTCGTGGTGGTGGTGGTCGAATTATCCGCCGAACTTCGTCATGCCGGCGACGCTGCTGCCGAGCGCGTTGGTCTTGGACATCACGCTCTTGCTCACCAGGAACTGGACCTTGACGGCGGTGATCGGCGCATGGATGTACGCGATTCTGTTTTATCCCAGCAACTGGCCGATCTTTGGCTATAGCCACACCCCGATCGTGGTTGATGGCTCATTGCTCTCATGGGCCGACTACATGGGCTTCATGTATGTCCGGACCGGGACGCCGGAGTACATCCGCATGATCGAGGTCGGGTCGCTGCGCACCTTCGGTGGGCACAGCACCATGATCTCGGCCTTCTTCTCGGCGTTTGCCTCGTCACTCGTGTACGTGCTGTGGTGGCAGTTCGGGAAATTCTTCTGCACCTCGTACTTCTACTTCACGGATGACAGGCAGAGAACGGTCAAGGTGTACGACGTATTCGCCTACGCCACGTTAGCACACGGCGATAAGGCAAAAGTTGGGGGGAAAGCATGA
>Nitrospira sp. 2 (CZPZ01000032) amoA
ATGTTTAGAACCGATGAGATTATCAAGGCCGCGAAGTTACCCCCTGAAGGGGTGGCCATGTCTAGGAAGATTGACTATATCTATTTCATTCCCATTTTGTTCGTTACTATCGTCGGAACCTTCCATATGCACACAGCGCTGCTGTGTGGAGACTGGGATTTCTGGCTCGATTGGAAAGACCGTCAGTGGTGGCCGATCGTGACGCCGGTTACCTTGATCACTTTCTGCGCCGCTCTCCAGTACTATAACTGGGTGAACTACCGACAGCCGTTCGGCGCAACGCTCTGCATTCTGGCGCTTGGCGCCGGCAAATGGATTGCCGTCTACACTTCGTGGTGGTGGTGGTCCAATTATCCACCCAACTTCGTCATGCCGGCTACAGCGATCCCCGGTGCCTTGGTTCTCGACATCGTGCTGTTGTTGACAAGGAACTGGACGCTGACGGCGGTGATCGGAGCGTGGATGTTCGCGGCACTGTTCTATCCGAGCAACTGGCCTATATTTGCCTATAGCCATACGCCTCTCGTTGTCGATGGCGCATTGCTCTCATGGGCGGACTACATGGGCTTCATGTATGTTCGTACCGGAACTCCTGAGTACATCCGGATGATCGAAGTAGGGTCGCTGCGCACGTTCGGTGGTCACAGCACCATGATCTCCGCGTTCTTCTCTGCGTTCGCGTCTTCCTTGACGTACATCGTGTGGTGGCAGTTCGGAAAATTCTTCTGCACGTCGTACTTTTACATCACTGACGACAGACAGCGGACCACGAAGGTGTACGATGTATTTGCATATGCCACCTTGGGGCCACAAGGCGACAAAGCTAAACTTTCTGGGGGAAAAGCATGA
>Nitrospirae bacterium Ga0074138 (LNDU01000063) amoA
ATGTTTAGAACCGATGAGATTATCAAGGCTTCGAAGTTACCCCCTGAAGGGGTAGCGATGTCTAGAAAAATCGACTATATCTATTTCATTCCTATCTTGTTTGTTACCATCGTCGGGACCTTCCATATGCACACGGCCCTGCTGTGTGGCGACTGGGACTTCTGGCTCGATTGGAAAGACCGTCAGTGGTGGCCGATCGTGACGCCGGTTACCCTGATCACCTTCTGCGCCGCTCTCCAGTACTACAACTGGGTGAACTACCGTCAGCCATTCGGTGCGACGCTCTGCATTCTGGCGCTGGGCGCTGGAAAATGGATCGCCGTCTACACTTCATGGTGGTGGTGGTCTAACTATCCACCCAACTTCGTCATGCCGGCTACAGCAATTCCCGGTGCCTTGGTTCTCGACATCGTACTCTTATTGACCAGGAATTGGACCTTGACGGCGGTGATCGGAGCATGGATGTTCGCGGCACTGTTCTATCCGAGCAACTGGCCGATTTTCGCCTATAGCCATACGCCGATCGTCGTGGACGGCGCATTGCTCTCATGGGCGGACTATATGGGCTTCATGTATGTTCGTACGGGAACTCCAGAGTACATTCGGATGATCGAAGTTGGATCGCTGCGCACCTTCGGCGGTCACAGCACCATGATCTCCGCGTTCTTCTCCGCATTCGCGTCCTCATTGATGTACATCCTGTGGTGGCAGTTCGGGAAGATCTTCTGCACCTCGTACTTCTACCTGACGGATGACAGACAGCGGACCACGAAGGTGTACGATGTATTTGCATACGCCACCTTGGGGCCTCAAGGCGACAAAGCTAAACTTTCTGGGGGGAAAGCATGA
>Smaragdicoccus niigatensis DSM 44881 = NBRC 103563 (AQXZ01000019) pmoA
ATGACCAACGGAGTCACCGAAGTACGCAACACCGACGCGGTCGTCAAGGCCTGGGAAGCGATCCCGCGTCACTGGAAGTGGGTGTTGCTCGTCGGCGTGCTGGGAATCGTCACCGCCGCTGTGCATCTCGAGAGCATGCTCATGGCGGGCGACTGGTCCTTCTGGGCGGACTGGAAGGATCGTCAATGGTGGCCGCTTTTGACGCCGCCGGTGAACCTCGTCTTCACGGCCGTCGTTCAGTACATCCTGTGGACCAAGCTGCGTCTCCCGATCGGTGCGACCGTCGGTGCCACGCTGCTGGTGGTCGGCCAGTGGATTTCTCGCGTGTCGAGCTTCCACTTCTGGGCTGACCTGCCGCTGAACTTCACGTGGCCCGAGACGCTGATCTTCGGAGCCATCATCATGGACTGCATTCTGCTGCTGAGCCGCAGCCTCATCATGACGTCGATCTTCGGCAGCCTGGCCTGGGGCGGTCTCTTCTGGTGGGAGAACTACCCGATGCTGTCGGCGTACCTCCAGCCGCTGATCTACCACGATCACCTCATGACGATGGCGGACTACCTCAAGTTCTCGCTCCCGATGTCGCAGGGACCGGAGTACTTGCGGATGGTCGAGGAAGGGCATCTCCGTGCGCTGGTGAGTGACACGGTTGCGATCGTCGGATTCTTCTCCGCGATGGTGTGCGTCGGGGCCTACTGGTTCGGCGTATTCCTCGGCAAGATGCTCGGTCTCGTCCCAGCCGGCAAGTTCCTGAAGCTGCAGTCGGACTAG
>Microbacterium sp. Leaf161 (LMOW01000005) pmoA
ATGTCACAATCGAAAAGCGGGGGGGCGGTCGGTCCGTTCAACTCCGTCGCCGAGGCGGCGGGTTGCGTTCAGACGGTCGACTGGATGCTTCTTGTTCTTCTGTTCTTCGCCGTTCTTGGCGGCTACCACGTCCACTTCATGCTGACGGCGGGCGACTGGGACTTCTGGGTTGACTGGAAGGATCGTCGTATGTGGCCGACGGTTGTGCCGATTCTCGGCGTGACCTTCTGCGCCGCGGCGCAGGCGTTCTGGTGGGTGAACTTCCGTCTGCCGTTCGGCGCGGTGTTCGCGGCTCTTGGCCTGCTGATTGGCGAGTGGATCAACCGCTACGTCAACTTCTGGGGCTGGACCTACTTCCCGATCAGCCTTGTGTTCCCGTCCGCTCTGATCGTTCCGGCGATCTGGCTTGACGTGATCCTGCTTCTGTCGGGCTCCTATGTGATCACGGCGATTGTTGGTTCGCTGGGCTGGGGTCTGTTGTTCTACCCGAACAACTGGCCGGCGATTGCGGCGTTCCACCAGGCGACGGAGCAGCATGGTCAGCTGATGACGCTTGCGGATCTGATCGGCTTCCACTTCGTCCGCACGTCGATGCCGGAATATATCCGCATGGTCGAGCGCGGCACGCTGCGCACCTTCGGTAAGGACGTTGTGCCGGTCGCGGCGTTCTTCTCGGGCTTCGTCTCGATGATGGTGTATTTCCTGTGGTGGTTCATGGGCCGTTGGTATTCGACGACCAAGATCATCGACACGATCTAA
>Methylocystis sp. SC2 (NC_018485) pmoA1
ATGTCACAATCGAAAAGCGGGGGGGCGGTCGGTCCGTTCAACTCCGTCGCCGAGGCGGCGGGTTGCGTTCAGACGGTCGACTGGATGCTTCTTGTTCTTCTGTTCTTCGCCGTTCTTGGCGGCTACCACGTCCACTTCATGCTGACGGCGGGCGACTGGGACTTCTGGGTTGACTGGAAGGATCGTCGTATGTGGCCGACGGTTGTGCCGATTCTCGGCGTGACCTTCTGCGCCGCGGCGCAGGCGTTCTGGTGGGTGAACTTCCGTCTGCCGTTCGGCGCGGTGTTCGCGGCTCTTGGCCTGCTGATTGGCGAGTGGATCAACCGCTACGTCAACTTCTGGGGCTGGACCTACTTCCCGATCAGCCTTGTGTTCCCGTCCGCTCTGATCGTTCCGGCGATCTGGCTTGACGTGATCCTGCTTCTGTCGGGCTCCTATGTGATCACGGCGATTGTTGGTTCGCTGGGCTGGGGTCTGTTGTTCTACCCGAACAACTGGCCGGCGATTGCGGCGTTCCACCAGGCGACGGAGCAGCATGGTCAGCTGATGACGCTTGCGGATCTGATCGGCTTCCACTTCGTCCGCACGTCGATGCCGGAATATATCCGCATGGTCGAGCGCGGCACGCTGCGCACCTTCGGTAAGGACGTTGTGCCGGTCGCGGCGTTCTTCTCGGGCTTCGTCTCGATGATGGTGTATTTCCTGTGGTGGTTCATGGGCCGTTGGTATTCGACGACCAAGATCATCGACACGATCTAA
>Methylocystis sp. SC2 (NC_018485) pmoA2
ATGTCACAATCGAAAAGCGGGGGGGCGGTCGGTCCGTTCAACTCCGTCGCCGAGGCGGCGGGTTGCGTTCAGACGGTCGACTGGATGCTTCTTGTTCTTCTGTTCTTCGCCGTTCTTGGCGGCTACCACGTCCACTTCATGCTGACGGCGGGCGACTGGGACTTCTGGGTTGACTGGAAGGATCGTCGTATGTGGCCGACGGTTGTGCCGATTCTCGGCGTGACCTTCTGCGCCGCGGCGCAGGCGTTCTGGTGGGTGAACTTCCGTCTGCCGTTCGGCGCGGTGTTCGCGGCTCTTGGCCTGCTGATTGGCGAGTGGATCAACCGCTACGTCAACTTCTGGGGCTGGACCTACTTCCCGATCAGCCTTGTGTTCCCGTCCGCTCTGATCGTTCCGGCGATCTGGCTTGACGTGATCCTGCTTCTGTCGGGCTCCTATGTGATCACGGCGATTGTTGGTTCGCTGGGCTGGGGTCTGTTGTTCTACCCGAACAACTGGCCGGCGATTGCGGCGTTCCACCAGGCGACGGAGCAGCATGGTCAGCTGATGACGCTTGCGGATCTGATCGGCTTCCACTTCGTCCGCACGTCGATGCCGGAATATATCCGCATGGTCGAGCGCGGCACGCTGCGCACCTTCGGTAAGGACGTTGTGCCGGTCGCGGCGTTCTTCTCGGGCTTCGTCTCGATGATGGTGTATTTCCTGTGGTGGTTCATGGGCCGTTGGTATTCGACGACCAAGATCATCGACACGATCTAA
>Methylocystis sp. SC2 (NC_018485) pmoA3
ATGTCACAATCGAAAAGCGGGGGGGCGGTCGGTCCGTTCAACTCCGTCGCCGAGGCGGCGGGTTGCGTTCAGACGGTCGACTGGATGCTTCTTGTTCTTCTGTTCTTCGCCGTTCTTGGCGGCTACCACGTCCACTTCATGCTGACGGCGGGCGACTGGGACTTCTGGGTTGACTGGAAGGATCGTCGTATGTGGCCGACGGTTGTGCCGATTCTCGGCGTGACCTTCTGCGCCGCGGCGCAGGCGTTCTGGTGGGTGAACTTCCGTCTGCCGTTCGGCGCGGTGTTCGCGGCTCTTGGCCTGCTGATTGGCGAGTGGATCAACCGCTACGTCAACTTCTGGGGCTGGACCTACTTCCCGATCAGCCTTGTGTTCCCGTCCGCTCTGATCGTTCCGGCGATCTGGCTTGACGTGATCCTGCTTCTGTCGGGCTCCTATGTGATCACGGCGATTGTTGGTTCGCTGGGCTGGGGTCTGTTGTTCTACCCGAACAACTGGCCGGCGATTGCGGCGTTCCACCAGGCGACGGAGCAGCATGGTCAGCTGATGACGCTTGCGGATCTGATCGGCTTCCACTTCGTCCGCACGTCGATGCCGGAATATATCCGCATGGTCGAGCGCGGCACGCTGCGCACCTTCGGTAAGGACGTTGTGCCGGTCGCGGCGTTCTTCTCGGGCTTCGTCTCGATGATGGTGTATTTCCTGTGGTGGTTCATGGGCCGTTGGTATTCGACGACCAAGATCATCGACACGATCTAA
>Methylocystis sp. SB2 (AYNA01000120) pmoA
ATGTCACAATCGAAAAGCGGGGGGGCGGTCGGTCCGTTCAACTCCGTCGCCGAGGCGGCGGGTTGCGTTCAGACGGTCGACTGGATGCTTCTTGTTCTTCTGTTCTTCGCCGTTCTTGGCGGCTACCACGTCCACTTCATGTTGACGGCGGGCGACTGGGACTTCTGGGTTGACTGGAAGGATCGTCGTATGTGGCCGACGGTCGTGCCGATTCTCGGCGTGACCTTCTGCGCCGCGGCGCAGGCGTTCTGGTGGGTGAACTTCCGTCTGCCGTTCGGCGCGGTGTTCGCGGCTCTTGGCCTGCTGATTGGCGAGTGGATCAACCGCTACGTCAACTTCTGGGGCTGGACCTACTTCCCGATCAGCCTTGTGTTCCCGTCCGCTCTGATCGTTCCGGCGATCTGGCTTGACGTGATCCTGCTTCTGTCGGGCTCCTATGTGATCACGGCGATTGTTGGTTCGCTCGGCTGGGGTCTGTTGTTCTACCCGAACAACTGGCCGGCGATTGCGGCGTTCCACCAGGCGACGGAGCAGCATGGTCAGCTGATGACGCTTGCGGATCTGATCGGCTTCCACTTCGTCCGCACCTCGATGCCGGAATATATCCGCATGGTCGAGCGCGGCACGCTGCGCACCTTCGGTAAGGACGTTGTGCCGGTTGCGGCGTTCTTCTCGGGCTTCGTCTCGATGATGGTGTACTTCCTGTGGTGGTTCATGGGTCGTTGGTATTCGACGACCAAGATCATCGACACGATCTAA
>Methylocystis sp. SB2 (AYNA01000075) pmoA
ATGTCACAATCGAAAAGCGGGGGGGCGGTCGGTCCGTTCAACTCCGTCGCCGAGGCGGCGGGTTGCGTTCAGACGGTCGACTGGATGCTTCTTGTTCTTCTGTTCTTCGCCGTTCTTGGCGGCTACCACGTCCACTTCATGTTGACGGCGGGCGACTGGGACTTCTGGGTTGACTGGAAGGATCGTCGTATGTGGCCGACGGTCGTGCCGATTCTCGGCGTGACCTTCTGCGCCGCGGCGCAGGCGTTCTGGTGGGTGAACTTCCGTCTGCCGTTCGGCGCGGTGTTCGCGGCTCTTGGCCTGCTGATTGGCGAGTGGATCAACCGCTACGTCAACTTCTGGGGCTGGACCTACTTCCCGATCAGCCTTGTGTTCCCGTCCGCTCTGATCGTTCCGGCGATCTGGCTTGACGTGATCCTGCTTCTGTCGGGCTCCTATGTGATCACGGCGATTGTTGGTTCGCTCGGCTGGGGTCTGTTGTTCTACCCGAACAACTGGCCGGCGATTGCGGCGTTCCACCAGGCGACGGAGCAGCATGGTCAGCTGATGACGCTTGCGGATCTGATCGGCTTCCACTTCGTCCGCACCTCGATGCCGGAATATATCCGCATGGTCGAGCGCGGCACGCTGCGCACCTTCGGTAAGGACGTTGTGCCGGTTGCGGCGTTCTTCTCGGGCTTCGTCTCGATGATGGTGTACTTCCTGTGGTGGTTCATGGGTCGTTGGTATTCGACGACCAAGATCATCGACACGATCTAA
>Methylocystis rosea SV97 (ARCT01000002) pmoA
ATGTCACAATCGAAAAGCGGGGGGGCGGTCGGTCCGTTCAACTCCGTCGCCGAGGCGGCGGGTTGCGTTCAGACGGTCGACTGGATGCTTCTTGTTCTTCTGTTCTTCGCCGTTCTTGGCGGCTACCACGTCCACTTCATGTTGACGGCGGGCGACTGGGACTTCTGGGTTGACTGGAAGGATCGTCGTATGTGGCCGACGGTCGTGCCGATTCTCGGCGTGACCTTCTGCGCCGCGGCGCAGGCGTTCTGGTGGGTGAACTTCCGTCTGCCGTTCGGCGCGGTGTTCGCGGCTCTTGGCCTGCTGATTGGCGAGTGGATCAACCGCTACGTCAACTTCTGGGGCTGGACCTACTTCCCGATCAGCCTTGTGTTCCCGTCTGCTCTGATCGTTCCGGCGATCTGGCTTGACGTGATCCTGCTTCTGTCGGGCTCCTATGTGATCACGGCGATTGTTGGTTCGCTCGGCTGGGGTCTGTTGTTCTACCCGAACAACTGGCCGGCGATTGCGGCGTTCCACCAGGCGACGGAGCAGCATGGTCAGCTGATGACGCTTGCGGATCTGATCGGCTTCCACTTCGTCCGCACCTCGATGCCGGAATATATCCGCATGGTCGAGCGCGGCACGCTGCGCACCTTCGGTAAGGACGTTGTGCCGGTTGCGGCGTTCTTCTCGGGCTTCGTCTCGATGATGGTGTACTTCCTGTGGTGGTTCATGGGTCGTTGGTATTCGACGACCAAGATCATCGACACGATCTAA
>Methylocystis rosea SV97 (ARCT01000001) pmoA
ATGTCACAATCGAAAAGCGGGGGGGCGGTCGGTCCGTTCAACTCCGTCGCCGAGGCGGCGGGTTGCGTTCAGACGGTCGACTGGATGCTTCTTGTTCTTCTGTTCTTCGCCGTTCTTGGCGGCTACCACGTCCACTTCATGTTGACGGCGGGCGACTGGGACTTCTGGGTTGACTGGAAGGATCGTCGTATGTGGCCGACGGTCGTGCCGATTCTCGGCGTGACCTTCTGCGCCGCGGCGCAGGCGTTCTGGTGGGTGAACTTCCGTCTGCCGTTCGGCGCGGTGTTCGCGGCTCTTGGCCTGCTGATTGGCGAGTGGATCAACCGCTACGTCAACTTCTGGGGCTGGACCTACTTCCCGATCAGCCTTGTGTTCCCGTCTGCTCTGATCGTTCCGGCGATCTGGCTTGACGTGATCCTGCTTCTGTCGGGCTCCTATGTGATCACGGCGATTGTTGGTTCGCTCGGCTGGGGTCTGTTGTTCTACCCGAACAACTGGCCGGCGATTGCGGCGTTCCACCAGGCGACGGAGCAGCATGGTCAGCTGATGACGCTTGCGGATCTGATCGGCTTCCACTTCGTCCGCACCTCGATGCCGGAATATATCCGCATGGTCGAGCGCGGCACGCTGCGCACCTTCGGTAAGGACGTTGTGCCGGTTGCGGCGTTCTTCTCGGGCTTCGTCTCGATGATGGTGTACTTCCTGTGGTGGTTCATGGGTCGTTGGTATTCGACGACCAAGATCATCGACACGATCTAA
>Methylocystis sp. ATCC 49242 (AEVM02000007) pmoA
ATGTCACAATCGAAAAGCGGGGGAGCGGTCGGACCGTTCAACTCCGTCGCCGAGGCGGCGGGTTGCGTTCAGACGGTCGACTGGATGCTTCTTGTTCTGCTGTTTTTCGCCGTTCTCGGCGGTTATCACGTCCACTTCATGCTGACGGCGGGCGACTGGGACTTCTGGGTTGACTGGAAGGATCGTCGTATGTGGCCGACGGTTGTGCCGATTCTGGGCGTGACCTTCTGCGCGGCGTCGCAGGCTTTCTGGTGGGTCAACTTCCGTCTTCCGTTCGGCGCCGTTTTCGCGGCTCTGGGCCTTCTGATCGGCGAGTGGATCAACCGCTACGTCAACTTCTGGGGCTGGACGTATTTCCCGATCAGCCTGGTGTTCCCGTCTGCTCTGATCGTTCCGGCGATCTGGCTCGACGTGATCCTTCTGCTGTCGGGCTCCTACGTGATCACGGCGGTTGTCGGCTCGCTGGGCTGGGGTCTGCTGTTCTACCCGAACAACTGGCCGGCGATTGCGGCGTTCCATCAGGCGACCGAGCAGCATGGTCAGCTGATGACGCTTGCTGACCTGATCGGCTTCCACTTCGTCCGCACGTCGATGCCGGAATACATCCGCATGGTCGAGCGCGGCACGCTGCGCACGTTCGGTAAGGACGTTGTGCCGGTTGCGGCGTTCTTCTCGGGCTTCGTCTCGATGATGGTGTATTTCCTGTGGTGGTTCATGGGTCGCTGGTATTCCACGACCAAGGTCATCGACACCATCTGA
>Methylocystis sp. ATCC 49242 (AEVM02000006) pmoA
ATGTCACAATCGAAAAGCGGGGGAGCGGTCGGACCGTTCAACTCCGTCGCCGAGGCGGCGGGTTGCGTTCAGACGGTCGACTGGATGCTTCTTGTTCTGCTGTTTTTCGCCGTTCTCGGCGGTTATCACGTCCACTTCATGCTGACGGCGGGCGACTGGGACTTCTGGGTTGACTGGAAGGATCGTCGTATGTGGCCGACGGTTGTGCCGATTCTGGGCGTGACCTTCTGCGCGGCGTCGCAGGCTTTCTGGTGGGTCAACTTCCGTCTTCCGTTCGGCGCCGTTTTCGCGGCTCTGGGCCTTCTGATCGGCGAGTGGATCAACCGCTACGTCAACTTCTGGGGCTGGACGTATTTCCCGATCAGCCTGGTGTTCCCGTCTGCTCTGATCGTTCCGGCGATCTGGCTCGACGTGATCCTTCTGCTGTCGGGCTCCTACGTGATCACGGCGGTTGTCGGCTCGCTGGGCTGGGGTCTGCTGTTCTACCCGAACAACTGGCCGGCGATTGCGGCGTTCCATCAGGCGACCGAGCAGCATGGTCAGCTGATGACGCTTGCTGACCTGATCGGCTTCCACTTCGTCCGCACGTCGATGCCGGAATACATCCGCATGGTCGAGCGCGGCACGCTGCGCACGTTCGGTAAGGACGTTGTGCCGGTTGCGGCGTTCTTCTCGGGCTTCGTCTCGATGATGGTGTATTTCCTGTGGTGGTTCATGGGTCGCTGGTATTCCACGACCAAGGTCATCGACACCATCTGA
>Methylocystis parvus OBBP (AJTV01000081) pmoA
ATGTCACAATCGAAAAGCGGGGGGGCGGTCGGTCCGTTCAACTCCGTGGCCGAGGCCGCGGGTTGCGTCGCGACGACGGACTGGATGCTTCTGGTTCTGCTGTTTTTCGCCGTTCTCGGCGGCTACCACGTCCACTTCATGCTGACGGCGGGCGACTGGGACTTCTGGATTGACTGGAAGGATCGTCGTATGTGGCCGACGGTCGTTCCGATCCTGGGCGTGACGTTCTGCGCGGCGTCGCAGGCTTTCTGGTGGGTCAACTTCCGTCTGCCGTTCGGCGCCGTTTTCGCGGCTCTGGGCCTGCTGATTGGCGAGTGGATCAACCGCTACGTCAACTTCTGGGGCTGGACCTATTTCCCGATCAGCCTGGTGTTCCCGTCCGCTCTGATCGTTCCGGCGATCTGGCTTGACGTGATCCTGCTTCTGTCGGGCTCCTATGTGATCACGGCGGTTGTCGGTTCGCTGGGCTGGGGTCTTTTGTTCTATCCGAACAACTGGCCGGCGATCGCCGCCTTCCACCAGGCGACGGAGCAGCATGGTCAGCTGATGACGCTGGCGGATCTGATCGGCCTTCACTACGTCCGCACGTCGATGCCGGAATATATCCGCATGGTCGAGCGCGGCACGCTGCGCACCTTCGGTAAGGACGTTGTGCCGGTTGCGGCGTTCTTCTCGGGCTTCGTCTCGATGATGGTGTATTTCCTGTGGTGGTTCATGGGCCGCTGGTATTCGACGACGAAGGTCATCGACACCATCTGA
>Methylosinus trichosporium OB3b (ADVE02000001) pmoA1
ATGTCTACATCGAAGAGCGGGGGGGCAATCGGGCCTTTCCATTCGGTCGCGGAAGCGGCGGGATGCGTCAAGACCACCGATTGGATGCTTCTGACGCTGCTGTTTCTGGCGGTGCTGGGCGGCTACCACATTCACTTCATGCTGACGGCGGGCGACTGGGACTTCTGGGTCGACTGGAAAGACCGTCGTATGTGGCCGACCGTGGTTCCGATCCTGGGCGTGACCTTCGCCGCTGCGGCGCAGGCGTTCTTCTGGGAGAACTTCAAGCTGCCGTTCGGCGCGACCTTCGCGGTCCTCGGCCTGCTGATCGGCGAGTGGATCAACCGCTACTGCAACTTCTGGGGCTGGACCTATTTCCCGATCAGCCTGGTGTTCCCGTCCGCTCTGGTGGTTCCGGCGCTGTGGCTGGACATCATCATGCTGCTGTCGGGCTCCTATGTGATCACGGCGGTTGTGGGCTCGCTGGGCTGGGGCCTTCTGTTCTACCCGAACAACTGGCCGGCGATCGCGGCTCTGCATCAGGCGACGGAGCAGCATGGTCAGCTGATGTCCCTCGCGGATCTGGTCGGCTTCCACTTCGTCCGCACGTCGATGCCGGAATATATCCGCATGGTCGAGCGCGGCACGCTGCGCACCTTCGGTAAGGACGTCGTTCCGGTGGCCGCGTTCTTCTCGGGCTTCGTGTCGATGATGGTCTACTTCCTGTGGTGGTTCGTCGGTAAGTGGTATTCGACCACCAAGGTGATCCAGAAGATCTGA
>Methylosinus trichosporium OB3b (ADVE02000001) pmoA2
ATGTCTACATCGAAGAGCGGGGGGGCAATCGGGCCTTTCCATTCGGTCGCGGAAGCGGCGGGATGCGTCAAGACCACCGATTGGATGCTTCTGACGCTGCTGTTTCTGGCGGTGCTGGGCGGCTACCACATTCACTTCATGCTGACGGCGGGCGACTGGGACTTCTGGGTCGACTGGAAAGACCGTCGTATGTGGCCGACCGTGGTTCCGATCCTGGGCGTGACCTTCGCCGCTGCGGCGCAGGCGTTCTTCTGGGAGAACTTCAAGCTGCCGTTCGGCGCGACCTTCGCGGTCCTCGGCCTGCTGATCGGCGAGTGGATCAACCGCTACTGCAACTTCTGGGGCTGGACCTATTTCCCGATCAGCCTGGTGTTCCCGTCCGCTCTGGTGGTTCCGGCGCTGTGGCTGGACATCATCATGCTGCTGTCGGGCTCCTATGTGATCACGGCGGTTGTGGGCTCGCTGGGCTGGGGCCTTCTGTTCTACCCGAACAACTGGCCGGCGATCGCGGCTCTGCATCAGGCGACGGAGCAGCATGGTCAGCTGATGTCCCTCGCGGATCTCGTCGGCTTCCACTTCGTCCGCACGTCGATGCCGGAATATATCCGCATGGTCGAGCGCGGCACGCTGCGCACCTTCGGTAAGGACGTCGTTCCGGTGGCCGCGTTCTTCTCGGGCTTCGTGTCGATGATGGTCTACTTCCTGTGGTGGTTCGTCGGTAAGTGGTATTCGACCACCAAGGTGATCCAGAAGATCTGA
>Methylosinus sp. PW1 (JQNK01000009) pmoA1
ATGTCTACATCGAAGAGCGGGGGGGCTATCGGGCCTTTCCATTCTGTCGCGGAAGCGGCGGGATGCGTTAAGACCTCCGATTGGCTGATTCTGACGCTGCTGTTTCTGGCAGTGCTGGGCGGCTATCATATTCACTTCATGCTGACGGCGGGCGACTGGGACTTCTGGGTCGACTGGAAAGACCGTCGTATGTGGCCGACGGTCATCCCGATCCTGGGCGTGACCTTCGCGGCCGCCGCTCAGGCGTTCCTGTGGGAGAACTTCCGTCTCCCGTTCGGCGCGACCTTCGCGGTTCTGGGTCTGCTCATCGGCGAGTGGATCAACCGCTATGTGAACTTCTGGGGCTGGACCTACTTCCCGATCAGCCTGGTGTTCCCGTCGGCTCTGGTCGTTCCGGCCCTGTGGCTGGACATCATCCTGCTGCTGTCGGGCTCCTATGTGATCACGGCTGTGGTCGGCGCCCTGGGCTGGGGTCTGCTGTTCTACCCGAACAACTGGCCGGCGATCGCCGCCTTCCATCAGGCGACGGAGCAGCATGGTCAGCTGATGTCTCTGGCTGATCTGATCGGCCTCCACTTCGTCCGCACCTCGATGCCGGAATACATCCGCATGGTCGAGCGCGGCACGCTGCGCACCTTCGGTAAGGACGTCGTGCCGGTGGCCGCGTTCTTCTCGGGCTTCGTGTCGATGCTCGTGTACTTCCTGTGGTGGTTCGTCGGCAAGTGGTACTCCACCACGAAGGTGATCACCAAGATCTGA
>Methylosinus sp. PW1 (JQNK01000009) pmoA2
ATGTCTACATCGAAGAGCGGGGGGGCTATCGGGCCTTTCCATTCTGTCGCGGAAGCGGCGGGATGCGTTAAGACCTCCGATTGGCTGATTCTGACGCTGCTGTTTCTGGCAGTGCTGGGCGGCTATCATATTCACTTCATGCTGACGGCGGGCGACTGGGACTTCTGGGTCGACTGGAAAGACCGTCGTATGTGGCCGACGGTCATCCCGATCCTGGGCGTGACCTTCGCGGCCGCCGCTCAGGCGTTCCTGTGGGAGAACTTCCGTCTCCCGTTCGGCGCGACCTTCGCGGTTCTGGGTCTGCTCATCGGCGAGTGGATCAACCGCTATGTGAACTTCTGGGGCTGGACCTACTTCCCGATCAGCCTGGTGTTCCCGTCGGCTCTGGTCGTTCCGGCCCTGTGGCTGGACATCATCCTGCTGCTGTCGGGCTCCTATGTGATCACGGCTGTGGTCGGCGCCCTGGGCTGGGGTCTGCTGTTCTACCCGAACAACTGGCCGGCGATCGCCGCCTTCCATCAGGCGACGGAGCAGCATGGTCAGCTGATGTCTCTGGCTGATCTGATCGGCCTCCACTTCGTCCGCACCTCGATGCCGGAATACATCCGCATGGTCGAGCGCGGCACGCTGCGCACCTTCGGTAAGGACGTCGTGCCGGTGGCCGCGTTCTTCTCGGGCTTCGTGTCGATGCTCGTGTACTTCCTGTGGTGGTTCGTCGGTAAGTGGTACTCCACCACGAAGGTGATCACCAAGATCTGA
>Methylosinus sp. LW4 (ARAB01000008) pmoA1
ATGTCTACATCGAAGAGCGGGGGGGCTATCGGGCCTTTCCATTCTGTCGCGGAAGCGGCGGGATGCGTTAAGACCTCCGATTGGCTGATTCTGACGCTGCTGTTTCTGGCAGTGCTGGGCGGCTATCATATTCACTTCATGCTGACGGCCGGCGACTGGGACTTCTGGGTCGACTGGAAAGACCGTCGTATGTGGCCGACGGTCATCCCGATCCTGGGCGTGACCTTCGCGGCTGCGGCTCAGGCGTTCCTGTGGGAGAACTTCCGTCTCCCGTTCGGCGCGACCTTCGCGGTTCTGGGTCTGCTCATCGGCGAGTGGATCAACCGTTACGTGAACTTCTGGGGCTGGACCTATTTCCCGATCAGCCTGGTGTTCCCGTCCGCTCTGGTCGTTCCGGCTCTGTGGCTGGACATCATCCTGCTGCTGTCGGGCTCCTATGTGATCACGGCTGTGGTCGGCGCCCTGGGCTGGGGTCTGCTGTTCTACCCGAACAACTGGCCGGCGATCGCCGCCTTCCATCAGGCGACGGAGCAGCATGGTCAGCTGATGTCTCTGGCTGATCTGATCGGCCTCCACTTCGTCCGCACCTCGATGCCGGAATACATCCGCATGGTCGAGCGCGGCACGCTGCGCACCTTCGGTAAGGACGTCGTGCCGGTGGCCGCGTTCTTCTCGGGCTTCGTGTCGATGCTCGTGTACTTCCTGTGGTGGTTCGTCGGTAAGTGGTACTCCACCACGAAGGTGATCACCAAGATCTGA
>Methylosinus sp. LW4 (ARAB01000008) pmoA2
ATGTCTACATCGAAGAGCGGGGGGGCTATCGGGCCTTTCCATTCTGTCGCGGAAGCGGCGGGATGCGTTAAGACCTCCGATTGGCTGATTCTGACGCTGCTGTTTCTGGCAGTGCTGGGCGGCTATCATATTCACTTCATGCTGACGGCCGGCGACTGGGACTTCTGGGTCGACTGGAAAGACCGTCGTATGTGGCCGACGGTCATCCCGATCCTGGGCGTGACCTTCGCGGCTGCGGCTCAGGCGTTCCTGTGGGAGAACTTCCGTCTCCCGTTCGGCGCGACCTTCGCGGTTCTGGGTCTGCTCATCGGCGAGTGGATCAACCGTTACGTGAACTTCTGGGGCTGGACCTATTTCCCGATCAGCCTGGTGTTCCCGTCCGCTCTGGTCGTTCCGGCTCTGTGGCTGGACATCATCCTGCTGCTGTCGGGCTCCTATGTGATCACGGCTGTGGTCGGCGCCCTGGGCTGGGGTCTGCTGTTCTACCCGAACAACTGGCCGGCGATCGCCGCCTTCCATCAGGCGACGGAGCAGCATGGTCAGCTGATGTCTCTGGCTGATCTGATCGGCCTCCACTTCGTCCGCACCTCGATGCCGGAATACATCCGCATGGTCGAGCGCGGCACGCTGCGCACCTTCGGTAAGGACGTCGTGCCGGTGGCCGCGTTCTTCTCGGGCTTCGTGTCGATGCTCGTGTACTTCCTGTGGTGGTTCGTCGGTAAGTGGTACTCCACCACGAAGGTGATCACCAAGATCTGA
>Methylosinus sp. LW4 (ARAB01000008) pmoA3
ATGTCCATTTCCACAGAGGCCGGCGCTCCAGCCGGCAAGGCATGGAAATCGAAGGAGGAGTTTCTCGGCTGCGTGATGCTGACCGATTGGATTCTCCTCGTCGTGCTATTCGCCGTGGTGCTCGGATCCTTCCACATCCACTATATGCTGCTCGCCGGCGACTGGGACTTCTGGATCGACTTCAAAGACCGCCGCATGTGGCCGACGGTGGCGCCCATCGTCGCAATGTGCTTCGCCGCCGCGGTGCAATCCTTCCTGTGGCAGAAGTTCCGTCTGCCGATCGGCGCGACGGTCGCATGCCTCGCGCTGCTCACCGGCGAATGGATCAACCGCTACGACAATTTCTGGGGCTGGACCTTTTTTCCGATCAATCTGGTCTTCCCCTCGGCGCTCATCCCCATGGGCTTCTGGCTCGATGTGGTGCTGATGCTGTCGGGCAGCTGGCTGGTGACGGCGCTGGTCGGCTCCATGGGCTGGGGCCTCCTGTTCTATCCGATCAACTGGCCGGTGCTGGCGCAATATCACCAGTCCGCCGAGATCGACGGCGTGCTGCTGACGCTCGCCGATCTCATCGGCTTCAACTACGTCCGCACGGGCACGCCGGAATATATCCGCATGGTCGAGCGCGGCACGCTGCGCACCTTCGGCAAGGACGTCGTTCCGGTCGCGGCCTTCTTCTCCTCCTTCATTTCCATGCTGATCTACTTCCTGTGGTGGAAGATCGGCACCTGGTTCACCAACACCAAATACATCGAGGTCGACGACATTTGA
>Methylocystis sp. LW5 (JMKQ01000006) pmoA1
ATGTCTACATCGAAGAGCGGGGGGGCAATCGGGCCTTTCCATTCTGTCGCGGAAGCGGCGGGATGCGTTAAGACCTCCGATTGGCTGATTCTGACGCTGCTGTTTCTGGCAGTGCTGGGCGGCTATCATATTCACTTCATGCTGACGGCTGGCGACTGGGACTTCTGGGTCGACTGGAAAGACCGTCGTATGTGGCCGACCGTCATCCCGATCCTGGGCGTGACCTTCGCGGCCGCCGCTCAGGCGTTCCTGTGGGAGAACTTCCGTCTCCCGTTCGGCGCGACCTTCGCGGTTCTGGGTCTGCTCATCGGCGAGTGGATCAACCGCTATGTGAACTTCTGGGGCTGGACCTACTTCCCGATCAGCCTGGTGTTCCCGTCGGCTCTGGTCGTTCCGGCCCTGTGGCTGGACATCATCCTGCTGCTGTCGGGCTCCTATGTGATCACGGCTGTGGTCGGCGCCCTGGGCTGGGGTCTGCTGTTCTACCCGAACAACTGGCCGGCGATCGCCGCCTTCCATCAGGCGACCGAGCAGCATGGTCAGCTGATGTCCCTGGCTGATCTGATCGGCCTCCACTTCGTCCGCACCTCGATGCCGGAATACATCCGCATGGTCGAGCGCGGCACGCTGCGCACCTTCGGTAAGGACGTCGTGCCGGTGGCCGCGTTCTTCTCGGGCTTCGTGTCGATGCTCGTCTACTTCCTGTGGTGGTTCGTCGGTAAGTGGTACTCCACCACGAAGGTGATCACCAAGATCTGA
>Methylocystis sp. LW5 (JMKQ01000006) pmoA2
ATGTCTACATCGAAGAGCGGGGGGGCAATCGGGCCTTTCCATTCTGTCGCGGAAGCGGCGGGATGCGTTAAGACCTCCGATTGGCTGATTCTGACGCTGCTGTTTCTGGCAGTGCTGGGCGGCTATCATATTCACTTCATGCTGACGGCTGGCGACTGGGACTTCTGGGTCGACTGGAAAGACCGTCGTATGTGGCCGACCGTCATCCCGATCCTGGGCGTGACCTTCGCGGCCGCCGCTCAGGCGTTCCTGTGGGAGAACTTCCGTCTCCCGTTCGGCGCGACCTTCGCGGTTCTGGGTCTGCTCATCGGCGAGTGGATCAACCGCTATGTGAACTTCTGGGGCTGGACCTACTTCCCGATCAGCCTGGTGTTCCCGTCGGCTCTGGTCGTTCCGGCCCTGTGGCTGGACATCATCCTGCTGCTGTCGGGCTCCTATGTGATCACGGCTGTGGTCGGCGCCCTGGGCTGGGGTCTGCTGTTCTACCCGAACAATTGGCCGGCGATCGCCGCCTTCCATCAGGCGACCGAGCAGCATGGTCAGCTGATGTCCCTGGCTGATCTGATCGGCCTCCACTTCGTCCGCACCTCGATGCCGGAATACATCCGCATGGTCGAGCGCGGCACGCTGCGCACCTTCGGTAAGGACGTCGTGCCGGTGGCCGCGTTCTTCTCGGGCTTCGTGTCGATGCTCGTCTACTTCCTGTGGTGGTTCGTCGGTAAGTGGTACTCCACCACGAAGGTGATCACCAAGATCTGA
>Methylosinus sp. LW3 (AZUO01000001) pmoA1
ATGTCTACATCGAAGAGCGGGGGGGCAATCGGGCCTTTCCATTCTGTCGCGGAAGCGGCGGGATGCGTTAAGACCTCCGATTGGCTGATTCTGACGCTGCTGTTTCTGGCAGTGCTGGGCGGCTATCATATTCACTTCATGCTGACGGCTGGCGACTGGGACTTCTGGGTCGACTGGAAAGACCGTCGTATGTGGCCGACCGTCATCCCGATCCTGGGCGTGACCTTCGCGGCCGCCGCTCAGGCGTTCCTGTGGGAGAACTTCCGTCTCCCGTTCGGCGCGACCTTCGCGGTTCTGGGTCTGCTCATCGGCGAGTGGATCAACCGCTATGTGAACTTCTGGGGCTGGACCTACTTCCCGATCAGCCTGGTGTTCCCGTCGGCTCTGGTCGTTCCGGCCCTGTGGCTGGACATCATCCTGCTGCTGTCGGGCTCCTATGTGATCACGGCTGTGGTCGGCGCCCTGGGCTGGGGTCTGCTGTTCTACCCGAACAACTGGCCGGCGATCGCCGCCTTCCATCAGGCGACCGAGCAGCATGGTCAGCTGATGTCCCTGGCTGATCTGATCGGCCTCCACTTCGTCCGCACCTCGATGCCGGAATACATCCGCATGGTCGAGCGCGGCACGCTGCGCACCTTCGGTAAGGACGTCGTGCCGGTGGCCGCGTTCTTCTCGGGCTTCGTGTCGATGCTCGTCTACTTCCTGTGGTGGTTCGTCGGTAAGTGGTACTCCACCACGAAGGTGATCACCAAGATCTGA
>Methylosinus sp. LW3 (AZUO01000001) pmoA2
ATGTCTACATCGAAGAGCGGGGGGGCAATCGGGCCTTTCCATTCTGTCGCGGAAGCGGCGGGATGCGTTAAGACCTCCGATTGGCTGATTCTGACGCTGCTGTTTCTGGCAGTGCTGGGCGGCTATCATATTCACTTCATGCTGACGGCTGGCGACTGGGACTTCTGGGTCGACTGGAAAGACCGTCGTATGTGGCCGACCGTCATCCCGATCCTGGGCGTGACCTTCGCGGCCGCCGCTCAGGCGTTCCTGTGGGAGAACTTCCGTCTCCCGTTCGGCGCGACCTTCGCGGTTCTGGGTCTGCTCATCGGCGAGTGGATCAACCGCTATGTGAACTTCTGGGGCTGGACCTACTTCCCGATCAGCCTGGTGTTCCCGTCGGCTCTGGTCGTTCCGGCCCTGTGGCTGGACATCATCCTGCTGCTGTCGGGCTCCTATGTGATCACGGCTGTGGTCGGCGCCCTGGGCTGGGGTCTGCTGTTCTACCCGAACAACTGGCCGGCGATCGCCGCCTTCCATCAGGCGACCGAGCAGCATGGTCAGCTGATGTCCCTGGCTGATCTGATCGGCCTCCACTTCGTCCGCACCTCGATGCCGGAATACATCCGCATGGTCGAGCGCGGCACGCTGCGCACCTTCGGTAAGGACGTCGTGCCGGTGGCCGCGTTCTTCTCGGGCTTCGTGTCGATGCTCGTCTACTTCCTGTGGTGGTTCGTCGGTAAGTGGTACTCCACCACGAAGGTGATCACCAAGATCTGA
>Methylosinus sp. LW3 (AZUO01000001) pmoA3
ATGTCCATTTCCACAGAGGCCGGCGCTCCAGCCGGCAAGGCATGGAAATCGAAGGAGGAGTTTCTCGGCTGCGTGATGCTGACCGATTGGATTCTCCTCGTCGTGCTATTCGCCGTGGTGCTCGGATCCTTCCACATCCACTATATGCTGCTCGCCGGCGACTGGGACTTCTGGATCGACTTCAAGGACCGCCGCATGTGGCCGACGGTGGCGCCTATCGTCGCAATGTGCTTCGCCGCCGCGGTGCAATCCTTCCTGTGGCAGAAGTTCCGTCTGCCGATCGGCGCCACGGTCGCGTGCCTCGCGCTGCTCACCGGCGAATGGATCAATCGCTACGACAACTTCTGGGGCTGGACCTTCTTCCCGATCAATCTGGTCTTCCCGTCGGCGCTCATCCCCATGGGCTTCTGGCTCGATGTGGTGCTGATGATGTCGGGCAGCTGGCTGGTGACGGCGCTGGTCGGCTCCATGGGCTGGGGCCTCTTGTTCTATCCGATCAACTGGCCGGTGCTGGCGCAATATCACCAGTCCGCCGAGATCGACGGCGTGCTGCTGACGCTCGCCGATCTCATCGGCTTCAACTATGTCCGCACGGGCACGCCGGAATATATCCGCATGGTCGAGCGCGGCACGCTGCGCACCTTCGGCAAGGACGTCGTTCCGGTCGCGGCCTTCTTCTCCTCCTTCATTTCCATGCTGATCTACTTCCTGTGGTGGAAGATCGGCACCTGGTTCACGAACACCAAATACATCGAGGTCGACGACATCTGA
>Methylocystis parvus OBBP (AJTV01000045) pmoA
ATGTCTCTATCGAACGAAACGGTCCCGGCCGCAGGCAAGGCCTGGGCCTCGAAGGAAGAGTTCATCGGCTGCGTGAAGCTGACCGACTGGATTCTGCTCCTCATCCTCTTCCTGGTGCTGCTCGGCTCCTTCCACATCCACTACATGCTGCTCGCCGGCGACTGGGACTTCTGGATCGACTTCAAGGATCGCCGCATGTGGCCGACCGTGGCGCCCATCGTCGCCATGTGCTTCGCCGCCGCCGCCCAGTCCTTCTTCTGGCAGAAGTTCCGCCTGCCCTTCGGCGCCACGGTCGCGGTCTTCGCCCTGCTCGTCGGCGAGTGGATCAACCGCTACGACAATTTCTGGGGTTGGACCTTCTTCCCGATCAATCTGGTCTTCCCTTCCGCGCTGATCCCGATGGGATTCTGGCTCGACATCGTGCTGCTGCTTTCGGGCAGCTGGACGGTGACGGCGGTTGTCGGCGCGATGGGCTGGGGCCTGCTCTTCTATCCGAGCAATTGGCCGGTGCTGGCGCAGTTTCATCAGGCGACCGAGGTCGACGGCGTGCTGCTCACACTCGCCGATCTCATCGGCTTCAACTACGTCCGCACGGGCACGCCCGAATATATCCGCATGATCGAGCGCGGCACGCTGCGCACCTTCGGTAAGGACGTCGTTCCGGTCGCGGCCTTCTTCTCCGGCTTCGTCTCGATGCTCGTCTACTTCCTCTGGTGGAAGGTCGGCGGCTGGTTCTCGACGACCGCCTATATCGACAACGAAGACGTCTGA
>Methylocystis sp. LW5 (JMKQ01000004) pmoA
ATGTCCATTTCCACAGAGGCCGGCGCTCCAGCCGGCAAGGCATGGAAATCGAAGGAGGAGTTTCTCGGCTGCGTGATGCTGACCGATTGGATTCTCCTCGTCGTGCTATTCGCCGTGGTGCTCGGATCCTTCCACATCCACTATATGCTGCTCGCCGGCGACTGGGACTTCTGGATCGACTTCAAGGACCGCCGCATGTGGCCGACGGTGGCGCCCATCGTCGCAATGTGCTTCGCCGCCGCGGTGCAATCCTTCCTGTGGCAGAAGTTCCGTCTGCCGATCGGCGCCACGGTCGCGTGCCTCGCGCTGCTCACCGGCGAATGGATCAATCGCTACGACAATTTCTGGGGCTGGACCTTCTTCCCGATCAATCTGGTCTTCCCGTCGGCGCTGATCCCCATGGGCTTCTGGCTCGATGTGGTGCTGATGATGTCGGGCAGCTGGCTGGTGACGGCGCTGGTCGGCTCCATGGGCTGGGGCCTCTTGTTCTATCCGATCAACTGGCCGGTGCTGGCGCAATATCACCAGTCCGCCGAGATCGACGGCGTGCTGCTGACGCTCGCCGATCTCATCGGCTTCAACTATGTCCGCACGGGCACGCCGGAATATATCCGCATGGTCGAGCGCGGCACGCTGCGCACCTTCGGCAAGGACGTCGTTCCGGTCGCGGCCTTCTTCTCCTCCTTCATTTCCATGCTGATCTACTTCCTGTGGTGGAAGATCGGCACCTGGTTCACGAACACCAAATACATCGAGGTCGACGATATCTGA
>Skermanella aerolata KACC 11604 = 5416T-32 (AVFK01000047) pmoA
ATGTCAACGCAAGACCCGACTGCTTCGGATACCTTTCAGACCGCCTATGGCGGGACGACGGTCGAAACCGGACCCAAGGTCACCGGGCCGGCGCTCAAGTCCAAGGGCGAAGCCCTGGCGCTGGGCCGCACCATCGACTGGCTGCTGCTGTTCATCCTGTTCTTCGTCTGCCTCGCGTCGTTCCACATCCATGCGATGCTGACGATGGGCGACTGGGACTTCTGGGTCGACTGGAAGGACCGCCGCTATTTCCCGACCGTTCTGCCGATCGTCCTGATCGCTTTCGCTGCCGCCGGACAAGCGTTCTTCTGGGAGAAGTTCCGGCTGCCGTTCGGGGCGACGTTCATGGTCGTCGGCCTGATCTTCGGTGAGTGGATCAACCGGTACTTCAATTTCTGGCTTTGGACCTATTTCCCGATCAACATGGTCTGGCCGACAATCCTGATCCCCAGCGCCCTGTTCCTCGACATCGTGCTGCTCATCACCCGGAGCTACCTGATCACCGCGATCGTCGGGGCGATGGGCTGGGCGCTGCTGCTGTACCCCTCCAACTGGCCGGTCCTGGCGCAGTTCCACGTCCCACTCGAGAAGGACGGCCTGATCATGACGCTCGCTGACCTGATCGGCTTCGAATATGTCCGTACCGGCACGCCGGAATACATCCGCATGGTCGAACGCGGCACCATGAGGACCTTCGGCAAGGACGTCGTGCCGGTTTCAGCGTTCTTCGCGGGCTTCATTTCGATGATCGTGTACTTCGTCTGGGCATTCGTCGGCCGCTGGTTCTCCACGACGCGCTTCATCGGCCGCATCTAG
>Methylocapsa acidiphila B2 (ATYA01000006) pmoA
ATGTTAATGTTTAAACGCAAACCAAACTTGGCCGCGGGCGGTCCTGTGACCGAAGCGATTGAGGCGTCGCCGGGTCTCGAGGGCGGCGCTGGCGCCAATGCGCCGACGCTGGCGGCCGACGCCGGCGTGCTCTCCGCCGGCGCGCGCGCCGCGGCTGGCTCGCCGTTCAATTCCAAGGCCGAGGCCGCCGGGCTCGTCAAGACCGCCGATATTCTCCTCTTGGCTTCGCTCTTCCTGATCACCCTCGGCGGCTATCACATTCACGCCATGCTCACCATGGGCGACTGGGATTTCTGGATCGACTGGAAAGATCGCCGCTTCTGGCCGACGGTTCTTCCGATCGTGCTCGTCACGTTCCCGGCCGCCGCTCAGGCCTATTTCTGGGAAAGCTTCCGCCTTCCTTTCGGCGCGACCTTCCTGGTCCTCGGCCTTCTCTTCGGTGAATGGGTCAACCGCTACACCAATTTCTGGGGTTGGACCTATTTCCCGATCAGCCTCGTTTGGCCGACCTCTTTGGTCCCGGCTGCTCTGTTCCTCGATATCGTGCTCTTGCTGAGCCGCAGCTTCATCGTCACCGCGATCGTCGGCGCGATGGGCTGGGGTCTTCTTCTCTATCCCTCCAACTGGCCGATTCTTGCGCCTTATCATCAGGCGACGGAACAATATGGCCTTCTCATGTCTCTCGCCGACTTGATTGGCTTTGAATACGTCCGCACCTCGATGCCTGAATATCTCCGCATCGTCGAGCGCGGCACGATGCGCACCTTCGGTAAGGACGTCGTCGCGGTTGCGGCCTTCTTCTCCGGCTTCGTCTCGATCCTGGTGTATTTCTGGTGGTGGTACGTGGGCAAGCTGTTCTCGACCGTCGCCTACACCAAAGAAGTCTAA
>Methylocapsa aurea KYG T (JQKO01000020) pmoA
ATGGTAGGGAGCAAGGATCGGCCAGTTGGTGGGATACATCAGCAAACCAAAGCCCATCGCGCCGACGATTGCCGTGACGATGAAGCTGCCGCTAAGCAAAAGCACGAGATCGAGGAAAAGCGCCATTGGGACGAGCGAGGTCGGCCACACCAAGCTGATCGGGAAATAGGTCCAGCCCCAGAAGTTGGTGTAGCGATTGATCCATTCGCCGACGAGAAGGGCGAGGATCAGGAACGTCGCGCCGAACGGAAGCTTGAAGTGGTTCCAGAAGAAGTACTGGGCGGCGGCGGGGAAGGTGACCAACATGATCGGGAGAACCGTTGGCCAAAAACGGCGGTCTTTCCAGTCGATCCAGAAGTCCCAGTCGCCCATCGTAAGCATGGCGTGAATATGATAGCCGCCAAGGGTGACCAAGAAAAGAACGACCAACAGGATTATGTCAGCGCTTCTGACGAGTCCAGCGGCTTCAGCTTTGGAATTGAACGGCGATTCGGCTACGGCCCTCGGAGCGCCGCCAGCGATTGCGCCGGCGTCCGCCGCGCGCGCTGGCGCATTGGCCCCTGCGCCGCCCTCGATGCCCGGCGATGCCGAGATCGATTCGGTCACGGGACCGGACCCAGCCAGAGTTGGTTTACGACTAAACATTTACTATCCTCCCTATTGCCCCACCGGACTCAATCGCCGGATTACTGGAGCAAGCGTCAGTTGATGGCAGACTTGACCGCACGGCGCGGGAACCAGCCATTCATCGAGAAATAA
>Methylococcus capsulatus str. Bath (NC_002977) amoA1
ATGAGTGCTGCGCAATCTGCGGTTCGTTCGCACGCCGAAGCGGTCCAGGTATCCCGGACCATCGACTGGATGGCGTTGTTCGTGGTGTTTTTCGTGATCGTGGGCTCGTACCACATTCACGCCATGCTCACCATGGGTGACTGGGACTTCTGGTCGGACTGGAAAGACCGTCGACTGTGGGTCACGGTGACCCCGATCGTACTGGTCACCTTCCCGGCGGCCGTACAATCCTACCTGTGGGAGCGGTATCGTCTGCCCTGGGGAGCCACCGTGTGCGTCCTGGGTCTGCTGCTGGGCGAGTGGATCAACCGTTATTTCAACTTCTGGGGCTGGACCTACTTCCCGATCAACTTCGTGTTCCCTGCCTCGCTGGTGCCGGGCGCCATCATCCTGGACACCGTGCTGATGCTGTCGGGCAGCTACCTGTTCACCGCGATCGTCGGTGCGATGGGCTGGGGTCTGATCTTCTACCCGGGCAACTGGCCGATCATCGCGCCGCTGCACGTGCCGGTGGAATACAACGGCATGCTGATGTCGATCGCCGACATCCAGGGTTACAACTATGTGCGTACGGGTACGCCTGAGTACATCCGCATGGTAGAGAAGGGCACCCTGCGTACCTTCGGTAAGGACGTGGCGCCGGTATCGGCATTCTTCTCCGCGTTCATGTCGATCCTGATCTACTTCATGTGGCACTTCATCGGTCGCTGGTTCTCCAACGAACGGTTCCTGCAGAGCACCTGA
>Methylococcus capsulatus str. Bath (NC_002977) amoA2
ATGAGTGCTGCGCAATCTGCGGTTCGTTCGCACGCCGAAGCGGTCCAGGTATCCCGGACCATCGACTGGATGGCGTTGTTCGTGGTGTTTTTCGTGATCGTGGGCTCGTACCACATTCATGCCATGCTCACCATGGGTGACTGGGACTTCTGGTCGGACTGGAAAGACCGTCGACTGTGGGTCACGGTGACCCCGATCGTACTGGTCACCTTCCCGGCGGCCGTACAATCCTACCTGTGGGAGCGGTATCGTCTGCCCTGGGGAGCCACCGTGTGCGTCCTGGGTCTGCTGCTGGGCGAGTGGATCAACCGTTATTTCAACTTCTGGGGCTGGACCTACTTCCCGATCAACTTCGTGTTCCCTGCCTCGCTGGTGCCGGGCGCCATCATCCTGGACACCGTGCTGATGCTGTCGGGCAGCTACCTGTTCACCGCGATCGTCGGTGCGATGGGCTGGGGTCTGATCTTCTACCCGGGCAACTGGCCGATCATCGCGCCGCTGCACGTGCCGGTGGAATACAACGGCATGCTGATGTCGATCGCCGACATCCAGGGTTACAACTATGTGCGTACGGGTACGCCTGAGTACATCCGCATGGTAGAGAAGGGCACCCTGCGTACCTTCGGTAAGGACGTGGCGCCGGTATCGGCATTCTTCTCCGCGTTCATGTCGATCCTGATCTACTTCATGTGGCACTTCATCGGTCGCTGGTTCTCCAACGAACGGTTCCTGCAGAGCACCTGA
>Methylococcus capsulatus Texas = ATCC 19069 (AUKJ01000010) pmoA
ATGAGTGCTGCGCAATCTGCGGTTCGTTCGCACGCCGAAGCGGTCCAGGTATCCCGGACCATCGACTGGATGGCGTTGTTCGTGGTGTTTTTCGTGATCGTGGGCTCGTACCACATTCACGCCATGCTCACCATGGGTGACTGGGACTTCTGGTCGGACTGGAAAGACCGTCGACTGTGGGTCACGGTGACCCCGATCGTGCTGGTCACCTTCCCGGCGGCCGTACAATCCTACCTGTGGGAGCGGTATCGTCTGCCCTGGGGAGCCACCGTGTGCGTCCTGGGTCTGCTGCTGGGCGAGTGGATCAACCGTTATTTCAACTTCTGGGGCTGGACCTACTTCCCGATCAACTTCGTGTTCCCCGCCTCGCTGGTGCCGGGCGCCATCATCCTGGACACCGTGCTGATGCTGTCGGGCAGCTACCTGTTCACCGCGATCGTCGGTGCGATGGGCTGGGGTCTGATCTTCTACCCGGGCAACTGGCCGATCATCGCGCCGCTGCACGTGCCGGTGGAATACAACGGCATGCTGATGTCGATCGCCGACATCCAGGGTTACAACTATGTGCGTACGGGTACGCCTGAGTACATCCGCATGGTAGAGAAGGGCACCCTGCGTACCTTCGGTAAGGACGTGGCGCCGGTATCGGCATTCTTCTCCGCGTTCATGTCGATCCTGATCTACTTCATGTGGCACTTCATCGGTCGCTGGTTCTCCAACGAACGGTTCCTGCAGAGCACCTGA
>Methylococcus capsulatus Texas = ATCC 19069 (AMCE01000051) pmoA
ATGAGTGCTGCGCAATCTGCGGTTCGTTCGCACGCCGAAGCGGTCCAGGTATCCCGGACCATCGACTGGATGGCGTTGTTCGTGGTGTTTTTCGTGATCGTGGGCTCGTACCACATTCACGCCATGCTCACCATGGGTGACTGGGACTTCTGGTCGGACTGGAAAGACCGTCGACTGTGGGTCACGGTGACCCCGATCGTGCTGGTCACCTTCCCGGCGGCCGTACAATCCTACCTGTGGGAGCGGTATCGTCTGCCCTGGGGAGCCACCGTGTGCGTCCTGGGTCTGCTGCTGGGCGAGTGGATCAACCGTTATTTCAACTTCTGGGGCTGGACCTACTTCCCGATCAACTTCGTGTTCCCCGCCTCGCTGGTGCCGGGCGCCATCATCCTGGACACCGTGCTGATGCTGTCGGGCAGCTACCTGTTCACCGCGATCGTCGGTGCGATGGGCTGGGGTCTGATCTTCTACCCGGGCAACTGGCCGATCATCGCGCCGCTGCACGTGCCGGTGGAATACAACGGCATGCTGATGTCGATCGCCGACATCCAGGGTTACAACTATGTGCGTACGGGTACGCCTGAGTACATCCGCATGGTAGAGAAGGGCACCCTGCGTACCTTCGGTAAGGACGTGGCGCCGGTATCGGCATTCTTCTCCGCGTTCATGTCGATCCTGATCTACTTCATGTGGCACTTCATCGGTCGCTGGTTCTCCAACGAACGGTTCCTGCAGAGCACCTGA
>Methylococcaceae bacterium 73a (JYNS01000022) pmoA
ATGAGCGCACTTCAGTCTGCGGTTCGGTCACACGCCGAAGCAGTACAAGTCTCTCGGACCGTTGATTACTTTGGTCTGTGGATTATTTTCATGGTACTGGTAGGTTCCTACCACATTCACGCGATGCTCACGATGGGTGACTGGGACTTCTGGGTTGACTGGAAGGATCGTCGTCTGTGGGTGACGGTGGTTCCGATCGTGCTGGTGACTTTCCCGGCTGCTGTTCAGGCGTTCCTGTGGGAGCGTTATCGTCTGCCTTGGGGCGCCACCGTGTGCGTCCTGGGTCTGCTGTTTGGTGAGTGGGTCAACCGCTACTTCAACTTCTGGGGTTGGACCTATTTCCCGATCACCCTGGTATTCCCGTCTCAGATCGTTCCGGGCGCCATCCTGCTGGATGTGGCTCTGATGCTGAGCGGCAGCTACCTGTTCACCGCGATCGTGGGTGCAATGGGCTGGGGTCTGATCTTCTACCCGGGCAACTGGCCGGTGATTGCGCCGTACCACGTACCGGTAGAGTACAACGGCATGCTGATGTCGGTTGCTGACCTGTTGGGCTACCACTATGTACGTACCGGCACCCCCGAGTACATCCGTATGGTAGAGAAGGGCACCCTGCGTACCTTCGGTAAGGACGTTGCGCCGGTGTCTGCGTTCTTCTCCGCGTTCATGTCCATCCTGATCTACTTCATCTGGCACTTTGTTGGCCGTTGGTTCTCCTCGGTCCGCTTCCTGAAGCAGAGCTAA
>Methylococcaceae bacterium 73a (JYNS01000018) pmoA
ATGAGCGCACTTCAGTCTGCGGTTCGGTCACACGCCGAAGCAGTACAAGTCTCTCGGACCGTTGATTACTTTGGTCTGTGGATTATTTTCATGGTACTGGTAGGTTCCTACCACATTCACGCGATGCTCACGATGGGTGACTGGGACTTCTGGGTTGACTGGAAGGATCGTCGTCTGTGGGTGACGGTGGTTCCGATCGTGCTGGTGACTTTCCCGGCTGCTGTTCAGGCGTTCCTGTGGGAGCGTTATCGTCTGCCTTGGGGCGCCACCGTGTGCGTCCTGGGTCTGCTGTTTGGTGAGTGGGTCAACCGCTACTTCAACTTCTGGGGTTGGACCTATTTCCCGATCACCCTGGTATTCCCGTCTCAGATCGTTCCGGGCGCCATCCTGCTGGATGTGGCTCTGATGCTGAGCGGCAGCTACCTGTTCACCGCGATCGTGGGTGCAATGGGCTGGGGTCTGATCTTCTACCCGGGCAACTGGCCGGTGATTGCGCCGTACCACGTACCGGTAGAGTACAACGGCATGCTGATGTCGGTTGCTGACCTGTTGGGCTACCACTATGTACGTACCGGCACCCCCGAGTACATCCGTATGGTAGAGAAGGGCACCCTGCGTACCTTCGGTAAGGACGTTGCGCCGGTGTCTGCGTTCTTCTCCGCGTTCATGTCCATCCTGATCTACTTCATCTGGCACTTTGTTGGCCGTTGGTTCTCCTCGGTCCGCTTCCTGAAGCAGAGCTAA
>Methylococcaceae bacterium 73a (JYNS01000012) pmoA
ATGGCGACTCACATACTCGATATTCCACCTCAACCCTATGCCGGTGAGAAAGCCAGGCTTGCCCGCGCCTATGACTATCTCATCCTGGTATTGGCCATCTTCCTGTTTATCGGCTCCTTTCATCTGCACGTCGCACTGACCGTGGGTGACTGGGATTTCTGGCTGGACTGGAAGGATCGTCAGTGGTGGCCTTTGGTCACCCCGTTGATGGCGATTACTTTCCCGGCTGCCGTTCAGTCGGTCTTATGGACGAATTTCCGCCTGCCCCTCGGAGCCACCTTGTGTGTCGTTTGCCTGTTGATCGGCACCTGGATCACTCGGGTGTTCGCCTACCACTTTTGGAACTATTTCCCCATCAACTCGGTGCTGCCAGCGACCTTGTTGCCCAGTGCGCTGGTTCTCGACGTCATCCTGATGCTGAGCAACAGCCTGACCATAACCAGCATCTTCGGAGGAATGGCCTTCGCATTGCTGTTCTATCCCAGTAACTGGCCCATCTTCGCCATGTTCCATGTGCCGGTGGAATACGGCAATGCCCAATTAACCCTCGCCGACGTCTTCGGTTTTCAGTACATCCGCGCCGGCATGCCGGAATACCTGCGCTTGATCGAACGCGGGACCCTCAGAACCTATGGCCAATACGCAACGCCACTCTCGGCCTTCTGTTCGGCCCTGTTGTGCACGCTGATGTATCCCCTCTGGTGGTACCTGGGGCAGTGGTTCGCCACGGTCCGCTTCGTAAAAAAGATCTGA
>Methylogaea oryzae JCM 16910 (BBDL01000475) pmoA
ATGAGCACACTTCAATCTGCAGTTCGGTCGCATGCCGAAGCGGTGCAGGTTTCGAGAACGATTGACTATTTGATATTGTTCATCGTTTTCTTCGTAGTGGTAGGTTCCTATCACATTCACGCCATGTTGACCATGGGTGACTGGGACTTCTGGGCTGACTGGAAAGACCGTCGTCTGTGGGTAACGGTAACCCCGATCGTGCTGGTCACGTTCCCGGCTGCTGTTCAGGTTTGGTTGTGGGAAAACTTCCGTCTGCCCTGGGGCGCGACGGTTTGCGTACTGGCTCTGGTGTTGGGTGAGTGGATCAACCGCTACTTCAACTTCTGGGGTTGGACCTACTTCCCGGTAAACTTCGTGTTCCCGGCAATTCTGACGCCTGGCGCGATTCTGTTGGACGTAGTGCTGTGCATGAGCGGCAGCTACCTGTTTACGGCGATCATTGGCGCCATGGGCTGGGGTTTGATTTTCTACCCGGGCAACTGGCCGATCATTGCACCGCTGCACGTGCCGGTGGAATACAACGGCATGCTGATGTCGATTGCCGACATCCAGGGTTACAACTACGTACGTACCGGTACGCCTGAGTACATCCGCATGGTGGAAAAAGGTACTCTGAGAACCTTTGGTAAGGACGTGGCGCCTGTGTCTGCATTCTTCTCGGCCTTTATGTCCATCTTGATTTACTTCATGTGGCATTTCGTGGGTCGTTGGTTTGCTAGCACCCGTTTCCTGCAACAGACCTAA
>Methylocaldum szegediense O-12 (ATXX01000045) pmoA
ATGAGCGCACTTCAATCTGCGGTTCGGTCTCATGCCGAAGCAGTGCAAGTCTCCAGGACGATTGACTACCTGGGGCTTTTCATTTTCTTCTTTGTGGTGTGTGGTTCGTATCACATCCACGCGATGTTGACGATGGGTGACTGGGACTTCTGGGCGGACTGGAAGGACCGTCGTCTGTGGGTGACGGTGACGCCGATTGTGTTGATCACGTTCCCGGCGGCGATTCAGGCGTGGGCCTGGGAGAAGTTCCGGAATCCGTGGGGCGCGACGATTGCGGTATTGGCGCTGCTGTTTGGTGAATGGGTCAACCGTTACTTCAACTTCTGGGGTTGGACCTACTTCCCGATCAACTTTGTTTTCCCGGCGCTGTTGGTTCCGGGTGCGATTTTGCTGGACACCTTCCTGATGCTGTCGGGCAGCTATCTGTTCACGGCGATTGTGGGCGGTTTGGCTTGGGGTTTGATTTTCTACCCGAGTAACTGGCCGATGATTGCCCCGCTGCACGTGCCGGTGGAATACAACGGGATGCTGATGTCGATTGCCGACATTCAGGGTTACCACTATGTCCGTACGGGTACCCCCGAGTACATCCGTATGGTTGAAAAAGGTACCCTGAGAACCTTCGGTAAAGACGTAGCGCCGGTGTCGGCGTTCTTCTCGGCCTTCATGTCCATTCTGATTTACTTCATGTGGCACTTTGTGGGCCGTTGGTTCTCGACCGTTCGGTTCTTGAAGCAGACCTAA
>Methylohalobius crimeensis 10Ki (ATXB01000001) pmoA1
ATGAGCACTACAACGTCTGCAGTTCGGTCACACGCCGAAGCAGTGCAGGTGTCCAGGACGGTTGACTACCTGGGCCTGTTTATCCTGTTCTTCGTATTGACCGGTTCCTACCACATTCACGGCATGCTGACCATGGGCGACTGGGACTTCTGGTCCGACTGGAAAGACCGTCGTCTGTGGGTGACCGTCTACCCGATCGTCATGATCACCTTCCCGGCCGCGGTGCAAGCGGTGATTTGGGAACGTCTGCGCCTGCCTTTCGGGGCCACCATTTCCATTCTGGGCATTCTGCTGGGTGAATGGATCAACCGCTACTTCAACTTCTGGGGATGGACCTACTTCCCGATCAACTTCGTCTTCCCGACGGCGGCGGTCCACATGGCCATCTTCCTGGACGTGGTCCTGATGCTGTCCAGCAGCTTCCTGTTCACGGCCGTGGTTGGCGGCTTGGGCTGGGGTCTGTTGATGTACCCGGGCAACTGGCCGGTGATCGCACCGCTGCACGTGCCTGTGGAATACAACGGCATGCTGATGTCCGTGGCCGACATCCAAGGCTACCATTACGTCCGTACGGGTACGCCCGAATACATCCGGATGGTTGAAAAAGGCACCCTGCGTACCTTCGGTAAAGACGTGGCGCCGGTATCCGCGTTCTTCTCCGGCTTCATGTCCATCCTGATCTACTTCATGTGGCACTTTGTGGGCCGTTGGTTCGGCACTGTGAAATTCGTCAAGAAGACCTGA
>Methylohalobius crimeensis 10Ki (ATXB01000001) pmoA2
ATGAGCACTACAACGTCTGCAGTTCGGTCACACGCCGAAGCAGTGCAGGTGTCCAGGACGGTTGACTACCTGGGCCTGTTTATCCTGTTCTTCGTATTGACCGGTTCCTACCACATTCACGGCATGCTGACCATGGGCGACTGGGACTTCTGGTCCGACTGGAAAGACCGTCGTCTGTGGGTGACCGTCTACCCGATCGTCATGATCACCTTCCCGGCCGCGGTGCAAGCGGTGATTTGGGAACGTCTGCGCCTGCCTTTCGGGGCCACCATTTCCATTCTGGGCATTCTGCTGGGTGAATGGATCAACCGCTACTTCAACTTCTGGGGATGGACCTACTTCCCGATCAACTTCGTCTTCCCGACGGCGGCGGTCCACATGGCCATCTTCCTGGACGTGGTCCTGATGCTGTCCAGCAGCTTCCTGTTCACGGCCGTGGTTGGCGGCTTGGGCTGGGGTCTGTTGATGTACCCGGGCAACTGGCCGGTGATCGCACCGCTGCACGTGCCTGTGGAATACAACGGCATGCTGATGTCCGTGGCCGACATCCAAGGCTACCATTACGTCCGTACGGGTACGCCCGAATACATCCGGATGGTTGAAAAAGGCACCCTGCGTACCTTCGGTAAAGACGTGGCGCCGGTATCCGCGTTCTTCTCCGGCTTCATGTCCATCCTGATCTACTTCATGTGGCACTTTGTGGGCCGTTGGTTCGGCACTGTGAAATTCGTCAAGAAGACCTGA
>Methylomarinum vadi IT-4 (JPON01000001) pmoA
ATGAGCGCATCTCAATCAGCTGTACGTTCTCGTGCGGAAGCCGTTCAGGTTTCCCGTACGTTCGACTGGATGATTCTTTTTACATTGTTTACTGCCGTTCTGGGTGGTTATCACATTCACTACATGTTGACCGGTGGTGACTGGGATTTCTGGAGCGACTGGAAAGATAGACGTCTTTGGGTAACCGTTGCGCCTATCGTGTCCATTACTTTCCCTGCTGCTGTTCAAGCATGTCTGTGGTGGAGATATCGTCTGCCAATCGGCGCTACTATTTCTGTATTGGCGCTGTTGTTGGGTGAGTGGATCAACCGTTACATGAATTTCTGGGGTTGGACTTACTTCCCAGTTAACTTCGTATTCCCATCAAACTTGGTTCCAGGCGCGATCGTGCTGGACGTAGTTCTGATGTTGGGTGGTTCCATGACTCTGACTGCTGTTGTTGGTGGTATGGCTTATGGTTTGTTGTTCTACCCAGGCAACTGGCCGATCATCGCTCCTCTGCACGTACCTGTTGAGTACAACGGCATGATGATGACTCTGGCTGACTTGCAAGGTTATCACTACGTACGTACTGGTACTCCTGAGTACATCCGGATGGTAGAAAAAGGTACATTGAGAACTTTCGGTAAAGACGTTGCTCCAGTATCAGCGTTCTTCTCCGCTTTCGTATCAATCATCATTTACTTCTTGTGGCACTTCTTCGGTCGTTGGTTTGCTAAAACTGACTTCATCGCTGATGACGCTTCTTAA
>Methylosarcina lacus LW14 (AZUN01000001) pmoA
ATGAGCGCATCTCAATCAGCTGTACGTTCACGTGCCGAAGCTGTCAAAGTTTCTCGCACGTTCGATTGGCTAATTTGTTTCACTTTGTTCTTCATTATTCTTGGTGGCTACCACGTTCACTTCATGTTGACTGGTGGTGACTGGGACTTCTGGACTGACTGGAAAGACCGTCGTCTGTGGGTAACCGTATTGCCAATCGTTGGTATTACTTTCCCAGCCGCTGTTCAAGCTGTTCTTTGGTATCGCTATCGTCTGCCATTCGGCGCAGTTCTGGCTGTTTTGGGCCTGCTGTTCGGCGAATGGGTTAACAGATATTTCAACTTCTGGGGATGGACTTACTTCCCAGTTAACTTTGTATTCCCATCACAATTCGTTCCAGGCGCAATCGTTCTGGACGTAATCCTGATGTTGTCTAACAGCGTTCAGTTGACTGCTGTTGTCGGTGGTTTGGCATACGGTTTGTTGTTCTATCCTGGCAACTGGCCTGTTATCGCTCCATTGCACGTGCCTGTTGAATACAACGGCATGGTAATGACCCTGGCTGACTTGCAAGGTTACCACTATGTAAGAACTGGTACTCCAGAGTACATCAGAATGGTTGAAAAAGGTACTTTGAGAACCTTCGGTAAAGACGTTGCTCCAGTATCAGCGTTCTTCTCTGGTTTCGTAAGTATCATCATCTACTTCTTGTGGCACTTCTTCGGTAAATGGTTCGGTAGCACCGCATTTACTCAAAGCAGCTGA
>Methylosarcina fibrata AML-C10 (ARCU01000005) pmoA
ATGAGCGCATCTCAATCAGCTGTACGTTCACGCGCGGAAGCAGTTAAAGTTTCTCGCACGTTCGATTGGCTAATCTGTTTTGCTTTGTTCTTCACCATTCTCGGTGGCTATCACGTTCACTTCATGTTGACTGGTGGTGACTGGGATTTCTGGACAGACTGGAAAGACCGTCGTCTTTGGGTAACCGTGTTGCCTATCGTTGGTATTACATTCCCAGCGGCTGTTCAAGCAGTTCTGTGGTGGCGTTACCGTCTGCCATTCGGCGCAATACTGGCCGTTCTGGGCCTGTTGTTCGGCGAATGGGTCAACAGATACTTCAACTTCTGGGGATGGACTTACTTCCCAGTTAACTTTGTATTCCCATCACAATTCGTTCCAGGCGCTATCGTTCTGGACGTAATTCTGATGTTGTCTAACAGCATGCAGTTGACTGCCGTTATCGGTGGTTTGGCTTACGGTTTGCTGTTCTATCCAGGCAACTGGCCAGTCATCGCTCCATTGCACGTGCCTGTTGAATACAACGGCATGGTAATGACTCTGGCTGACTTGCAAGGTTACCACTACGTAAGAACTGGTACCCCTGAGTACATCCGGATGGTTGAAAAAGGTACACTGAGAACTTTCGGTAAAGACGTTGCTCCAGTATCTGCGTTCTTCTCTGGTTTCGTGAGTATCATTATCTACTTCTTGTGGCATTTCTTCGGAAGATGGTTCGGACAACAAACATTCACTCAACAAACCTAG
>Methylovulum miyakonense HT12 (AQZU01000003) pmoA
ATGAGCGCATCTCAATCAGCTGTACGTTCACGCGCTGAAGCTGTTAAAGCTTCTCGTACGTTCGATTGGCTAATCTGTTTTACATTGTTCTTCGTTGTTCTTGGTGGTTATCACATTCACTATATGTTAACTGGTGGTGACTGGGATTTCTGGACTGACTGGAAAGATAGACGTCTATGGGTAACTGTAGCACCAATCGTTTCTATCACTTTCCCTGCTGCCGTACAAGCTATGTTGTGGTGGCGTTACCGTTTGCCTTTCGGTGCAGTTCTTTGCATCTTGGGTTTGTTGTTAGGTGAATGGATTAACAGATACCTGAACTTCTGGGGTTGGACATATTTCCCAGTAAACTTCGTTTTCCCATCAAACTTGATGCCAGGTGCTATCGTTCTTGATGTTATCTTGATGCTTTCAGGCAGCATGACTTTGACAGCAGTATTGGGCGGATTGGCTTATGGCTTATTGTTCTACCCTGGTAACTGGCCAATCATTGCTCCATTACATGTTCCTGTTGAATACAACGGCATGATGATGACTTTGGCTGACTTGCAAGGTTACCACTACGTTAGAACTGGTACTCCTGAGTACATCAGAATGGTAGAAAAAGGTACACTGAGAACTTTCGGTAAAGACGTTGCTCCAGTATCAGCGTTCTTCTCTGGTTTCGTAAGTATCTTAATATACTTCTTGTGGCATTTCTTCGGTCAATGGTTCAATAAGACTGACTTCGTTAAGTCTTCTTAA
>Methyloglobulus morosus KoM1 (AYLO01000074) pmoA
ATGAGCGCATCTCAATCAGCAGTACGATCACGTGCGGAAGCGGTAAAAGTTTCCCGTACGTTCGATTGGATGATTATGTTCACATTGTTTTTCGTTATCTTGGGCGGTTATCACGTTCACTTTATGCTTGTAGCAGGTGACTGGGATTTCTGGTCAGATTGGAAAGACAGACGTCTTTGGGTAACTGTATTGCCTATTATGGCTATTACTTTCCCAGCAGCTGTACAAGCGGTTTTGTGGTGGCGTTATCGCATCGCATTTGGTGCGACCCTTTCAGTATTGGGTCTTATTTTTGGTGAATGGGTAAACAGATACTTCAATTTCTGGGGTTGGACATACTTCCCTATAAATTTCGTATTCCCATCACAATTAATTCCTGGTGCTATTGTTCTCGACGTTATTCTGCTGGTTTCTGGCAGTATGCAGTTGACAGCTGTTGTTGGTGGCTTGGGCTTTGGTTTGTTGTTCTATCCAGGCAACTGGCCAATGATGGCTCCTTTGCATTTGCCAGTTGAATACAACGGTATGATGATGACTTTGGCTGACTTGTCAGGTTACCATTACGTTAGAACTGGTATGCCTGAGTACATCCGTATGGTTGAAAAAGGAACATTGAGAACTTTCGGTAAAGACGTTGCTCCAGTATCAGCGTTCTTCTCTGGTTTCGTGAGTATCATCGTTTATTTCTTGTGGCATTTCTTCGGTAGATGGTTTGGAAGCACCGCTTTCACAAAAGGTTCTTAA
>Methylococcaceae bacterium Sn10-6 (LAJX01000232) pmoA
ATGAGCGCATCTCAATCAGCTGTACGTTCACGCGCAGAAGCAGTCAAGGTTTCTCGTACGTTCGATTGGCTAATTTGTTTTACTTTGTTCTTTGTTGTATTAGGTGGTTATCACATTCACTACATGTTAACTGGTGGTGACTGGGATTTCTGGACTGACTGGAAAGATAGACGTCTATGGGTAACTGTGGCTCCTATCGTTTCTATTACATTCCCTGCTGCAGTTCAGTCTATGTTATGGTGGCGTTATCGCTTGCCATTTGGTGCTGTTCTTTGTATCTTAGGTTTGTTGTTGGGTGAGTGGGTAAACAGATACTTTAACTTCTGGGGTTGGACATATTTCCCAGTTGCTTTCGTATTCCCTTCGCAATTAATGCCAGGTGCTATTTTCTTAGACGTTGTGTTATTGTTGAGCAATAGCATGACATTCACCGCTGTTATCGGTGGTTTAGGTTATGGCTTATTATTCTATCCAGGTAACTGGCCAGTTATCGCTCCATTACACGTGCCTGTTGAATACAACGGTATGGTTATGACTTTAGCTGACTTACAAGGTTACCACTATGTTAGAACTGGTACTCCAGAATACATCAGAATGGTTGAAAAAGGTACATTGAGAACATTTGGTAAAGACGTTGCTCCAGTATCAGCGTTCTTCTCTGGTTTCGTGAGTATCTTAATATACTTCTTATGGCATTTCTTCGGTCAATGGTTTAACTCTACAGCGTTTACCAAAGCATCTTGA
>Methylomicrobium agile strain ATCC 35068 (JPOJ01000001) pmoA
ATGAGCGCATCTCAATCAGCTGTACGTTCACGTGCCGAAGCTGTCAAAGTTTCACGCACGTTTGACTGGTTAATTTGCTTTACTTTGTTCTTCATTATTCTCGGTGGCTATCACGTTCACTTCATGTTGACGGGTGGTGACTGGGACTTCTGGACCGATTGGAAAGACCGTCGTCTGTGGGTAACCGTATTGCCAATCGTTGGTATTACTTTCCCAGCCGCTGTTCAAGCAGTTGTGTGGTATCGTTGGCGTCTGCCATTCGGCGCAATGCTGGCTGTTCTGGGCCTGCTGTTCGGCGAATGGGTTAACAGATATTTCAACTTCTGGGGATGGACTTACTTCCCAGTTAACTTCGTGTTCCCATCACAATTCGTTCCAGGCGCAATCGTTCTGGACGTAATTCTGATGCTGTCTAACAGCATGCAGTTGACTGCGGTTCTGGGCGGCTTGGCTTATGGCCTGTTGTTCTATCCTGGCAACTGGCCGGTCATCGCTCCATTGCACGTGCCAGTTGAATACAACGGCATGGTAATGACCCTGGCTGACTTGCAAGGTTACCACTATGTAAGAACCGGTACTCCAGAATATATCCGGATGGTTGAAAAAGGTACTCTGAGAACTTTCGGTAAGGACGTTGCTCCAGTATCTGCATTCTTCTCTGGTTTCGTGAGTATCATCATCTACTTCTTGTGGCACTTCTTCGGTAAATGGTTCGGCAGCACCGCATTTACCCAAGCCACCTAA
>Methylomicrobium album BG8 (AFJF02000002) pmoA
ATGAGCGCATCTCAATCAGCTGTACGTTCACGTGCCGAAGCTGTCAAAGTTTCACGCACGTTTGACTGGTTAATTTGCTTTACTTTGTTCTTCATTATTCTCGGTGGCTATCACGTTCACTTCATGTTGACGGGTGGTGACTGGGACTTCTGGACCGATTGGAAAGACCGTCGTCTGTGGGTAACCGTATTGCCAATCGTTGGTATTACTTTCCCAGCCGCTGTTCAAGCAGTTGTGTGGTATCGTTGGCGTCTGCCATTCGGCGCAATGCTGGCTGTTCTGGGCCTGCTGTTCGGCGAATGGGTTAACAGATATTTCAACTTCTGGGGATGGACTTACTTCCCAGTTAACTTCGTGTTCCCATCACAATTCGTTCCAGGCGCAATCGTTCTGGACGTAATTCTGATGCTGTCTAACAGCATGCAGTTGACTGCGGTTCTGGGCGGCTTGGCTTATGGCCTGTTGTTCTATCCTGGCAACTGGCCGGTCATCGCTCCATTGCACGTGCCAGTTGAATACAACGGCATGGTAATGACCCTGGCTGACTTGCAAGGTTACCACTATGTAAGAACCGGTACTCCAGAATATATCCGGATGGTTGAAAAAGGTACTCTGAGAACTTTCGGTAAGGACGTTGCTCCAGTATCTGCATTCTTCTCTGGTTTCGTGAGTATCATCATCTACTTCTTGTGGCACTTCTTCGGTAAATGGTTCGGCAGCACCGCATTTACCCAAGCCACCTAA
>Methylomicrobium buryatense 5G (AOTL01000021) pmoA
ATGAGCGCATCTCAATCAGCTGTTCGTTCACGCGCAGAAGCTGTCAAAGTTTCTCGTACGTTCGACTACATGATTCTCTTTACGGCGTTTTTTGTTGTTCTCGGTGGTTATCATATCCACTATATGTTGACTGGCGGTGACTGGGATTTCTGGACCGATTGGAAAGATAGACGTCTATGGGTAACTGTAGCGCCAATCGTTTCAATTACTTTCCCTGCTGCGGTTCAAGCTGTACTTTGGTGGCGCTATCGCATCGCTTGGGGTGCAACTCTGTGTATCTTAGGTCTGTTACTCGGTGAGTGGATCAACAGATACTTCAACTTCTGGGGATGGACATACTTCCCAGTTAACTTTGTATTCCCTTCAAACCTGATGCCAGGTGCGATCGTATTAGACGTTATCCTGATGCTTTCTAACAGCATGACTCTGACTGCGGTTGTTGGTGGTTTGGCTTGGGGCTTACTGTTCTATCCAGGTAACTGGCCAATCATTGCTCCATTACATGTTCCTGTTGAATACAACGGCATGATGATGACTCTGGCTGACCTTCAAGGTTACCACTATGTTAGAACTGGTACTCCTGAGTACATCCGTATGGTTGAAAAAGGAACACTGAGAACATTTGGTAAAGACGTTGCTCCAGTATCAGCGTTCTTCTCTGGTTTCGTAAGTATCTTGATTTACTTCTTGTGGCACTTCTTCGGAAGATGGTTCGGAAGTGAAAAATTTGTACAAGGTTCTTGA
>Methylobacter luteus IMV-B-3098 (ATYJ01000003) pmoA
ATGAGCGCATCTCAATCAGCTGTTCGTTCACGTGCTGAAGCGGTTAAAGTTTCACGTACGTTCGACTATTTGATTCTCTTCACAGCGTTTTTCGTTATTCTGGGTGGTTATCACATTCACTACATGTTAACTGGTGGTGACTGGGATTTCTGGACAGACTGGAAAGATAGACGTCTATGGGTAACTGTAGCACCTATCGTTTCAATCACTTTCCCTGCTGCTGTTCAAGCATGCTTGTGGTATCGTTACCGTCTGCCTTTCGGCGCGGTTGTTTGCGTATTAGGTCTGCTCTTGGGTGAGTGGGTTAACAGATATTTGAACTTCTGGGGATGGACATATTTCCCAGTAAACTTCTGCTTCCCTTCAAACCTGGTGCCAGGCGCTATCGTTCTTGATGTTATCTTAATGTTGTCAAACAGCATGACATTAACAGCGGTTGTTGGTGGTATGGCATGGGGTCTGTTGTTCTACCCTGGCAACTGGCCAATCATTGCTCCATTGCACATTCCTGTTGAATACAATGGCATGATGTTCACTCTGGCTGACTTACAAGGTTACCACTACGTAAGAACTGGTACTCCTGAGTACATCAGAATGGTTGAAAAAGGTACGCTAAGAACTTTCGGTAAAGACGTTGCTCCAGTATCAGCATTCTTCTCTGCTTTCGTGAGTATCTTAATTTACTTCTTGTGGCATTTCTTCGGTAAATGGTTCTCAAAACCTGACTTCGTTCAGTCTGCATAA
>Methylobacter whittenburyi UCM-B-3033 (JQNS01000005) pmoA
ATGAGCGCATCTCAATCAGCTGTTCGTTCGCGTGCTGAAGCGGTTAAAGTTTCACGTACGTTTGACTATATGATTCTATTTACAGCGTTTTTGGTGATTCTGGGTGGTTATCACATTCACTACATGTTGACCGGCGGTGACTGGGATTTCTGGACAGACTGGAAAGATAGACGCCTATGGGTAACTGTAGCACCTATCGTTTCAATCACTTTCCCTGCTGCTGTACAAGCCACACTGTGGTATCGTTTCCGTTTGCCTTTCGGCGCTGTAGTTGCTGTCTTAGGTCTGCTCCTGGGTGAGTGGGTTAACAGATACCTGAACTTCTGGGGATGGACATATTTCCCAGTTAACTTCTGTTTCCCTTCAAACCTGATGCCAGGCGCTATCGTACTTGATGTTGTTTTGATGCTGTCTGGCAGCATGACATTGACTGCGGTTGTTGGTGGCATGGCTTGGGGTCTGTTGTTCTACCCTGGCAACTGGCCTATCATCGCGCCATTACATATTCCTGTTGAATACAATGGCATGATGTTCACACTGGCTGATTTACAAGGTTACCACTATGTAAGAACTGGTACACCTGAGTACATCAGAATGGTTGAAAAAGGTACACTAAGAACTTTCGGTAAAGACGTTGCTCCAGTATCAGCATTCTTCTCTGCTTTCGTAAGTATCTTAATTTACTTCTTATGGCATTTCTTCGGAAGATGGTTCGCAAAAGATAATTTTGTACAAGCATCATAA
>Methylobacter marinus A45 (ARVS01000002) pmoA
ATGAGCGCATCTCAATCAGCTGTTCGTTCACGTGCTGAAGCGGTTAAAGTTTCACGTACGTTCGACTATTTGATTCTCTTTACAGCGTTTTTCGTTATTCTAGGTGGTTATCACATCCACTACATGTTGACTGGTGGTGACTGGGATTTCTGGACAGACTGGAAAGATAGACGTCTATGGGTAACTGTAGCACCTATCGTTTCAATCACTTTCCCTGCGGCTGTTCAAGCATGCTTGTGGTACCGTTACCGTCTGCCTTTCGGCGCGGTTGTTTGTGTCTTAGGTCTGCTCCTGGGTGAGTGGGTTAACAGATACCTGAACTTCTGGGGATGGACATATTTCCCAGTTAACTTCTGCTTCCCTTCAAACCTGATGCCAGGCGCTATCGTTCTTGATGTTGTTTTGATGCTGTCTAACAGCATGACATTGACAGCGGTTGTTGGTGGTATGGCTTGGGGTCTGTTGTTCTATCCTGGCAACTGGCCAATCATCGCGCCATTACACATTCCTGTTGAATACAATGGCATGATGTTTACTCTGGCTGACTTACAAGGTTACCACTACGTAAGAACTGGTACTCCTGAGTACATCAGAATGGTTGAAAAAGGTACACTAAGAACTTTCGGTAAAGACGTTGCTCCAGTATCAGCATTCTTCTCTGCTTTCGTGAGTATCTTAATTTACTTCTTGTGGCATTTCTTCGGTAAATGGTTCGCAAAACCAGACTTTGTTCAGTCTGCGTAA
>Methylobacter sp. BBA5.1 (JQKS01000003) pmoA
ATGAGCGCATCTCAATCAGCTGTTCGTTCACGTGCTGAAGCGGTTAAAGTTTCACGTACGTTCGACTATTTGATTCTCTTTACAGCGTTTTTCGTTATTCTAGGTGGTTATCACATCCACTACATGTTGACTGGTGGTGACTGGGATTTCTGGACAGACTGGAAAGATAGACGTCTATGGGTAACTGTAGCACCTATCGTTTCAATCACTTTCCCTGCTGCTGTTCAAGCATGCTTGTGGTACCGTTACCGTCTGCCTTTCGGCGCGGTTGTTTGTGTCTTAGGTCTGCTCCTGGGTGAGTGGGTTAACAGATACCTGAACTTCTGGGGATGGACATATTTCCCAGTTAACTTCTGCTTCCCTTCAAACCTGATGCCAGGCGCTATCGTTCTTGATGTTGTTTTGATGCTGTCTAACAGCATGACATTGACAGCGGTTGTTGGTGGTATGGCTTGGGGTCTGTTGTTCTATCCTGGCAACTGGCCAATCATCGCGCCATTACACATTCCTGTTGAATACAATGGCATGATGTTTACTCTGGCTGACTTACAAGGTTACCACTACGTAAGAACTGGTACTCCTGAGTACATCAGAATGGTTGAAAAAGGTACACTAAGAACTTTCGGTAAAGACGTTGCTCCAGTATCAGCATTCTTCTCTGCTTTCGTGAGTATCTTAATTTACTTCTTGTGGCATTTCTTCGGTAAATGGTTCGCAAAACCAGACTTTGTTCAGTCTGCGTAA
>Methylobacter tundripaludum 21/22 (JMLA01000001) pmoA
ATGAGCGCATCTCAATCAGCTGTACGTTCACGCGCAGAAGCCGTCAAAGTTTCTCGCACGTTCGACTGGCTAATTCTGTTTACATTGTTCTTCGTTGTACTTGGTGGTTATCACATTCACTACATGTTAACTGGTGGTGACTGGGATTTCTGGACTGACTGGAAAGATAGACGTCTATGGGTAACTGTAGCTCCAATCGTTTCAATCACTTTCCCAGCAGCTGTTCAAGCTGTGTTGTGGTGGCGTTACCGTTTGCCTTTCGGTGCGGTAGTTTGTATCTTAGGTCTGCTTTTAGGTGAGTGGATTAACAGATATTTAAACTTCTGGGGTTGGACTTATTTCCCAGTGAATTTCTGCTTCCCTTCAAACCTGATGCCAGGTGCTATTGTTCTTGACGTTGTGTTAATGCTGTCAGGCAGTATGACAGTTACAGCGGTAATCGGTGGTATGGCATGGGGTCTGTTATTCTATCCAGGCAACTGGCCAGTTATAGCACCATTACATGTTCCTGTTGAATACAATGGCATGATGATGACACTAGCTGATTTACAAGGTTACCACTACGTAAGAACTGGTACACCTGAGTACATCAGAATGGTTGAAAAAGGTACATTAAGAACTTTCGGTAAAGACGTTGCTCCAGTATCAGCGTTCTTCTCTGCTTTCGTGAGTATTTTGATTTACTTCTTGTGGCATTTCTTCGGTAAATGGTTCGGTGGTACTTCATTCACCCAAAGCGCGTAA
>Candidatus Methylomirabilis oxyfera (FP565575) pmoA
ATGGCGCTTTTGACACAACAGCAAGCTCTAAGCCTGGAGCGCAAGTTTGATATTATTGTCATAGTGGCTGCGTTCACAGGTACAGTTGCGGGGTACCACATCCACCAGATGCTGACCGTTGGCGACTGGGACTTCTGGCTGGACTGGAAGGATCGGCGCTGGTGGGTCACGTTGACGCCGATCCTGTTGATTACCTTCCCTGCGGCGACGCAATATTTCATGTGGGAGAAGATGCGTCTGCCGATCGGTGCGACCTTTTGCGTGATGACGCTTCACTTCGGACAATGGATGAATCGTGTCTTTAACTTTTACTATTGGGCCTGGTTTCCGGTCAATTTTACCGCCCCGGGTCTGATGATCCCCAGTGCGATCTTCCTGGACGTGATGCTGATGATGACGGGAAGCTACATGTTTACGGCACTGTTCGGTGGCATGGGGTGGTCCCTGTTGTTCTATCCGGCGAACTGGACCTGGCTGGCGCCATTTCATTTGGCCGTGAAGCATCCCAGCGGGCCGCTCATGTCCATCGCTGATCTGATGGGGATGGAGTATGTGCGCTCCGCCACGCCGGAGTATATCCGAATCGTGGAGCGGGGGACGCTGCGAACATTCGGGCGCGACGTTACGCCGGTTTCCTCGTTCTTCGCCGGATTTATTAGTGGAATTATCTACCTCTGGTGGGTGTGGATGGGGAAGGTAATCTCAAGGCCGGCATGGATCTCGCGGACGTAG
>Methylacidiphilum infernorum V4 (NC_010794) pmoA1
ATGCAACAAGTAGCTGCAGAAGCTGAAGCAAGGGCACTAGAAAGAAAATTCGACATAGTTGTTCTTGTTTCGATGTTTCTGGCGATACTTTCCGGCTTTCACATTCACCAGATGTTGACGGCTGGCGACTGGTCGTTTTGGATAGATTGGAAAGACAGGATGTGGTGGCCGGTAGTAGCGCCCATTATGGATATAACATTCCCGGCAGCATGCCAGGCGATCTTGTGGACGAAATTTAAAGCGCCTATAGGAGCGACATTCAGCTGTGCGGGATTGTTTTTTGGCCAGTGGATGAATAGGTATTGGAATTTCTGGGGTTGGACACACTATCCTCTGAATTTCGTATTTCCTGAAACTCTCCTTCCGCAGGCGATCGTCCTGGACGGCGTATTGATGATAACCAATAACTTCGTTGTGACCGCTCTTATCGGGGGAGAGCTTTGGGGATGGCTTTTCTATCCTTCCAATTGGCCAATGATTGCTCCATACCACGTCCCTGTGGAATACTATGGACAACTCATGAGCGTGGCAGACCTCATCCAGTACGAGTATATCCGAACATCCACTCCTGAGTACATCCGCATGGTTGAGACGGGAACGATGAGAAGCTTTGCCGGTGGTGTTCTTGGGGTATCGGCATTCTTCTCGGGTTTCTGTTCGGTAATCATGTACTTTATCTGGTGGTACTTCGGATACTTCTTCGGGTGGACGAAGTTTATCAAGCATTCGAAGGTGTAA
>Methylacidiphilum infernorum V4 (NC_010794) pmoA2
ATGCAACTTGCGCAAGCGGACGTGGAATTAAGAGCTCTTGAAAGAAAGTTCGACATTGTTGTCATCGTTTCGATGTTTTTTGCCTTTATAGGAGGATACCATATTCACCAGATGCTTTTGGCCGGGGACTGGTCTTTTTGGATAGATTGGAAAGATAGAATGTGGTGGCCTGTCGTAGCCCCTATCGCCGATATCGCTTTTCCTGCAGCGATCCAGTCAATCCTGTGGACGAGATTCAAGATGCCCATAGGTGCGACCTTTTCAACCGTTGGGCTTTTCTTTGGCCAGTGGATGAATAGGTATTGGAATTTTTGGGGTTGGGGGACCTATCCTCTCAACTTCGTGTTCCCCGAAACATTAATTCCCCAGGCTGTCGTCCTGGACGGCGTATTAATGATTTCCAATAATTTTGTCGTTACCGCCCTTGTCGGAGGAGAACTTTGGGGTTGGCTTTTTTATCCGGCAAACTGGCCCATGATCGCTCCCTACCATGTGCCCGTTGAATATTACGGGCAACTGATGAGCATGGCCGATCTGATCCAATACGAGTATATTCGGACCTCCACTCCTGAATACATTCGCATGGTAGAAACGGGAACGATGAGGAGCTTTGCGGGAGGCGTATTGGGAGTGTCGGCCTTCTTTTCCGGGTTTGTTTCCACCTGCATGTACTTTTTGTGGTGGTTTTTCGGAAAGTTCTTCGGATCTACGAAGTTTGTCAAACACGCTGCGGTTTAG
>Methylacidiphilum infernorum V4 (NC_010794) pmoA3
ATGCAAACTCAGACTATTAAAACTTCCCCTGAATTGCAGAAGGAAGGATTGGAAATTGGAAAAAGAATACAATTTGTTGCTTGGGTTATTATCGGAATGACCGTTACGGTAGGAACCTTTGCATCCCAATCGTTATTGGAAGGAGATTGGAGTTTTTGGATTGATTGGAAAGATCGGCGTTATTTTCCCATATTGGGAGTTATTTCTTACATGTTAATGTTGGTCAGCGTTCAGTCAGCCTGTTGGATTAAAGCTAGACTACCAATGGGTATGACACTATGTGCTGTTGGTATTAATCTATGGCAGTGGTTCGAAAGGTATATTAACTGGTGGGGTTGGTTTAGTTATCCAATGAATGAACTCTTTCCAGAAACCGTAATACCTTGTGCAATAGCTGCTGATTGCGTGCTTTTATTATCAAAGAAGCTTTTGTTAACTTATTTGTTTGGCGCATATGCTTTTGCTTTGACATTTTATCCGGCGAATTGGGTAATGATTGCCCCATTTCATCAACCAATTGAAGCTTTAGGTCAAACTTTGAGTATAGCAGATTATATAGGATTTTCTTATGTTCGGTCTGCCATACCAGAATATTTAAGAATGATAGAAAGCGGAACATTACGTACATTTGAAGGAGGAGCTTTAGGACCGGCTATATTTTTTAGCGGTGTAGTTGGTATAGCCATATATGCAATTTTCTGGTGGATAGGAGATCAATTTACAAGAAATCGTTGGGTAAAGAAAATATAA
>Methylacidiphilum fumariolicum SolV (NZ_LM997411) pmoA1
ATGCAACTTGCACAAGCGAATGCAGAAGCAAGAATTCTTGAAAGAAAATTTGATATTGTTGTTATTGTTTCCATGTTTTTTGCCTTTGTTGGAGGCTATCATATTCATCAGATGCTATTGGCTGGGGATTGGTCATTTTGGACCGATTGGAAAGATCGGATGTGGTGGCCAGTTGTTGCGCCAATTGCAGACATAGCATTTCCAGCGGCTGTTCAATCTATTCTTTGGACAAAATTCAAGATGCCTATAGGAGCAACCTTTTGCACTGTTGGTCTTTTCTTTGGCCAGTGGATGAATAGGTATTGGAACTTCTGGGGTTGGGGCACTTATCCTCTGAACTTCGTTTTTCCAGAGACCTTGATTCCTCAAGCGGTTGTTCTCGATGGGGTATTAATGATTTCAAATAATTTTGTCGTTACTGCGCTTGTAGGCGGAGAGCTTTGGGGATGGCTTTTTTATCCAACAAATTGGCCCATGATTGCTCCCTATCATGTGCCAGTGGAATACTATGGACAGCTGATGAGTATGGCCGATCTCATCCAGTATGAATACATCCGGACTTCTACCCCTGAGTATATACGCATGGTGGAAACCGGAACGATGAGAAGTTTTGCAGGGGGAGTGCTTGGCGTTTCCGCATTCTTCTCCGGTTTTGTATCAGCCTGTATGTACTTTTTGTGGTGGTTCTTTGGGAAATTTTTCGGTTCGACAAAGTTTGTCAGGCATTCAACCGTCTAA
>Methylacidiphilum fumariolicum SolV (NZ_LM997411) pmoA2
ATGCAACAAGTAGCTGCAGAAGCCGAAGCAAGGGCACTCGAAAGAAAGTTCGATATTGTCGTTCTTGTATCGATGTTTCTTGCTATCCTTTCTGGCTTTCACATCCATCAGATGCTGACAGCCGGGGACTGGTCCTTCTGGATCGACTGGAAAGATAGAATGTGGTGGCCAGTGGTTGCCCCTATCATGGATATAACTTTCCCAGCAGCTTGCCAGGCTATCCTGTGGACAAAGTTTAAAGCGCCTATAGGAGCAACCTTTAGCTGTGCCGGATTGTTTTTTGGTCAGTGGATGAACAGGTATTGGAATTTCTGGGGTTGGGCACACTACCCTTTGAATTTCGTTTTCCCTGAAACGCTTCTTCCGCAAGCGATTGTCCTCGATGGCGTTTTAATGATCACCAATAACTTTGTGGTGACTGCGCTAATCGGAGGAGAGCTGTGGGGATGGCTCTTTTATCCTTCGAATTGGCCCATGATTGCTCCATACCATGTCCCTGTGGAATACTATGGACAGCTCATGAGTGTTGCTGACCTGATTCAATATCAGTACATCCGAACATCCACTCCTGAGTACATCCGAATGGTCGAAACAGGTACAATGAGAAGCTTTGCTGGAGGCGTGCTTGGCGTCTCGGCATTTTTCTCAGGATTCTGTTCGGTCATTATGTACTTTATATGGTGGTACTTCGGATATTTCTTCGGGTGGACAAAATTTATAAAACATTCGAAGGTATAA
>Methylacidiphilum fumariolicum SolV (NZ_LM997411) pmoA3
ATGCAAACACAGACGATAAAGACTTCCCCAGAACTTCAAAAAGAAGGTTTAGAAGTTGGGAAAAGAATTCAGTTTGTAGCATGGGTTATCATAGGAATGACTGTGACAGTCGGAACATTCGCCTCTCAGTCATTACTAGAAGGAGACTGGAGCTTCTGGATAGATTGGAAAGATCGACGTTATTTTCCAATTTTAGGAGTCATCTCCTATATGTTGATGTTAGTCAGCGTTCAGGCAGCTTGTTGGATTAAAGCTAGACTTCCCATGGGAATGACTCTATGTGCGGTAGGAATCAATCTCTGGCAATGGTTTGAAAGATATGTCAATTGGTGGGGATGGTTCAGTTATCCAATGAATGAATTGTTTCCAGAGACTGTCATTCCGTGTGCCATTGCTGCGGATTGTGTTCTGCTTTTATCTAGAAAACTTCTCTTGACTTATCTTTTTGGTGCCTATGCTTTTGCCTTAACCTTTTACCCTGCTAACTGGGTGATGATTGCTCCATTTCATCAACCCTTAGAAGCCTTAGGCCAAACTTTGAGTCTAGCCGATTACATCGGATTTTCCTATGTCCGTTCTGCCATTCCTGAGTATTTAAGAATGATTGAAAGTGGGACTCTTCGGACCTTTGAAGGGGGAGCCTTAGGCCCAGCCATATTCTTCAGTGGTGTTGTTGGTATTTTTATATATGCAATTTTTTGGTGGATTGGAGATCAGTGCACCAGAAATCGTTGGGTAAAGAAGATATAA
>Methylacidiphilum kamchatkense Kam1 (JQNX01000001) pmoC1
ATGCAACTTGCACAAGCGAATGCAGAAGCAAGGATTCTTGAAAGAAAATTTGACATTGTTGTTATTGTTTCCATGTTTTTTGCCTTTATTGGAGGCTATCATATTCATCAGATGCTATTGGCTGGGGATTGGTCATTTTGGATCGACTGGAAAGATCGGATGTGGTGGCCAGTGGTTGCGCCAATTGCAGATATAGCTTTTCCAGCGGCTGTTCAATCCATTCTTTGGACAAAATTCAAGATGCCTATTGGAGCAACCTTTTGCACTGTTGGCCTTTTCTTTGGCCAGTGGATGAATAGGTACTGGAATTTCTGGGGTTGGGGTACTTATCCTCTGAACTTCGTTTTTCCAGAGACATTGATTCCTCAAGCGGTTGTTCTCGATGGGGTATTAATGATTTCAAATAATTTTGTCATTACTGCGCTTGTAGGCGGAGAACTTTGGGGATGGCTTTTTTATCCAACTAATTGGCCCATGATCGCTCCTTATCATGTGCCGGTGGAATACTATGGACAGCTTATGAGTATGGCTGATCTCATCCAGTATCAATACATCCGGACTTCTACCCCTGAGTACATACGCATGGTGGAAACCGGAACGATGAGAAGTTTTGCAGGGGGAGTGCTTGGCGTTTCTGCATTCTTCTCTGGTTTTGTGTCAGCCTGTATGTACTTTTTGTGGTGGTTCTTTGGGAAGTTTTTTGGTTCGACAAAGTTTGTCAGGCATTCGACCGTCTAA
>Methylacidiphilum kamchatkense Kam1 (JQNX01000001) pmoC2
ATGCAACAAGTAGCTGCAGAAGCCGAAGCAAGGGCACTCGAAAGAAAGTTCGACATTGTCGTTCTTGTATCGATGTTTCTTGCTATCCTTTCTGGCTTTCACATCCATCAGATGCTGACAGCCGGGGACTGGTCTTTCTGGATCGACTGGAAAGATAGAATGTGGTGGCCAGTGGTTGCGCCTATCATGGACATAACTTTCCCAGCAGCTTGTCAGGCTATCCTGTGGACAAAGTTTAAAGCGCCTATAGGAGCAACCTTTAGCTGTGCCGGATTGTTTTTTGGTCAGTGGATGAACAGGTACTGGAATTTCTGGGGTTGGGCACATTACCCTTTGAATTTCGTTTTCCCTGAAACGCTTCTTCCGCAAGCGATTGTCCTCGATGGCGTTTTAATGATCACCAATAACTTTGTGGTGACAGCGCTCATCGGAGGAGAGCTGTGGGGATGGCTCTTCTATCCTTCGAATTGGCCCATGATTGCTCCATACCATGTTCCTGTGGAATACTATGGACAGCTCATGAGTGTTGCTGACCTAATTCAATATCAGTACATCCGAACCTCCACTCCTGAGTACATCCGTATGGTCGAAACAGGAACAATGAGAAGCTTTGCTGGAGGCGTGCTTGGAGTCTCGGCATTTTTCTCAGGGTTCTGTTCGGTCATTATGTACTTTATATGGTGGTACTTCGGATATTTCTTCGGGTGGACCAAATTTATAAAACATTCGAAGGTGTAA
>Verrucomicrobia bacterium LP2A (JAFS01000001) pmoA1
ATGCAATATTCGCAAGTAGACGCGGAGGCGAAGGCGGTCGCACGCAAGTTCGACGTCGTCGTTCTCCTGTCGACCTTCCTGGCGCTCATCGCGGGCTTCCATGTCCATCAGATGCTGGTGGCGGGAGACTGGTCGTTCTGGGTGGACTGGAAAGATCGGAACTGGTGGCCGATCGTGGCTCCGATCATGGAGATCACCTTCCCGGCGGCGGTGCAGGCGGTTCTGTGGACGAGGTTCCGGATGCCGATCGGGGCTACGCTCTGCTGCCTGGGCCTGCTCTTTGGCGAGTGGATGAACCGGTACATCAACTTCAATGGATGGACCCACTATCCGCTCAACTTCGTCTTCCCGGAGACCTTCATCCCGGCGGCGGTCGTGCTCGACATCGTGTTGATGCTGACCGGCAACTGGATTGTGACCGCTCTGGTGGGAGGCGAGCTCTGGGGCTGGCTCTTCTACCCGACCAACTGGGTGATGATTGCGCCGTTCCACCTGCCGGTCGAGTATCAGGGCTCACTGATGAGCGTCGCTGACGTGATCAACTACATGTATGTCCGTACCTCGACGCCGGAATATCTCCGGATCGTGGAGACGGGAACGATGCGAAGCTTCGCGGGAGGGGTGACCGGCGTGGCCGCCTTCTTCTCGGCCTTCGTCTCGGTCTGCATGTACGTGCCCTGGTGGCTCATGGGTGCTCACTTCTTCGGCAGCACGAAGTTCTTCAAGACCTACGAGTCGGCTTCTACCGAGGTCAAGCACGCCTAA
>Verrucomicrobia bacterium LP2A (JAFS01000001) pmoA2
ATGCAATATTCGCAAGTAGACGCGGAGGCGAAGGCGGTCGCACGCAAGTTCGACCTGGTCGTCATCATGTCGACCTTCCTGGCGCTTATCGCGGGCTTTCATGTCCATCAGATGCTGGTGGCGGGAGACTGGTCGTTCTGGGTGGACTGGAAAGATCGGAACTGGTGGCCGATCGTGGCTCCGATCATGGAGATCACCTTCCCGGCGGCGGTGCAGGCGGTTCTGTGGACGAGGTTCCGGATGCCGATCGGGGCTACGTTCTGCTGCCTGGGCCTGCTCTTTGGCGAGTGGATGAACCGGTACATCAACTTCAATGGATGGACCCACTATCCGCTCAACTTCGTCTTCCCGGAGACCTTCATCCCGGCGGCGGTCGTGCTCGACATCGTGTTGATGCTGACCGGCAACTGGATTGTGACCGCTCTGGTGGGAGGCGAGCTCTGGGGCTGGCTCTTCTACCCGACCAACTGGGTGATGATTGCGCCGTACCACCTGCCGGTCGAGTATCAGGGCTCACTGATGAGCGTCGCTGACGTGATCAACTACATGTATGTCCGCACCTCGACGCCGGAATATCTCCGGATCGTGGAGACGGGAACGATGCGAAGCTTCGCGGGAGGGGTGACCGGCGTGGCCGCCTTCTTCTCGGCCTTCGTCTCGGTCTGCATGTACGTGCCCTGGTGGCTCATGGGTGCTCACTTCTTCGGCAGCACGAAGTTCTTCAAGACCTACGAGTCGGCTTCTACCGAGGTCAAGCACGCCTAA
>Verrucomicrobium sp. 3C (ARAS01000014) pmoA
ATGCAATATTCGCAAGTAGACGCGGAAGCCAAGGCGATCTCGCGGAAGTTCGACGTGGTCGTCCTTCTGTCGACCTTCCTGGCGCTGACGGCCGGTTTCCATGTGCATCAGATGCTGGTGGCCGGAGACTGGTCGTTCTGGATTGACTGGAAAGACCGGAACTGGTGGCCGATCGTGGCTCCCATTATGGAGATCACCTTCCCGGCGGCGACGCAGGCGGTCTTATGGACGAAGTTCCGCATGCCGATCGGCGCGACGATCTGCTGCCTGGGGTTGCTCTGGGGTGAGTGGATGAACCGGTACATCAACTTCAATGGATGGACCCATTATCCGCTCAACATGGTCTTCCCGGAGACCTTTCTTCCGGCGGCCGTGGTGCTCGACATCGTGTTGATGCTCACCGGCAACTGGGTTGTGACGGCTCTGGTGGGGGGCGAGCTCTGGGGCTGGCTCTTCTATCCGACCAATTGGGTGATGATCGCGCCCTTCCATGTTCCGGTCGAGTATCAGGGTGCCCTGATGAGCGTCGCGGACGTGATCAACTACATGTATGTCCGTACCTCGACGCCGGAGTATCTCCGGATCGTGGAGACGGGAACGATGCGGAGTTTCGCGGGTGGGGTGACCGGTGTGGCCGCCTTCTTCTCGGCCTTCGTCTCGGTCTGCATGTACGTGCCCTGGTGGCTGATGGGGGCTCACTTCTTCGGCAGCACCAAGTTCTTCAAGACTTACGAGCATGCTGCGGAAGCGAGGAAATACTAA
>Mycobacterium chubuense NBB4 (GU174754) cytochrome P450
ATGAGTATTCCCGCGGCAGTGACCGCCAAAGCCCAGTCTGCCGTGCCTTTGGAGCTGCAAATCCGCGGCGCACACCTGTACGACAAGACACGCCGGTGGGTAACCGGCGCCAATGGTAAGAAGATCTTCACCGAGACCCCTATTCCCCCGGTCGAGAACGTCGATATCGCCGACATCGATCTCAGCAACCCGTTCCTCTACCGCCAAGGCCGCTGGAAGTCCTACTTCGAACGCGTGCGCACCGAGGCGCCGGTGCATTACCAGGCCAACAGTCCGTTCGGCCCGTTCTGGTCGGTCACCCGCCACGCGGACATCATCGCCGTCGACAAGAACCACGAGGCTTTCTCCGCAGAGCCGTTCATCATCATCGGCAGACCCCCCCGCTTTTTGGACATCGCCATGTTCATCGCGATGGACCCGCCACAACACGACCTGCAGCGAGCTTCCGTCCAAGGGGTTGTCGCGCCGAAGAACCTGCGTGAGATGGAGGGGCTGATCCGCTCGCGTGTCCAGGAAGTGCTGGACAATCTACCGGTGGATCAGCCATTCAATTGGGTGCAGCACGTCTCCATCGAGCTGACAGCGCGCATGCTCGCGACCCTGCTGGACTTCCCGTACGAGCAGCGGCACAAGCTCGTGGAATGGTCGGACCTCGCCACCTCCATGGAGCAAGCCAATGGAGGTCCTTCCGACAACGACAGAGTGTTTCGTGGCATGGTCGACATGGCAAAGGGGCTCAGCGCCCTCTGGCATGACAAGGCGGCCCGTACCGCCAACGGGGAGCAACCGGGCTTCGATCTGATCACGATGCTGCAGGCCAACGAGGACACGAAGGACCTCATCGACCGCCCGATGGAATTCCTCGGCAATTTGGTACTGCTGATCGTCGGGGGAAACGACACGACTCGCAACTCGATGAGCGGAGGGGTTCTCGCCTTGAACCAGTTCCCCGACCAGTTCGAGAAGTTGAAGGCGAACCCTGACCTGATTCCCAACATGGTATCCGAGATCATTCGCTGGCAGACCCCCCTCGCCTACATGCGCCGAGTCGCGAAAAAAGACATCATGCTGAACGGGCAGTTCATCCGCAAGGGCGACAAGGTCGTCATGTGGTACGCCTCGGGCAACCGGGACGAGCGCGTTTTCGAACGGCCCGATGACTTGATCATCGATAGGAGCAACGCCCGCAATCACATCGCATTCGGGTTCGGCGTGCACAGGTGCATGGGAAACCGACTTGCTGAGTTGCAGCTGCGAATCCTGTGGGAGGAATTGCTCCCTCGCTTCGAGAACATCGAGGTGGTCGGCGAACCCGAGTATGTGCAATCGAACTTCGTCCGGGGCATCAGCAAGCTGATGGTTCGCCTCACTCCCAAGCCGAGTGCATGA
>Mycobacterium chubuense NBB4 (GU174753) peoA (propene monooxygenase beta subunit)
GTGGCGACACAGCAGGTGGTGGCTCCCGACGAGCTCGAAGGCAACCGCACATTCACATGGTTTGTTCCAGCAAAGCGCCGGCCCACGGAGTACGAGTTATACACCGTGGGTCTGCAGTCGACTCCCGACCGTTGGTTGCACGTTGACTGGCCGGTGCGATTCGACGACGGCCGGGCACCATGGGTCGAGGAGTCCAGTGCAGTGCGCTCGTCGGCGTGGCCAGATTACCGTGATCCAGCGCATGTGTGGCAGCGCCCGTACGTCAGTACCACAAATCAGGACCAGCAGGCACTGACGCGACTATTGCCGGTGCTGACCGCGGACTCTCGAACGATGGTCAGTACCGCCTGGTCCGACGACATCCTCGGGCGCACCTATGCGGCGTGGCCTTTCGTCGAGTACGGACTGTTCTTGAGCCTGGCTTACGCTGTACGACAGGCGATGTCGGATACGGTGCAGTTCAGCATCGTCTTCCAGGCGGTGGACCGGATGCGTCTTCTCCAAGACATCGTCCACCACCTCGACTTGCTGCATGAGGACTCGACAGGCTTTAGCGATTCCAGCGCCCGGGAGGCCTGGATGAGCGACTCGACGCTTGTTCCGATTCGAGAAATCGTCGAAGCCATCGCGACAAGTGAGGACTGGATGGAGGTCCTTGTTGCCAGCACGCTGGTATTTGAGCCGCTGGTTGGCTACTTGGCCAAGTCCGAGCTCTTCAGCCGGCGCGCCGCGTTGTTTGGTGACCGTGCCACTCCCACGGTTCTGGCTCCCGCTCTCCAAGACACCGACCGTCACATCAAATCGGTGCAAGCGCTGGTTCGACTCGTCACCACCGACGGTGTCCATGGGCAGGAAAATCACGCGGTAATCCGCCGCTGGATTGGCCAATGGCAAACGAGATGCGACGTCGCCGCACGTTGCTTCCTGCCGGTCCTCGCCGCCACTGGGCTTGATGAGGACGGCTGCGAGAGCGCACTCAACCGCGCGTTGGCAAACCAACGCATTGTTGCCGAAGGCATAGGAGTAGAGATATGA
>Mycobacterium chubuense NBB4 (GU174752) etnA (ethene monooxygenase beta subunit)
ATGGCTGTTAGTCACATTCCACCGCAGCGGAAGGCGCTGTCCGGAAACCGGACATTCGGCTGGGTGACGCCAAAAGGCAAGCGTCCCACCGAGTACGAAGATCTGACCGTAGGGCAGCAGTCGACCCCGGCGCAGTTCGCATTTCAGGGCTGGCCGCTCCGATTCGACAACGGACGCGACCCCTACACCGAAGACTCGACGGTACTGCGCTCGTCTAACTGGTACGCGTATCGCGATCCGAACCAGACGATGAACCGTCCGTACATCGCTGGCGTACACGAAGCTGAAAAAGCCCTCCAGAACACGTTCCTCGGTGCGAGTGCGGGCGGCCTGTTCGGCTTCGCGAACCGTGAATGGGTGAGCAAGGGCCTCGCCAAGCACTACATGACGTACCCCTTCGTCGAGTACGGCATGTTTCTTGCGCTGTGTTACGCAGAGCGCGAGGCACTTTCCGACACGGTGACGTTCTCTATCGTGTTCGAGGCCGCCGACAAACTGCGGCACCTGCAAGATGTCGTCTACTACTCCTTCGAACTTGCCGAGGCGCACTCCGAATTCAGTGACGAGGAGTGCTTGCGGGTCTGGAAAGAAGACCCGGTTTGGCAGGGTGCTCGTGAGGCGATCGAGAACGTCATTGCGCTCGATGACTGGATGGAGATCGTCGTTGCCCTGAACCTCTGCTTCGATCCGCTGTTCGGTGAATTGGCGAAAGTCGAATACTTCACCCGATTTGCGGGCGCGAACGGCGACCTGGTTACACCGTCGGTCATCGCCTCATCCGAGGCCGACACAGTGCGGACCCGGGCGTGGACAAAGGAACTCATCCGCCCATTGGGTGGGGAATCCCGAGTATGGCACCCACAACTCGTCGATCATTGCAGCGTGGGTGGACAAGTGGAACAGGTACTCGCTGAAAGCCTGCGACGCCTTCGCCCCCGTGTTCTCCGAGGTTCCTAA
>Mycobacterium chubuense NBB4 (GU174750) pamA (propane monooxygenase alpha subunit)
ATGACCGCATCGATCACGACGCAGCACGAAAAGATCAAGTCGTTCGATTGGGAGCCGAGCTACTTCCGGCGCGACGCGTTATATCCAACCAAGTACAAGATCCCGCCAAAGACCAAGGACCCATTCCGTACCCTCGTACGCGAGTACGTCGGGATGGAGGAAGAAAAGGACGACCGCCAATACGGTGCGCTCGAGGACGCGTTGAGCCGGATGAACAACTCCGCGCAGGCCGAGCCACGTTTCATGGAGATCATGAAGCCAGTGTTGGCGTTGGTCGACTTCGGCGAGTACGCCGCAATGAAGTGCACCGCGATGCTGGTCGATACGGTGGAGAATCCGGAGCTGCGCCAGGGCTATCTCGCGCAGATGATCGACGAAGTACGTCACACCAATCAAGAGGCGTATTTGATGCGCTACTTCGCCAAGCATGCTCCGGACCCAGCTGGGTTCAACTCCGGGTTCCAGACGCGCGCGTCCGACCCGATCGGGCGACCGGGTCGGGCAGTGTTCGAAGCGTTCATGAACGACGATCCGATCACCAATGCCCTGAATCTGCAGGTTGTCGCCGAGACGGCGTATACCAATCCGCTGTTCGTGGCGGTGACTGAGGTCGCGGCCGCGAACGGGGACCAGGCAACCCCGTCGGTGTTCCTGTCAGTCCAGTCCGATGAAGCGCGGCACATGGCTAACGGCTACTCGACGCTCGCCGCGGTCTTGAGTGAGCCGGAGAACTTGCCGATGCTCCAGGAGGACTTCGACACCGCGTTCTGGCGCCAGCACAGCTTCCTGGACAACTTCCAAGGGGCGGTCTACGACTATTTTTCGAAGGTTCGCCTCAAGTCCTACAAAGAGTATTGGGATCAATGGATTTGGGACGACTGGGCGGGTAGCTACATCGAGCGGTTAGAACCGTTCGGTCTGAAGGTGCCGCGCTGGATCCACGACGCGAAGCGGCACGTGGAATGGGGCGGGCATTCCGCGGCGATGGTGTCTGCGGCGCTGTGGCCAGTGCACGCGTGGCGATCGGACTACATGACCGACGAAGACTTCGCCTACCTTGAGGAAAAATACCCCGGCTGGGAACAGCATTTCGGCCCGTTCTGGACCGCGTACCGCGAAATGGGTGACCCCCGCAAGGGCCACCTCGCCTTGGAACTGTTCCCCACGATGCCGCCGATCTGCCGGACCTGTCAGATGCCCTGCGTATTCCCGCGCCCGGACATCAACGAGGTCCGGTTGTCGATCGACGCGGCCGGCCAACGGCATGCGTTCTGCTCGGAGGCCTGCCAGCACATCTTCCGGCAGGCCCCCCACCGCCACACCGGCATGACGTGGTGGGAGGTCAACGACGGGATCGAGCTGGCCCGCTACATCGAGGACAACGGCCTGCTGCGCGCCGACGGTCGGACCCTGATGGGTCAGCCGCACGTGCACACCGAGGAACGCTGGTTGTGGACCATCGACGATATCCGGCGCACCGGAATCGTCATCCAGGATCCGCTCAGGGCGATGCCCGCCGACGCATTCACGGACATCTGA
>Mycobacterium chubuense NBB4 (GU145557) AlkB (Alkane 1-monooxygenase)
ATGCCCGCGGCCCCGGGAGACGCAAATGTCGAGCAGTGGCGCGACAGGAAGCGCTACCTCTGGTTGATGGGCCTGATCGCGCCGACGGCACTGTTCGTAATGCTGCCGCTGGTGTGGGCGCTCAATCACTGGGGCTGGCACGGCGCCGCGCAGGTGCCGCTGTGGATCGGCCCGATCCTGCTCTACATCCTGCTGCCCGCCCTCGACCTGAAGTTCGGGCCCGACGGGCAGAACCCGCCCGACGAGGTGATGGAGCGGCTGGAGAACGACAGGTACTACCGCTACTGCACCTACATCTACCTCCCGTTCCAGTACGCCAGCGTCATCGTCGGCGCCTACCTGTTCACCGCGCCGGACCTGGGCTGGCTCGGCTTCGACGGCGCGCTGCCGTGGCCGGCCAAGATCGGCGTCGCACTCTCGGTGGGCGTGCTCGGCGGGGTGGGCATCAACACCGCACACGAGATGGGCCACAAGAAGGACTCGCTGGAGCGGTGGCTGAGCAAGATCACGCTGGCGCAGACCTGCTACGGCCACTTCTACATCGAGCACAACCGCGGCCACCACGTCCGCGTCGCCACGCCGGAGGACCCGGCATCCGCGCGCTTCGGCGAGACGTTCTGGGAGTTCTTGCCGCGCAGCGTCTTCGGCAGCCTGCGCTCGGCGTGGGAGCTGGAGGCCAAGCGTCTCGAGCGGGCGGGCAAGAGCAAGTGGCACTGGTCCAACGACGTGCTCAACGCCTGGGCGATGTCGGTGGTGTTCTACGGCGTCCTGATCGCCGTGTTCGGGTTGGGTGTCATCCCGTTCATCGTGATCTCCGCGGTGTTCGGCTTCTCGCTGCTGGAGACGGTGAACTACCTCGAGCACTACGGGCTGCTGCGGCAGAAGACCTCCAGCGGCCGCTATGAGCGGTGCGCTCCGGTGCACAGCTGGAACTCCGACCACATCGTGACGAACCTGTTCCTGTATCACCTTCAGCGCCACAGCGATCACCACGCCAACCCGACGCGGCGCTACCAGACGCTGCGCAGCATGGAAGGTGCGCCCAACCTGCCCAGCGGCTACGCGTCGATGATCGCGCTGACCTACTTCCCGCCGCTGTGGCGCCGGGTGATGGACCACCGCGTGCTGGAGCACTACGACGGCGACGTCACCCGGGTCAACATCCACCCGCGGGTGCGCGACAAGGTGCTGGCCCGCTATGGGGTGAACGCGTGA
>Mycobacterium chubuense NBB4 (GU174751) bmoX (Butane monooxygenase alpha subunit)
ATGACTTCCACACTGCCGGGAAAGGTGTCCGGACACCCGTCGGCGCCGCACGCGAGCGTCAGCGGACAGGAGGTGCATTCCTGGCTGATGGACCTGGGCTGGGACTCGGACACGATTCGCGGGAAGTATCCGACGAAGTACAAATTCGACCCCAATGCCCGTGAGCAGTTCAAGCTTGTCGCCCGCGATTACGGCCGGATGGAAGGGGAGAAGGACGACCGCCAGTACGGCAGCTTGCTGGATTCCCTGGCGCGGCTGAAGGCACCGACGCGAGTCGAGCCGCGCTGGGCCGAGGTCATGAAGCTGCTCGCGGGCGCACTGGAGTTGGGCGAGTACAACGCGATCGCCGGTTCGGCGGTCCTGGCCGACACGACCCGATCTCCCGAGCTTCGCAACGGCTACCTCATGCAGGTGGAAGACGAGGTGCGCCACACCACGCAGACGCATTACCTCGCCAAGTACTACGCCGGTCAGTACTACGACCCCGCCGGGTTCACCGACATGCGCAAATGGCGTTACATCAACCCGCTGTTCCCGCCCACGATGCAGGCATTTGGCGAGAACTTCTGCGCGGGCGACCCGGTGTTCGCCTCGCTGAACCTGCAGCTGGTGGCCGAGGCGTGCTTCACCAACCCGTTGATCGTGGCGATGACCGAGTGGAGCGCGGCGAACGGAGATGAAATCACGCCGACGATCTTCTTGTCGATTCAGTCCGACGAGATGCGGCACATGGCCAACGGGTACCAGACCATCGTGTCTGTGGCCCACGACGCCGACAACATGCAGTACCTGCAGACCGACCTGGAGAATGCATTCTGGCTGCAGCATCGCTTCGCTACGCCCATCGTGGGAGCCGGCTTTGAGTATGGCGCGGTGAACAAGCTGGAGCCGTGGGCGAAGGTGTGGGACCGCTGGGTGTATGAGGACTGGGGCGGCATTTGGCTGGGCCGGTTGGAGAAGTTCGGGGTGAAGTCGCCGGCGAACCTCGCGGATGCTAAGCGGCAGGCGTATTGGGGTCATCACTACACCTACGCGGTGGCCTATGCGGTATGGCCTTTGCTGGGCTTCCGCATGGACCCACCCAACGCGCGCGACATGGAGTGGTTCGAGAACAACTACCCCGGTTGGCACTCTGAAGTCGGCCATATGTGGGATTCCTGGCGGGAGATGGGCCTGGCCGACCCCGCCAATCACACGTTGCCCGGCCAGCTGGTCAGCGACGCGAAGGTGCCGATCTATTTCTGCCGTGTGTGCAATTTCCCGGTCATCATCCCCACGCTCACCGGTGCGTTGGACGATGTGCGGATCCTTGAGCTCAACGGTCGCAAGCATCCGCTGTGCTCGAGTTGGTGCGAGCGGATGTTCCTGAAGGAGCCGGAACGGTACCAGGGCGAGAACCTGTGGGAGAAGTTCGACGGCTGGAACATCGCTGACGTCGTTCATGCTGCCGGCGCGGTGCGCAGCGACGGCAAGACGCTGCTTGCCCAGCCGCATCTGAACAGTGAGCGGATGTGGACGCTGGACGACCTGCGCGCTTGCCACGCGGTGATCCGCGATCCGCTCAAGACCGGGGGCGTCTGGGTGGAAACGGTGTAA
>Mycobacterium chubuense NBB4 (NC_018022) hmoA_pMYCCH.01:573339-574112
ATGACCGCATTACAGCCGTCCACAGCGACGCCACCTGAGGCGCAACCGACATCGAAGCCGTTGCTAAGTCGGCGCTGGGATATTCTTCTCCTGGTCGGAGCATTGCTTCTGATCGCGGGTGCCTATCACCTCAATCAGATGTTGTTCACCGGGGACTGGTCATTCTGGGCCGACTGGAAGGACCGCGAATTCTGGCCGCTGCTGACCCCGGCGCTGGGCATCATCATCCCCGCGGCTGTCCAGTACATCGCATGGGATCGACTGCGCCTCCCGGCCGGCGCAACGCTGTGTGCGGTCGCGCTACTTCCGGCGCAATGGTTGTCGCGCACTGCGAGTTTTGATCTGTGGGCGCACCTGCCGATAAATTTCACCTGGCCCGAGACTTTTATCCTGGCTGCAATCATTCTGGATGTCATCCTTCTCGTTACGCGCAGCTATTGGCTCACCGCTGTCATCGGCAGCTTCGCGTGGGGTGTGCTGTTCTGGTTCTTCAACTTCCCCGCATTGTCACCGTTCTTGGCGCCGGTCGATTTCCACGGCACGCTGCTGACGGTCGCGGACACCATGTCGTTTCACATTGCGCGCACGCAGACCCCCGAATACTTGCGAATGATCGAGGAGGGTCACCTCAAGGCCCTCGTCAGCAACATCACCATCGTCGTCTCCGTGTTTGCAGGGATGCTCTCGGTGGTCGGCTACGTAGTCGGCTTCCTCATCGGCAAATACCTCGCGGTCTGGCCGATCGGCAAGTTCTTCAAGCTTCAAACCGACTAA
>Mycobacterium rhodesiae NBB3 (NC_016604) hmoA_genome:3047821-3048600
ATGACGACCACCGTAGCGAAACCCTCCACGCCGTCGGACCCGGCGCCCCTGGGGCAGGGTCGGCGGATTCTCGGCTGGCGGTGGGAGGTTCTGTTCGCCCTGTCCTTCGTGCCGCTGGTCATCGGCGCCTTTCACCTGAATCAGATGCTGTTCGTCGGCGACTGGTCCTTCTGGGCGGACTGGAAGGATCGTCAGTGGTGGCCGCTGCTCACGCCGGCGCTCGGCATGATCATTCCGGCGGCGGTGCAATACATCGCCTGGAGCCGCCTGCGCGTACCCATCGGGGCCACCGTGTGCGCGGTGTGTCTGATGATCGGCCAATGGCTCACCCGCTACTTCAACTTCGACTGGTGGGCCAACATCCCGATCAACTACACGTGGCCGGAGACCTTCCTCCTCGCCGCCATCATCCTGGACGTCATCCTGCTGGTCAGCAGAAGCTACCTGATCACCGCCGTGTTAGGCGGACTGATGTGGGGCTTCGTGTTCTGGTACTTCAACTTCGTGATGCTGGCGCCCTATCTGCAGGCGGTGGACTTCCACGGCACGTTGCTGACGGTGGCCGACACAATGGGCTTCCACATCAGCCGAACGCAGACACCCGAATACTTGCGCATCATCGAGGAGGGGCACCTGCGCGCGCTCGTCGGTGACATCACCATCGTGGTGGCCTTCTTCGCCGGCATGCTCAGCGTCGCCACCTACGGGTTCGGCTTATTGATCGGCAAGTACCTGGCGGTGTGGCCGATCGGCAAGTTCTTCAAACTCCAGACCAACTGA
>Nocardioides sp. CF8 (ASEP01000131) bmoA
ATGATCGGCCGGCGGTGGGACATCCTGCTCGTGGCGAGCGCCTTGCTGCTCGTCGCGGGAGCGGCCCATCTGAACAACATGCTGTTCGTCGGCGACTGGTCGTTCTGGGTGGACTGGAAGGACCGGCAGTGGTGGCCGTTGCTCACCCCGGCGCTGAGCATCATCGTGCCGGCGGCGTTGCAGTACATCACCTGGACCCAACTGCGGCTGCCGTTCGGTGCCACGCTCGGCGCGGTCGCGCTGGTCCTGGCAGAGTGGGTTTCTCGGTATTTCTCCTTCGAGTGGTGGGCCAACATCCCGCTGAACTTCACCTGGCCCGAGACCTTGGTGCTGGCCGCGGTGGTGCTGGACGTGATCTTGTTGATCACCCGAAGCTTCTTCCTGACCTCGCTGTTCGGGGGGTTGATGTGGGGGTTCGTGTTCTGGTTCTTCAACTGGCCGGCGCTGGCGCCGTTCATGCAGCCGGTGGAGTTCCACGGGTACATCGTGACGGTGGCCGACGTGATGAGCTTCAACATCGTGCGTACCCAGACACCGGAGTACCTGCGGATCATCGAGGAGGGCCGGCTGCGGGCGCTGGTGGAGAACATCACCATGGTGGTGTCCTTCTTCGCCGGGATGTTGTCGGCCGCGGTGTACTGGTTCGGGCTGGCGATCGGGAAGTTCCTGGCGGTCGCTCCCGCCGGACGGTTCTTCCGACTTGGGTCGGACTGA
>Methylomicrobium alcaliphilum str. 20Z (NC_016112)
ATGAGCGCATCTCAATCAGCTGTTCGTTCACGCGCAGAAGCTGTCAAAGTTTCTCGTACGTTCGACTACATGATTCTCTTTACGGTGTTTTTTGTTGTTCTCGGTGGTTATCATATCCACTATATGTTGACCGGCGGTGACTGGGATTTCTGGACTGACTGGAAAGATAGACGTCTATGGGTAACTGTAGCACCAATCGTTTCAATCACTTTCCCTGCTGCTGTTCAAGCTGTACTTTGGTGGCGCTATCGCATCGCTTGGGGTGCAACTTTGTGTGTCTTAGGTCTGTTACTCGGTGAGTGGATCAACAGATACTTCAACTTCTGGGGATGGACATACTTCCCAGTTAACTTTGTATTCCCTTCAAACCTGATGCCAGGCGCAATCGTATTAGACGTCATCCTGATGCTTTCTAACAGCATGACTCTGACTGCGGTTGTTGGTGGTTTGGCTTGGGGCTTACTGTTCTATCCAGGTAACTGGCCAATCATTGCTCCATTACATGTTCCTGTTGAATACAACGGCATGATGATGACTCTGGCTGACCTTCAAGGTTACCACTATGTTAGAACTGGTACTCCTGAGTACATTCGTATGGTTGAAAAAGGTACATTGAGAACATTTGGTAAAGACGTTGCTCCAGTATCAGCGTTCTTCTCTGGTTTCGTAAGTATCTTGATTTACTTCTTGTGGCACTTCTTCGGAAGCTGGTTCGGAAGTGAAAAATTTGTACAAGCTGCTTGA
>Methylomonas methanica MC09 (NC_015572)
ATGAGCGCATCTCAATCAGCTGTACGTTCTCGTGCGGAAGCGGTACAAGTTTCCCGTACGTTTGACTGGATGATTCTTTTTACACTGTTCACAGCGGTTCTGGGCGGTTATCACATTCACTATATGTTGACTGGTGGTGACTGGGACTTCTGGACCGACTGGAAAGATAGACGTCTGTGGGTAACCGTAGCACCTATCGTTTCTATTACATTCCCTGCGGCTGTTCAAGCTTGCTTGTGGTGGAGATACCGTTTGCCAATCGGCGCAACCATTTCTGTTGTTGCTCTGATGATTGGTGAGTGGATCAACCGTTACATGAACTTCTGGGGTTGGACTTACTTCCCAGTAAACATCTGCTTCCCATCTAACCTGCTGCCAGGCGCAATCGTTCTTGACGTTGTCCTGATGTTGGGTAACAGCATGACATTGACTGCTGTTGTTGGTGGTTTGGCTTATGGCTTGTTGTTCTACCCAGGTAACTGGCCAATCATTGCTCCTCTGCACGTTCCTGTAGAGTACAATGGCATGATGATGACTCTGGCTGACTTGCAAGGTTATCACTATGTACGTACCGGTACACCTGAGTACATCCGTATGGTAGAGAAAGGTACATTAAGAACCTTCGGTAAAGACGTTGCTCCTGTATCAGCGTTCTTCTCTGGATTCGTTTCTATCATCATTTACTTCTTGTGGCACTTCTTCGGCAGATGGTTCGCTAAAACCGACTTCATCGCTGACGACGCATCCTAA
>Methylomonas denitrificans FJG1 (CP014476) pmoA
ATGAGCGCATCTCAATCAGCTGTACGTTCACGTGCGGAAGCGGTACAAGTTTCCCGTACGTTTGACTGGATGATTCTTTTTACACTGTTCACCGCAGTATTGGGTGGCTATCACATTCACTACATGTTGACCGGTGGTGACTGGGATTTTTGGACCGACTGGAAAGATAGACGTCTATGGGTAACCGTAGCTCCTATCGTTTCTATTACATTCCCTGCGGCTGTTCAAGCTTGCTTGTGGTGGAGATACCGTTTGCCAGTTGGCGCAACTTTGTCTGTTGTTGCTCTGATGATTGGTGAGTGGATCAACCGTTATATGAACTTCTGGGGCTGGACATACTTCCCAGTTAACATTTGCTTCCCATCTAACCTGTTGCCAGGTGCCATTGTTCTTGACGTTATCCTGATGTTGGGTAACAGCATGACTCTGACAGCTGTTGTTGGTGGTTTGGCTTATGGCCTGTTGTTCTACCCAGGTAACTGGCCTGTTATCGCTCCATTGCACGTGCCTGTAGAATACAACGGCATGATGATGACTTTGGCTGACTTACAAGGTTACCACTATGTTCGTACAGGTACACCTGAGTACATCCGTATGGTAGAGAAAGGTACATTAAGAACTTTCGGTAAAGACGTTGCTCCTGTATCAGCGTTCTTCTCTGGATTCGTTTCTATCATTATCTACTTCTTGTGGCACTTCTTCGGCAGATGGTTCGCTAAAACCGACTTCATCGCTGACGACGCGTCTTAA
>Methylomicrobium agile strain ATCC 35068 (JPOJ01000001) pxmA
ATGCGCACCTTTTTTCATTTCATCCTAGGAGATGTGAATATGTCGCTACCTATTACTACGCAATCAATCAAGCCCTATTCGGGCGAAAAAGCCAGGCTTGTCAGGGCTTACGATTATCTGATTCTGGTCCTGGCCCTGTTTCTTTTTATCGGCTCGTTCCATCTGCATTTCGCACTGACCGTCGGCGACTGGGATTTCTGGGTGGACTGGAAGGACCGGCAGTGGTGGCCGTTGGTCACGCCGCTGATGGGCATCACGTTTCCGGCGGCGGTGCAGGCGGTGCTGTGGGATAAGTTCCGGCTGCCGCTCGGCGCGACCTTGTGCGTCGCCGCCTTATTAATCGGCACCTGGGTCACCCGGATCTTTGCCTATCACTACTGGAATTATTTTCCGGTCAACATGGTGCTGCCGGCAACGATGCTGCCCGGCGCGCTGGTGCTCGACGCGATTCTGATGCTGAGCAACAGTTTCACAATTACCGCCATCATCGGCGGCAGCGCCTTCGCCTTGCTATTTTATCCGAGCAACTGGCCGATTTTCGCGCTGTTTCACATGCCTGTCGAGTATGCGAATGCCCAACTGACCCTCGCCGATTTATTCGGTTTTCAATACATCCGAACCGGAATGCCGGAATACCTGCGCATTATCGAGCGCGGCACGCTCCGCACTTATGGCCAATACGCGGCGCCTCTGGCCGCCTTCTGTTCGGCGCTGCTGTGCACGCTAATGTATGCCTTGTGGTGGTACATCGGCAAGTGGTTTGCGACAACCCGTTACCTGAACAAAATCTGA
>Methylomonas koyamae JCM 16701 (BBCK01000038) pxmA
ATGAGCGCATCTCAATCAGCTGTACGTTCTCGTGCGGAAGCGGTTCAAGTTTCCCGTACGTTCGACTGGATGATTCTTTTTACACTGTTCACCGCGGTTCTGGGTGGCTACCACATTCACTACATGTTGACCGGTGGTGACTGGGACTTCTGGACCGACTGGAAAGACAGACGTCTGTGGGTAACCGTAGCGCCTATCGTTTCTATTACATTTCCTGCGGCTGTTCAAGCTTGCTTGTGGTGGAGATACCGTTTGCCAATCGGTGCAACCATTTCTGTTGTTGCTCTGATGGTTGGTGAGTGGATCAACCGTTACATGAACTTCTGGGGTTGGACTTACTTCCCAGTAAACATTTGCTTCCCATCTAACCTGCTGCCAGGCGCTATCGTTCTTGACGTGATCCTGATGTTGGGTAACAGCATGACCTTGACTGCTGTTTTGGGTGGTTTGGCTTACGGTTTGTTGTTCTACCCAGGCAACTGGCCGGTAATTGCTCCTCTGCACGTTCCTGTAGAGTACAACGGCATGATGATGACCCTGGCTGACTTGCAAGGTTACCACTATGTTCGTACCGGTACACCTGAGTACATCCGTATGGTTGAGAAAGGTACATTAAGAACTTTCGGTAAAGACGTTGCTCCTGTATCAGCGTTCTTCTCTGGATTCGTTTCTATCATCATCTACTTCTTGTGGCACTTCTTTGGCAGATGGTTCGCTCAAACCGGATTCATCGCCGACGACGCATCCTAA
>Methylomonas koyamae JCM 16701 (BBCK01000054) pxmA
ATGTCCGCACAAATTCCAATTTCAACATTCAAACCTTATCGGGGCGAAAAAGCCCGCTTGGCCAGGGCTTACGATTATCTGATCCTGGTGCTGGCCCTATTCTTATTCATCGGATCGTTCCATCTCCATTTCGCACTGACCGTCGGCGACTGGGATTTCTGGGTCGATTGGAAAGATCGGCAATGGTGGCCTTTGGTGACACCGTTGATCGGTATTACCTTTCCAGCCGCCGTACAGGCGGTATTGTGGGATAAATTCCGACTGCCTTTGGGGGCCACGCTGTGCGTTGCCGCCTTGTTGCTGGGCACTTGGGTCACGCGTGTGTTTGCCTATCACTACTGGAATTTCTTCCCCATCAACATGGTGTTGCCGGCCACCATGGTGCCGGGCGCATTGGTATTGGATACCTTGTTGATGCTGACCAACAGCCTGACCATCACCTCGATTTTTGGCGGCGGCGCGTTTGCCTTGTTGTTCTACCCCACCAACTGGCCGATTTTCGGCATGTTCCACCAAGCGGTCGATTACCACAACAGCCAGCTTTCGGTGGCCGACGTGTTCGGTTTCCAATACATCCGCACCGGCATGCCGGAATACCTGCGCATCATCGAACGCGGTACCTTGCGCACCTATGGTCAGTACGCGACGCCATTGTCGGCATTTTGTTCGGCATTGTTGTGCTCGTTGATGTATCCGCTGTGGTGGAAAATCGGCAAATTGTTCGCTGATACCCGTTATCTGAAAAGCATTTAA
>Methylomonas sp. 11b (AZXK01000002) pxmA
ATGAGCGCATCTCAATCAGCTGTACGTTCACGTGCGGAAGCGGTACAAGTTTCCCGTACGTTCGACTGGATGATTCTTTTTACACTGTTCACAGCGGTTCTGGGCGGTTATCACATTCACTATATGTTGACTGGCGGTGACTGGGATTTCTGGACCGACTGGAAAGATAGACGTCTATGGGTAACCGTAGCTCCTATCGTTTCTATTACATTCCCTGCGGCTGTTCAAGCTTGCTTGTGGTGGAGATACCGTTTGCCAGTTGGCGCAACTCTTTCTGTAGTTGCTCTGATGGTTGGTGAGTGGATTAACCGTTACATGAACTTCTGGGGCTGGACTTACTTCCCAGTAAACATTTGCTTCCCATCTAACCTGTTGCCAGGTGCGATCGTTCTTGACGTTATCCTGATGATGGGTAACAGCATGACTCTGACCGCTGTTGTTGGTGGCTTGGCTTATGGCCTGTTGTTCTACCCAGGTAACTGGCCTGTTATCGCTCCGTTGCACGTGCCTGTAGAATACAACGGCATGATGATGACTTTGGCTGACTTACAAGGTTACCACTATGTTCGTACCGGTACACCTGAGTACATCCGTATGGTAGAGAAAGGTACATTAAGAACTTTCGGTAAAGACGTTGCTCCAGTATCAGCGTTCTTCTCTGGATTCGTTTCTATCATTATTTACTTCTTGTGGCACTTCTTCGGCAGATGGTTCGCTAAAACCGACTTCATCGCTGACGACGCGTCTTAA
>Methylomonas sp. MK1 (AQOV01000001) pxmA
ATGAGCGCATCTCAATCAGCTGTACGTTCACGTGCGGAAGCGGTACAAGTTTCCCGTACGTTCGACTGGATGATTCTTTTTACACTGTTCACAGCGGTTCTGGGCGGTTACCACATTCACTATATGTTGACTGGCGGTGACTGGGATTTCTGGACCGACTGGAAAGATAGACGTCTATGGGTAACCGTAGCTCCTATCGTTTCTATTACGTTCCCTGCGGCTGTTCAAGCATGCTTGTGGTGGAGATACCGTTTACCAATTGGCGCAACTTTGTCTGTTGTTGCTCTGATGATTGGTGAGTGGATCAACCGTTACATGAACTTCTGGGGCTGGACATACTTCCCAGTAAACATTTGCTTCCCATCTAACCTGTTGCCAGGTGCGATCGTTCTTGACGTTATCCTGATGATGGGTAACAGCATGACTCTGACTGCTGTTGTTGGTGGTTTGGCTTATGGTCTGTTGTTCTACCCAGGTAACTGGCCTGTTATCGCTCCATTGCACGTGCCTGTAGAATATAACGGCATGATGATGACTTTGGCTGACTTACAAGGTTACCACTATGTTCGTACCGGTACACCTGAGTACATCCGTATGGTAGAGAAAGGTACATTAAGAACTTTCGGTAAAGACGTTGCTCCAGTATCAGCGTTCTTCTCTGGATTCGTTTCTATCATTATTTACTTCTTGTGGCACTTCTTCGGCAGATGGTTCGCTAAAACCGACTTCATCGCTGACGACGCGTCTTAA
>Methylomonas sp. LW13 (JNLB01000022) pxmA
ATGAGCGCATCTCAATCAGCTGTACGTTCACGTGCGGAAGCGGTTCAAGTTTCCCGTACGTTTGACTGGATGATTCTTTTTACACTGTTCACAGCGGTTCTGGGCGGTTATCACATTCACTACATGTTGACCGGTGGTGACTGGGACTTCTGGACCGACTGGAAAGATAGACGTCTATGGGTAACTGTGGCACCTATCGTTTCTATTACGTTCCCTGCAGCTGTTCAAGCTTGCTTGTGGTGGAGATACCGTTTGCCAGTTGGCGCAACTCTGTCTGTGGTTGCTCTGATGATTGGTGAGTGGATCAATCGTTACATGAACTTCTGGGGTTGGACATACTTCCCAGTTAACATCTGCTTCCCATCTAACCTGCTGCCAGGCGCTATCGTTCTTGATGTTATCCTGATGTTGGGTAACAGCATGACTCTGACTGCTGTATTAGGTGGTTTGGCTTACGGCTTGTTGTTCTACCCAGGTAACTGGCCTGTTATCGCTCCATTGCACGTGCCTGTAGAGTACAACGGCATGATGATGACTTTGGCTGACTTGCAAGGTTACCACTATGTTCGTACCGGTACACCTGAGTACATCCGTATGGTAGAGAAAGGTACATTAAGAACTTTCGGTAAAGACGTTGCTCCAGTATCAGCGTTCTTCTCTGGATTCGTTTCTATCATTATTTACTTCTTGTGGCACTTCTTCGGCAGATGGTTCGCTAAAACCGACTTCATCGCTGACGACGCGTCTTAA
>Methylomonas sp. LW13 (JNLB01000008) pxmA
ATGTCTGCACAAATTCCAATTTCAACCTTCAAACCTTATCGGGGCGAAAAAGCCCGGCTGGCCAGAGCTTACGATTATCTGATTCTGGTACTGGCCCTATTTTTATTCATCGGTTCGTTCCATCTGCATTTCGCCCTGACCGTCGGCGACTGGGACTTCTGGGTCGATTGGAAAGATCGGCAATGGTGGCCTTTGGTCACACCCTTAATCGGCATCACCTTTCCAGCGGCTGTTCAAGCTGTGTTATGGGATAAGTTCCGGCTACCTTTGGGCGCCACGCTCTGCGTTGCAGCGTTGTTGATCGGCACTTGGGTTGCCCGAATCTTTGCCTATCACTACTGGAATTTCTTTCCCGTCAACATGGTGTTGCCGGCCACCATGGTGCCGGGAGCCTTGGTACTGGATACCTTGTTGATGCTGACCAACAGCCTGACCATCACCTCCATTTTTGGCGGTGGCGCGTTTGCCTTGTTGTTTTACCCGACCAACTGGCCGATCTTCGGCATGTTCCACCAAGCGGTCGAATACCACAACAGCCAGCTGACTGTGGCCGATTTATTTGGTTTCCAATATATCCGCACCGGCATGCCTGAATACTTGCGCATCATCGAGCGCGGCACCTTGCGCACCTACGGTCAGTACGCCACACCTTTGGCGGCATTCTGTTCAGCGTTGTTGTGCTCGTTGATGTATCCGCTGTGGTGGTACATCGGTAAATGGTTCGCCACCACCCGTTATTTGAAAAAAATCTAA
>Methylobacter luteus IMV-B-3098 (ATYJ01000001) pxmA
ATGTCCGCACACATTCCTGTTTCAACCTTCAAGCCATACCGGGGCGAAAAAGCCCGGCTGGCGCGCGCCTATGACTATCTAATTTTGGTCCTGGCGCTGTTTTTATTCATCGGTTCGTTTCACCTGCATTTCGCACTCACGGTCGGCGATTGGGACTTCTGGGTCGATTGGAAAGATCGCCAGTGGTGGCCTTTGGTGACGCCGTTGATCGGCATTACGTTTCCGGCCGCCGTTCAAGCCGTTTTGTGGGATAAGTTTCGTCTGCCTATGGGGGCTACCTTATGTGTCGCGGCTTTACTGATTGGCACCTGGGTCACCCGTGTCTTTGCCTATCACTACTGGAACTATTTCCCCATCAACATGGTGTTGCCAGCTACGATGCTACCGGGAGCCTTGGTCCTGGACGCATTGTTAATGTTAACTAACAGCCTGACCATCACTTCCATCTTTGGCGGCGCCGCGTTTGCCTTGCTGTTTTACCCTACCAACTGGCCGATCTTCGGCATGTTCCATCAACCGGTCGAATATGCCAATAGCCAGCTCACCGTTGCCGATTTGTTCGGTTTTCAATACATTCGCACGGGCATGCCGGAATACCTGCGCATCATCGAGCGCGGCACCTTGCGAACCTACGGCCAATACGCAACACCCTTGTCAGCCTTTTGTTCGGCGCTGTTGTGTTCACTGATGTATCCCTTATGGTGGCATATCGGCAAGTGGTTTGCCAGCACCCGATACCTGACCAAAATCTAA
>Methylobacter whittenburyi strain UCM-B-3033 (JQNS01000002) pxmA
ATGTCCGCACACATTCCTGTTTCAACCTTCAAGCCATACCGGGGCGAAAAAGCCCGGCTGGCACGCGCCTATGACTATCTGATTTTGGTCCTGGCGCTGTTTTTATTCATCGGTTCGTTTCACCTGCATTTCGCACTCACGGTCGGCGATTGGGACTTCTGGGTCGATTGGAAAGATCGACAATGGTGGCCTTTGGTGACGCCGTTGATCGGCATTACGTTTCCGGCCGCCGTTCAAGCCGTATTGTGGGATAAGTTTCGTTTGCCTTTGGGGGCTACCCTATGTGTCACAGCGTTATTGCTCGGCACCTGGGTTACCCGCGTATTTGCCTATCACTACTGGAACTATTTCCCCATCAACATGGTGTTGCCGGCTACGATGCTACCGGGAGCCTTGGTTCTGGACGCTTTGTTAATGTTAACTAACAGCCTGACCATCACCTCCATCTTTGGCGGCGCCGCGTTTGCCTTGCTGTTTTACCCCAGCAACTGGCCGATCTTCGGCATGTTCCACCAACCGGTCGAATACGCCAATAGCCAGCTCACCGTTGCCGATTTGTTCGGCTTTCAATACATTCGCACGGGCATGCCGGAATACCTCCGCATCATCGAGCGCGGCACCTTGCGAACCTACGGCCAATACGCAACACCCTTGTCAGCCTTTTGTTCGGCGCTGTTGTGTTCGCTGATGTACCCCTTATGGTGGCATATCGGCAAGTGGTTTGCCAGCACCCGATACCTGACCAAAATCTAA
>Methylobacter marinus A45 (ARVS01000004) pxmA
ATGTCCGCACACATTCCTGTTTCAACCTTCAAGCCATACCGGGGCGAAAAAGCCCGGCTGGCACGCGCCTATGACTATCTGATTTTGGTCCTGGCGCTGTTTTTATTCATCGGTTCGTTTCACCTGCATTTCGCACTCACGGTCGGCGATTGGGACTTCTGGGTCGATTGGAAAGATCGACAATGGTGGCCTTTGGTGACGCCGTTGATCGGCATTACGTTTCCGGCCGCCGTTCAAGCCGTATTGTGGGATAAGTTTCGTTTGCCTTTGGGGGCTACCCTATGTGTCACAGCGTTATTGCTCGGCACCTGGGTTACCCGCGTATTTGCCTATCACTACTGGAACTATTTCCCCATCAACATGGTGTTGCCGGCTACGATGCTGCCGGGAGCCTTGGTTCTGGACGCTTTGTTAATGTTAACTAACAGCCTGACCATCACCTCCATCTTTGGCGGCGCCGCGTTTGCCTTGCTGTTTTACCCCAGCAACTGGCCGATCTTCGGCATGTTCCACCAACCGGTCGAATACGCCAATAGCCAGCTCACCGTTGCCGATTTGTTCGGCTTTCAATACATTCGCACGGGCATGCCGGAATACCTCCGCATCATCGAGCGCGGCACCTTGCGAACCTACGGCCAATACGCAACACCCTTGTCAGCCTTTTGTTCGGCGCTGTTGTGTTCGCTGATGTACCCCTTATGGTGGCATATCGGCAAGTGGTTTGCCAGCACTCGATACCTGACCAAAATCTAA
>Methylobacter sp. BBA5.1 (JQKS01000038) pxmA
ATGTCCGCACACATTCCTGTTTCAACCTTCAAGCCATACCGGGGCGAAAAAGCCCGGCTGGCACGCGCCTATGACTATCTGATTTTGGTCCTGGCGCTGTTTTTATTCATCGGTTCGTTTCACCTGCATTTCGCACTCACGGTCGGCGATTGGGACTTCTGGGTCGATTGGAAAGATCGACAATGGTGGCCTTTGGTGACGCCGTTGATCGGCATTACGTTTCCGGCCGCCGTTCAAGCCGTATTGTGGGATAAGTTTCGTTTGCCTTTGGGGGCTACCCTATGTGTCACAGCGTTATTGCTCGGCACCTGGGTTACCCGCGTATTTGCCTATCACTACTGGAACTATTTCCCCATCAACATGGTGTTGCCGGCTACGATGCTACCGGGAGCCTTGGTTCTGGACGCTTTGTTAATGTTAACTAACAGCCTGACCATCACCTCCATCTTTGGCGGCGCCGCGTTTGCCTTGCTGTTTTACCCCAGCAACTGGCCGATCTTCGGCATGTTCCACCAACCGGTCGAATACGCCAATAGCCAGCTCACCGTTGCCGATTTGTTCGGCTTTCAATACATTCGCACGGGCATGCCGGAATACCTCCGCATCATCGAGCGCGGCACCTTGCGAACCTACGGCCAATACGCAACACCCTTGTCAGCCTTTTGTTCGGCGCTGTTGTGTTCGCTGATGTACCCCTTATGGTGGCATATCGGCAAGTGGTTTGCCAGCACCCGATACCTGACCAAAATCTAA
>Methylobacter tundripaludum SV96 (AEGW02000007) pxmA
ATGGTCATTAATAAAAATAATTTAAATCCTTTAGGAGGTAAGCTAATGAGCGCATCTCAATCAGCTGTACGTTCACGCGCTGAGGCAGTTAAAGTTTCACGCACGTTCGACTGGCTAATTCTGTTCGTATTGTTCTTCGTTGTACTTGGTGGTTATCACATTCACTACATGTTAACTGGTGGTGACTGGGATTTCTGGACTGACTGGAAAGATAGACGTCTATGGGTAACTGTAGCTCCAATCGTTTCAATCACTTTCCCAGCAGCTGTTCAAGCTGTGTTGTGGTGGCGTTACCGTTTGCCTTTCGGTGCGGTAGTTTGTATCTTAGGTCTGCTTTTAGGTGAGTGGATTAACAGATATTTAAACTTCTGGGGTTGGACTTATTTCCCAGTGAATTTCTGCTTCCCTTCAAACCTGATGCCAGGTGCTATTGTTCTTGACGTTGTGTTGATGCTGTCAGGCAGTATGACAGTTACAGCGGTAATCGGTGGTATGGCATGGGGTCTGTTATTCTATCCAGGCAACTGGCCAGTTATAGCACCATTACATGTTCCTGTTGAATACAATGGCATGATGATGACACTAGCTGATTTACAAGGTTACCACTACGTAAGAACTGGTACACCTGAGTACATCAGAATGGTTGAAAAAGGTACATTAAGAACTTTCGGTAAAGACGTTGCTCCAGTATCAGCGTTCTTCTCTGCTTTCGTGAGTATTTTGATTTACTTCTTGTGGCATTTCTTCGGTAAATGGTTCGGTGGTACTTCATTCACCCAAAGCGCGTAA
>Methylobacter tundripaludum 21/22 (JMLA01000001) pxmA
ATGTCAGTAAATATTTCAAACCGGTCTTTTCGACCTTACACAGGAGAAAAGGCGCGCATTACCCGCGCTTACGATTACCTGATCCTGGTATTGGCTCTTTTTTTGTTTATCGGGTCTTTCCATCTTCATTTTGCGCTGACTGTCGGCGACTGGGATTTCTGGGTGGACTGGAAGGACAGGCAATGGTGGCCGCTGGTGACGCCGCTGATGGGCATTACTTTCCCGGCGGCGGTGCAGTCGGTCATGTGGACGAAATTTCGCCTGCCGATGGGCGCTACCTTGTGCGTGGCTGCGTTATTGATAGGCACCTGGATCACCCGCATATTCGCCTATCACTATTGGAATTACTTCCCCATTAACATGGTCTTGCCCGCCACCATGTTGCCCGGTGCGCTGGTGCTGGACGCTATCCTGATGTTGAGCAACAGCTTGACCGTCACTGCGGTTTTAGGCGGAGCGTCTTTCGCATTGCTGTTTTACCCCAGTAACTGGCCATTGTTCGGCATGTTTCATGTGCCGGTCGAATACGGCAACGGCCAATTGACGGTCGCCGATTTGTTCGGCTTCGAATACATACGCACCGGCATGCCGGAATATTTACGCATCATCGAACGCGGTACGTTACGCACTTATGGTCAATACGCAGCGCCGTTAGCGGCATTTTGTTCGGCGCTGTTATGCATCCTGATGTACACCTTATGGTGGTTTATCGGGAAGTGGTTCGCAACCGTTCGTTACCTTAACAAAATCTAA
>Methylobacter tundripaludum 31/32 (JPOH01000001) pxmA1
ATGGTCATTAATAAAAATAATTTAAATCCTTTAGGAGGTAAGCTAATGAGCGCATCTCAATCAGCTGTACGTTCACGCGCTGAGGCAGTTAAAGTTTCACGCACGTTCGACTGGCTAATTCTGTTCGTATTGTTCTTCGTTGTACTTGGTGGTTATCACATTCACTACATGTTAACTGGTGGTGACTGGGATTTCTGGACTGACTGGAAAGATAGGCGTCTATGGGTAACTGTGGCTCCAATCGTTTCAATCACTTTTCCAGCGGCTGTTCAGGCTGTGTTATGGTGGCGTTACCGTTTACCTTTCGGTGCGGTACTTTGCATCTTAGGTCTGCTTTTAGGTGAGTGGGTCAACAGATACTTGAATTTCTGGGGATGGACTTACTTCCCAGTAAACTTCTGCTTCCCTTCAAACCTGATGCCAGGTGCTATTGTTCTTGACGTTGTGTTAATGCTGTCAGGCAGTATGACAGTTACAGCGGTAATCGGTGGTATGGCATGGGGTCTGTTATTCTATCCAGGCAACTGGCCAGTTATAGCACCATTACATGTTCCTGTTGAATACAATGGCATGATGATGACACTAGCTGATTTACAAGGTTACCACTACGTAAGAACTGGTACACCTGAGTACATCAGAATGGTTGAAAAAGGTACATTAAGAACTTTCGGTAAAGACGTTGCTCCAGTATCAGCGTTCTTCTCTGCTTTCGTGAGTATTTTGATTTACTTCTTGTGGCATTTCTTCGGTAAATGGTTCGGTGGTACTTCATTCACCCAAAGCGCGTAA
>Methylobacter tundripaludum 31/32 (JPOH01000001) pxmA2
ATGTCAGTAAATATTTCAAACCGGTCTTTTCGACCTTACACAGGAGAAAAGGCGCGCATTACCCGCGCTTACGATTACCTGATCCTGGTATTGGCTCTTTTTCTGTTTATCGGTTCTTTCCATCTTCATTTTGCGCTGACTGTCGGCGACTGGGATTTCTGGGTGGACTGGAAGGACAGGCAATGGTGGCCGCTGGTGACGCCGCTGATGGGCATTACTTTCCCGGCGGCGGTGCAGTCGGTCATGTGGACGAAATTTCGCCTGCCGATGGGCGCTACCTTGTGCGTGGCTGCGTTATTGATAGGCACCTGGATCACCCGCATATTCGCCTATCACTATTGGAATTACTTCCCCATTAACATGGTCTTGCCCGCCACCATGTTGCCCGGTGCGCTGGTGCTGGACGCTATCCTGATGTTGAGCAACAGCTTGACCGTCACTGCGGTTTTAGGCGGAGCGTCTTTCGCATTGCTGTTTTACCCCAGTAACTGGCCATTGTTCGGCATGTTTCATGTGCCGGTCGAATACGGCAACGGCCAATTGACGGTCGCCGATTTGTTCGGCTTCGAATACATACGCACCGGCATGCCGGAATATTTACGCATCATCGAACGCGGTACGTTACGCACTTATGGTCAATACGCAGCGCCGTTAGCGGCATTTTGTTCGGCGCTGTTATGCATCCTGATGTACACCTTATGGTGGTTTATCGGGAAGTGGTTCGCAACCGTTCGTTACCTTAACAAAATCTAA
>gi|880803741|gb|KP710986.1|
ATGGTCTGGCTTAGACGATGTACCCACTACTTATTCATAGTAGTAGTCGGAGTTAACTCAACACTGTTAACAATTAACGCAGGTGACTACATCTTCTACACTGACTGGGCTTGGACTTCGTACACGGTATTCTCAATATCGCAATCGTTGATGCTTGTAGTAGGTGCAACATACTATCTTACGTTTACAGGCGTTCCAGGTACAGCAACGTATTACGGCCTCATAATGACAGTATACACATGGGTGGCAAAAGGTGCATGGTTTGCACTCGGATATCCATATGACTTCATTGTAACCCCAATCTGGTTACCATCAGCAATGTTGCTTGATTTGGTCTATTGGGCTACAAAGAAGAACAAGCACTCCTTGATACTGTTTGGCGGTGTACTAGTAGGAATGTCATTACCATTGTTCAATATGGTAAACCTGATGACAGTGGCAGACCCACTAGAAACGGCCTTCAAATATCCAAGACCGACATTACCACCATACATGGTACCAATAGAACCTCAAGTAGGTAAGTTCTATAACAGTCCAGTCGCACTCGGTGCTGGTGCTGGTGCAGTATTGGCAGTAACGTTTGCAGCGCTAGGTTGTAAACTCAACACTTGGACATACAGATGGATGGCCGC
>gi|402235089|gb|JX184384.1|
GGGGACTGGGACTTCTGGTCTGACTGGAAAGATCGTCGACTGTGGGTCACGGTGACCCCGATCGTTTTGATCACGTTCCCGGCGGCGGTACAGTCCTACTTGTGGAACGTTATCGTCAACCGTGGGGCGCGACTGTGTGCGTGCTGGGGTTGTTGTTGGGTGAGTGGATCAACCGCTACTTCAACTTCTGGGGCTGGACCTATTTTCCGGTCAACTTCGTATTTCCGGCGATTCTGACGCCGGGCGCGATCCTGCTCGACACGGTCTTGTTGTTGAGCGGCAGCTACCTGTCCACCGCGATCATCGGTGCGATGGGCTGGGGGTTGATTTTCTATCCGGGCAACTGGCCGATCATCGCGCCGCTGCATGTACCGGTAGAATATAGCGGCATGCTGATGTCGATTGCCGACATTCAGGGTTACAACTACATCCGCACGGGCACGCCGGAATACATCCGGATGGTTGAAAAGGGCACGCTGCGTACGTATGGTAAGGACGTTGCTCCGG
>gi|684151607|gb|KM000627.1|
ATGTACTCACTACTTGTTCATAGTAGTGGTTGCAGTAAACTCAACCCTGCTTACAATCAACGCAGGAGACTACATCTTCTACACTGACTGGGCATGGACTTCATTTGTCGTGTTCTCAATATCACAGACATTGATGTTAGTCGTAGGTGCAACTTACTATCTAACATTCACTGGAGTTCCAGGAACCGCAACGTACTACGCGCTTATTATGACCGTGTATACATGGATCGCAAAAGGCGCATGGTTCGCACTAGGTTACCCATATGACTTCATTGTTACACCAGTTTGGTTGCCATCAGCAATGTTGCTTGATCTGGCATACTGGGCAACAAAGAAGAACAAGCACTCACTGATACTATTCGGTGGTGTTCTGTGTGGAATGTCACTGCCATTGTTCAACATGGTCAATCTAATTACCGTGGCTGATCCATTGGAGACTGCATTCAAATATCCAAGACCAACGCTTCCGCCGTATATGACTCCAATAGAACCGGCAGTAGGCAAGTTCTATAACAGTCCAGTCGCATTAGGTGCAGGTGCCGGTGC
>gi|341837508|gb|JF924176.1|
TGGTCTGGCTTAGACGATGTACGCACTACTTATTCATTGTAGTAGTTGCGGTTAACTCAACACTGTTAACAATTAACGCAGGAGACTACATTTTCTACACTGATTGGGCCTGGACATCATTTACGGTATTCTCTATATCGCAAACATTGATGCTCACTGTCGGAGCTTGTTATTATCTAACATTCACTGGCGTTCCAGGAACAGCTACGTACTATGGCCTGATAATGACAGTATACACATGGGTTGCAAAAGGTGCATGGTTTGCACTTGGATATCCATATGACTTCATTGTAACACCAATATGGTTACCATCAGCGATGCTGTTGGACTTGGCGTATTGGGCAACGAAGCGGAATAAGCACTCGTTGATACTGTTTGGCGGAGTACTGGTAGGAATGTCATTACCGTTGTTCAACATGGTAAACCTGATAACAGTAGCAGACCCACTTGAAACGGCATTCAAATATCCGAGACCAACATTACCACCATACATGACACCGATAGAGCCGCAGGTCGGGAAGTTCTATAACAGTCCCGTCGCGCTAGGTGCAGGTGCTGGTGCAGTATTGTCTGTCACGTTTGCAGCGTTAGGATGTAAACTAACAACGTGGACATACAGATGGATGGCCGC
>gi|381144701|gb|JQ277607.1|
GGGGTTTCTACTGGTGGTCACACTATCCTATCAATTTCGTAACACCGGGTATTATGCTTCCAGGTGCGCTGATGCTGGATTTCACGCTGTATCTGACACGCAACTGGCTGGTGACGGCTCTGGTTGGAGGTGGATTCTTCGGTCTGCTGTTCTATCCGGGTAACTGGCCGATCTTTGGTCCGACACATCTGCCAATCGTCGTAGAAGGAACACTGTTGTCGATGGCTGACTACATGGGTCATATGTATGTTCGTACGGGTACACCTGAGTATGTTCGTCATATTGAGCAAGGTTCACTGCGTACCTTTGGTGGACATACCACAGTTATTGCAGCGTTCTTCTCTGCATTCGTATCAATGTTGATGTTCACGGTATGGTGGTATCTTGGAAAAGTTTACTGTACAGCCTTTTTCTACGTTAAAGGTAAAAGAGGTCGTATCGTACATCGCAATGATGTTACCGCATTCGGTGAAGAAGGCTTTCCAGAGGGG
>gi|212171519|gb|EU853393.1|
AAGAAGGACGAACTCGAACGGTGGCTGTCGAAAGTCACTCTGGCGCAGACGTTCTACGGTCACTTCTACATCGAACACAACCGCGGCCACCACGTCCGCGTCGCGACACCCGAGGACCCGGCGAGCAGCCGGTTCGGCGAGAACTTCTGGACGTTCCTGCCGCGTAGCGTGTGGGGAAGTCTGCGGTCGGCGTGGCACCTCGAGAAGGCGCGGTTGGACCGACTGGGCAAGCGCACGTGGACGATTCACAATGACGTTCTGAACGCATGGGCCATGTCGGTGGTGCTGTGGGGAGTTCTGATCGCGGTGTTCGGTCCGATCGTGCTGCCGTTCCTGATCATCCAAGCCGTCTACGGATTCACGTTGCTCGAAACCGTGAACTACCTCGAGCACTACGGACTGCAGCGGCAGAAGAATGCCAAAGGCCGGTACGAACGCGCTGCGCCGCAACACAGTTGGAACAGCAACCACATCGTCACGAACATCTTCCTGTACCACTTGCAGCGCCACTCGGACCACCACGC
>gi|829465045|gb|KM595935.1|
ATGGTCTGGCTTAGACGATGTACTCACTACTTGTTCATAGTAGTAGTTGCAGTTAACTCTACACTGTTAACAATTAATGCAGGAGACTACATTTTCTATACTGACTGGGCTTGGACATCGTTTACGGTATTTTCAATATCGCAAACTTTGATGCTTTGCGTAGGTGCAACATATTACCTAACGTTTACAGGCGTTCCAGGAACAGCGACGTATTACGCCCTAATTATGACAGTATACACATGGGTAGCAAAAGGTGCATGGTTTGCTCTAGGTTATCCATATGACTTCATTGTAACACCAGTTTGGTTGCCATCAGCAATGTTGCTTGATTTGGCTTATTGGGCTACAAAAAAGAACAAACATTCATTGATACTGTTTGGCGGTGTACTTGTAGGAATGTCTTTACCATTATTCAATATGGTAAACCTGATAACAGTAGCAGACCCACTAGAAACGGCCTTCAAATATCCGAGACCAACATTGCCACCATACATGACACCAATAGAACCTCAAGTAGGTAAATCCTATAACAGTCCAGTAGCACTGGGTGCAGGTGCTGGTGCAGTATTGTCAGTTACGTTTACAGCATTAGGTTGTAAGCTAAACACTTGGACATACAGATGGATGGCCGC
>gi|238836965|gb|FJ952101.1|
GGTGACTGGGACTTCTGGGCTGACTGGAAAGACCGTCGTCTCTGGGTCACCGTCACCCCGATCGTACTCGTCACCTTCCCGGCCGCCGTCCAGTACTTCCTCTGGGAACGATTCCGTCAGCCGTGGGGCGCCACCGTCTGTGTACTGGCACTCCTCTTTGGAGAATGGGTCAACCGTTACTTCAACTTCTGGGGCTGGACCTACTTCCCCGTCAACTTCTGTTTCCCGGCCATCCTGACCCCGGGCGCGATCCTGCTGGATGCCGTTCTGATGATGACCGGTAGCTATCTGTTCACCGCGGTGATCGGTGGCATGGCCTGGGGTCTGATCTTCTATCCGGGCAACTGGCCGATCATCGCCCCGCTGCACGTACCGGTTGAATACAACGGCATGCTGATGTCCATCGCCGACATCCAAGGCTACAACTATGTCCGTACCGGCACCCCCGAGTACATCCGCATGGTTGAAAAGGGCACCCTGCGTACCTTCGGTAAGGACGT
>gi|326834927|gb|JF404813.1|
AGCGCTGGCTGTCCAAGATCGCCCTGGCGCAGAGCTTCTACGGCCACTTCTACATCGAGCACAACCGCGGCCACCACGTCCGTGTCGCCACCCCAGAGGACCCGGCGAGCAGCCGCTTCGGGGAGAACTTCTACCAGTTCTGGCCACGCACCGT
>gi|194596282|gb|EU651011.1|
ATGTACTCACTACTTATTCATAGTAGTAGTTGCAGTTAACTCTACACTGTTAACAATTAATGCAGGTGACTACATTTTCTATACTGACTGGGCTTGGACTTCGTTTACGGTATTTTCAATATCGCAAACATTGATGCTTGCAGTAGGTGCAACATACTACCTGACATTTACAGGTGTTCCAGGAACAGCAACGTACTACGGCCTAATTATGACAGTATACACATGGGTAGCAAAAGGTGCATGGTTTTCACTAGGTTACCCATATGACTTCATTGTAACACCAATTTGGTTACCATCAGCAATGTTGCTTGATTTAGCCTATTGGGCCACAAAGAAGAACAAGCACTCCTTGATACTGTTTGGCGGTGTACTAGTAGGAATGTCTTTACCATTATTCAACATGGTAAACCTGATAACAGTAGCAGACCCACTAGAAACGGCATTCAAATACCCAAGACCAACATTACCACCATACATGACACCAATAGAACCTCAAGTAGGTAAATTCTATAACAGTCCAGTAGCACTGGGTGCAGGTGCAGGTGCAGTATTGTCGGTTACATTTACAGCATTAGGTTGTAAATTAAACACTTGG
>gi|910275555|gb|KP783256.1|
ATGGTCTGGCTTAGACGATGTACTCACTACTTGTTCATAGTAGTAGTTGCAGTTAACTCAACACTGTTAACAATTAATGCAGGAGACTACATTTTCTATACTGACTGGGCTTGGACTTCGTTCACGGTATTTTCAATATCGCAAACGTTGATGCTTGCAGTAGGTGCAACATATTACCTGACATTTACAGGTGTTCCAGGAACAGCAACGTACTACGGCCTAATTATGACAGTATACACATGGGTAGCAAAAGGCGCATGGTTTGCACTTGGTTATCCATATGACTTCATTGTAACACCAATTTGGTTACCATCAGCAATGTTGCTTGATTTGGCCCATTGGGCAACAAAGAAGAACAAGCACTCCTTGATACTGTTTGGCGGAGTACTGGTAGGAATGTCTTTACCATTATTCAACATGGTAAACCTGATAACAGTAGCAGACCCACTAGAAACGGCATTCAAATATCCAAGACCAACATTGCCACCATACATGACACCAATAGAACCTCAAGTAGGTAAATTCTATAACAGTCCAGTAGCACTGGGTGCAGGTGCAGGTGCAGTTTTGTCAGTTACATTTACAGCACTAGGTTGTAAACTAAACACTTGGACATACAGATGGATGGCCGC
>gi|269992709|emb|FN562558.1|
GGCGACTGGGACTTCTGGGTTGACTGGAAGGATCGTCGTATGTGGCCAACGGTGGTGCCGATTCTCGGCGTGACCTTCTGCGCGGCTTCGCAGGCTTTCTGGTGGGTTAACTTCCGCCTTCCGTTTGGCGCGGTTTTCGCGGCTCTTGGCCTCCTGATTGGCGAGTGGATCAACCGCTACGTCAACTTCTGGGGCTGGACGTACTTCCCGATTTCGCTGGTTTTCCCGTCTGCTCTGATCGTTCCGGCGATCTGGCTTGACGTGATCCTGCTTCTGTCGGGTTCGTATGTGATCACGGCGATTGTTGGTTCGCTGGGCTGGGGTCTGCTGTTCTATCCGAACAACTGGCCGGCGATCGGCGCCTTCCACCAGGCGACGGAGCAGCATGGTCAGCTGATGACCCTTGCGGATCTGATCGGCTTCCACTTCGTCCGCACGTCGATGCCGGAATACATCCGCATGGTCGAGCGCGGCACGCTGCGCACGTTCGGTAAAGACGTTGCTCCGG
>gi|57232059|gb|AY786002.1|
GGTGAGTGGGTTAACCGCTACTTTAATTTCGTAGGGTTTACCTATTTTCCGATTAATTTCGTATGGCCGACCATTCTGCTGCCCATGGCGCTGTTCTTGGATGCCATGCTTGCGATTTCCAAGAGCTACGGCTTGACGGCGGTAGTGGGTGGATTAATGTACGGTTTGTTGATGTATCCCGCTAACTGGCCGCTGCTTTCGGCATTCCATGTGCCTGCTGAGTACAATGGAGTAGTAATGTCTTTGGCCGATATTATGGGCTACCAATACGTCCGGACCGGTACTCCTGAGTATATCCGGATGATTGAGAAAGGTACCTTGAGAACGTTTGGTAAGGACGTGGTCCCGGTTTCAGCTTTCTTCTCGGGTTTTGTTGCCATGGTAATGTACTTTGTGTGGCACTTTGTTGGCCGCTGGTTCTCCAAGGACTACCATATCGACCAAGTGTAG
>gi|575797114|gb|KF754217.1|
TTCTACTGGTGGTCACACTACCCCATCAACTTCGTCTTTCCCTCCACCATGATCCCAGGCGCCCTCGTCATGGACACCGTCTTGCTACTGACGCGCAACTGGATGATCACCGCACTGGTGGGCGGCGGCGCCTTTGGCCTGCTGTTCTACCCGGGTAACTGGCCCATCTTCGGGCCGACCCACCTGCCCCTGGTGGCGGAAGGCGTCCTGCTCTCACTGGCCGACTACACCGGCTTCCTGTACGTGCGTACCGGCACCCCTGAATATGTGCGCCTGATCGAACAAGGCTCCCTGCGTACCTTTGGCGGCCACACCACCGTCATCGCCGCATTCTTTGCCGCCTTCGTCTCCATGCTCATGTTCTGCGTCTGGTGGTACTTTGGCAAACTCTACTGCACCGCCTTCTACTACGTCAAAGG
>gi|326836106|gb|JF405992.1|
AGACCGCGTACGGCCACTTCTACATCGAGCACAACCGCGGCCACCACGTGCGCGTCGCGACGCCCGAGGACCCGGCCAGCGGCCGCCTCGGCGAGACCGTGTGGGAGTTCATGCCGCGCACCGTCCTCGGCAGCCTGCGCAGCGCGTGGTCGCTGGA
>gi|404322357|gb|JX232982.1|
CTTATTCATAGTAGTGGTAGCAGTCAATTCAACCCTGCTTACAATTAACGCAGGTGACTATATCTTCTACACAGATTGGGCTTGGACATCCTTTGTAGTATTTTCCATCTCACAGACTTTGATGCTTTGTGTAGGTGCAACATATTACCTAACATTTACAGGAGTTCCAGGTACAGCAACGTATTACGCGTTAATCATGACAGTGTATACATGGGTAGCAAAAGGTGCATGGTTTGCACTTGGGTATCCATATGACTTCATTGTTACACCAGTGTGGATTCCATCAGCAATGCTGTTGGACTTGGCATATTGGGCAACAAAGAGGAATAAGCACTCTCTGATTCTATTCGGCGGCGTACTGTGTGGAATGTCATTGCCATTGTTTAACATGGTAAACCTGATTACAGTAGCAGACCCACTAGAAACGGCATTCAAATATCCAAGACCAACATTGCCACCATATATGACACCAATCGAACCGCAAGTAGGTAAGTTCTATAACAGCCCAGTTGCTCTCGGTGCAGGTGCAGGTGCAGTATTGGCATGTACATTTGCAGCTTTAGGTTGTAAA
>gi|260585506|gb|GQ499464.1|
ATGTACTCACTACTTATTCATAGTAGTAGTTGCAGTTAACTCTACACTGTTAACAATTAATGCAGGAGACTACATTTTCTATACTGACTGGGCTTGGACATCCTTTGTGGTATTTTCAATATCACAAACATTGATGCTCGCGGTAGGTGCAACATACTACCTGACATTTACAGGTGTTCCAGGAACAGCGACGTATTACGCCCTAATTATGACAGTATATACATGGATAGCAAAAGGCGCCTGGTTTTCACTAGGTTATCCATACGACTTCATTGTAACACCAGTTTGGTTACCATCAGCAATGTTACTTGATTTAGCCTATTGGGCTACAAAGAAGAACAAGCACTCCTTGATACTGTTTGGCGGCGTACTAGTAGGAATGTCTTTACCATTATTCAACATGGTAAACCTGATAACAGTAGCAGACCCACTAGAAACGGCATTCAAATACCCAAGACCAACATTGCCACCATACATGACACCAATAGAACCTCAAGTAGGTAAATTCTATAACAGTCCAGTAGCACTAGGTGCAGGTGCAGGTGCAGTTTTGGCGGTTACATTTACAGCATTAGGTTGTAAATTAAACACTTGG
>gi|668357679|gb|KJ818072.1|
GGCGACTGGGACTTCTGGGTTGACTGGAAGGATCGTCGTATGTGGCCGACGGTCGTGCCGATTCTGGGCGTGACCTTCTGCGCCGCGGCGCAGGCGTTCTGGTGGGTGAACTTCCGTCTGCCGTTCGGCGCGGTGTTCGCGGCTCTTGGCCTCCTGATCAGCGAGTGGATCAACCGCTACGTCAACTTCTGGGGCTGGACCTACTTCCCGATCAGCCTCGTGTTCCCGTCCGCTCTGATCGTTCCGGCGATCTGGCTCGACGTGATCCTGCTTCTGTCGGGTTCCTATGTGATCACGGCGGTTGTCGGTTCGCTGGGCTGGGGTCTGCTGTTCTACCCGAACAACTGGCCGGCGATCGCCGCCTTCCACCAGGCGACCGAGCAGCATGGTCAGCTGATGACCCTCGCCGACCTGATCGGCCTCCACTACGTCCGCACGTCGATGCCGGAATACATCCGCATGGTCGAGCGCGGCACGCTGCGCACGTTCGGTAAGGACGT
>gi|308212896|gb|HM441116.1|
AACACCGCGCATGAGCTCGGGCACAAGAAGGAGTCGCTGGAGCGCTGGCTGTCCAAGATCGCCCTGGCGCCGACTGGCTACGGTCATTTTTACATCGAGCACAACCGTGGTCACCACGTCCGGGTGGCGACACCGGAAGACCCGTCGTCGGCTCGCTTCGGTGAGACGTTCTGGGAGTTCTTGCCGCGCAGCGTCTTCGGCAGCCTGCGCTCTGCTCTGCGGCTGGAGGCCCAGCGGATACGCCGGCGGGGCGGCAATCCGTGGAACCCGAAAACCTACCTGGTCAACGACGCCGTCAACGCCTGGCTGATGACCGTCGTACTGTGGGCCGCGCTGGTGGCGGTGTGCGGCCCGGCGGTGATCCCGTTCCTGATCATCCAGGCGGTCTTCGGCATCAGCCTGCTGGAGGCGGTCAACTACCTCGAGCACTACGGACTGCTGCGGCAGAAGAAGCCCAACGGCCGCTATGAGCGCTGCACGCCCGAGCACAGCTGGAACTCCGACCACATCTTCACCAACCTGTTGCTGTACCACCTGCAGCGCCA
>gi|482516041|gb|KC341486.1|
CACGTTGACGCCGATCCTGTTGATCACCTTCCCCGCGGCGACGCAATATTTCATGTGGGAGAAAATGCGCCTTCCGATCGGCGCCACCTTTTGCGTGATGACGCTTCACTTCGGTCAATGGATGAATCGTGTCTTTAACTTTTATTACTGGGCCTGGTTCCCGGTCAACTTTACCACCCCGGGGTTGATGATACCCAGCGCGATCTTCCTGGACGTGACTCTGATGATGACAGGAAGCTACATGTTTACGGCGCTGTTCGGCGGCATGGGGTGGTCTCTGTTGTTCTATCCGGCGAACTGGACCTGGCTCGCCCCGTTTCACCTGGCTATGAAGCATCCAAGCGGGCCGCTCATGTCGATCGCCGATCTGATGGGGATGGGTATGTGC
>gi|514255958|gb|KC756586.1|
GGGGTTTCTACTGGTGGTCGCATTACCCGATCAACTTCGTTTTGCCTTCGACCATGATTCCGGGCGCGCTGGTAATGGACACCTGTCTGTTGCTGACCCGCAGCTGGTTGATCACGGCACTGGTAGGGGGTGGCGCATTCGGGTTGCTGTTCTATCCGGGTAACTGGCCGATTTTCGGACCTACCCACCTGCCGTTGGTTGCAGAAGGGGTCTTGCTGTCGGTTGCTGACTACACCGGGTTCCTCTATGTTCGTACCGGCACGCCTGAGTACGTACGGTTGATCGAGCAAGGATCGTTGCGTACCTTTGGTGGTCACACCACGGTAATTGCCGCGTTCTTCTCGGCCTTCGTTTCCATGCTGATGTTCCTTGTCTGGTGGTACTTTGGCAAGGTATTCTGCACCTCGTTCTACTACGTCAAGGGTCCAAGAGGCCGTGTAGTGGAGAAACACGATGTGACAGCATTTGGCGAAGAAGGCTTTCCCGAGGGG
>gi|33329868|gb|AF533665.1|
GGGGACTGGGGAACTCTGGATTGACTGGAAGGATCGTCGTATGTGGCCGACGGTCGTTCCGATCCTGGGCGTGACGTTCTGCGCGGCGTCGCAGGCTTTCTGGTGGGTCAACTTCCGTCTGCCGTTCGGCGCCGTTTTCGCGGCTCTGGGCCTGCTGATTGGCGAGTGGATCAACCGCTACGTCAACTTCTGGGGCTGGACCTATTTCCCGATCAGCCTGGTGTTCCCGTCCGCTCTGATCGTTCCGGCGATCTGGCTTGACGTGATCCTGCTTCTGTCGGGCTCCTATGTGATCACGGCGGTTGTCGGTTCGCTGGGCTGGGGTCTTTTGTTCTATCCGAACAACTGGCCGGCGATCGCCGCCTTCCACCAGGCGACGGAGCAGCATGGTCAGCTGATGACGCTGGCGGATCTGATCGGCCTTCACTACGTCCGCACGTCGATGCCGGAATATATCCGCATGGTCGAGCGCGGCACGCTGCGCACCTTCGGTAAAGACGT
>gi|658115981|gb|KJ684837.1|
AACACGGCGCATGAGCTGGGGCATAAGAAGATCAACCTGGAGCGTTGGCTCTCGCGCATCGCGCTGGCGCAGTCGTTCTACGGCCACTTCTACATCGAGCACAACCGCGGCCACCACGTGCGTGTGGCCACCCCCGAGGACCCCGCCAGTTCGCGGATGGGAGAGAGCTTCTGGGCGTTCTGGCCGCGCACGGTGTGGGGAAGCCTGAAATCGGCGTGGCGTCTGGAGGCGGCCCGGTTGGAGCGGCTGGGTAAGAAGCCGTGGTCGCGGCACAACGAGGTGCTCTCGGCGTGGATGATGTCGGTGGTGCTGTTCGCGGCGCTGATGGCGGTATTCGGTATCGAGCTGCTGCCGTACTTGATCCTCCAGGCGGTTGTCGGATTCAGCCTGCTGGAGGCGGTCAACTACCTCGAGCACTACGGTCTGGTCCGCCAGCGCACCGCCTCGGGGCGCTACGAGCGACCCGCCCCGGTGCACAGCTGGAACAGCGATCACATCGTGACCAACATCTTCCTGTACCACCTCCAGCGCCACTCCGACCACCAC
>gi|312174653|emb|FR726198.1|
GTCGTATGTGGCCGACGGTTATCCCGATCCTGGGCGTGACGTTCTGCGCCGCGTCGCAGGCGTTTTTCTGGGTCAACTTCCGTCTTCCGTTTGGCGCGGTGTTCGCGGCTCTCGGCCTGCTGATCGGCGAGTGGATCAGCCGCTACGTGAACTTCTGGGGTTGGACCTATTTCCCGATCTCGCTGGTGTTCCCGCCCGCTTTGATCGTTCCGGCGATCTGGCTCGACGTGATCCTGCTTCTTTCGGGCAGCTATGTGATCACGGCGGTTGTCGGTTCGCTGGGCTGGGGTCTGCTGTTCTACCCGAACAACTGGCCGGCGATCGCGGCGTTCCATCAGGCGACCGAGCAGCATGGGCAGCTTATGTCCCTCGCCGACCTGATCGGCCTGCACTTCGTGCGCACGTCGATGCCGGAATACATCCGCATGGTCGAGCGCGGCAC
>gi|694882540|gb|KM250793.1|
GGGGTTTCTACTGGTGGTCACACTACCCCATCAACTTCGTATTCCCCTCCACCATGATACCTGGAGCGCTGGTCATGGACACCGTCTTGCTGCTCACGCGCAACTGGATGGTTACAGCCCTGATTGGCGGGGGCGCGTTTGGTCTTCTGTTCTACCCGGGCAACTGGCCCATTTTTGGCCCGACCCACCTGCCGCTCGTGGCTGAAGGCGTACTGCTGTCGGTAGCCGACTACACAGGCTTCCTGTATGTACGCACCGGCACGCCCGAGTACGTGCGCCTGATCGAACAAGGCTCATTGCGAACCTTTGGCGGTCACACCACCGTCATTGCCGCATTCTTCTCCGCCTTCGTCTCCATGCTCATGTTCTGCGTATGGTGGTACTTTGGCAAAGTCTACTGCACCGCCTTCTACTACGTAAAAGGCGCCCGTGGCCGCGTCAGCATGAAGAACGACGTCACCGCATTTGGCGAAGAAGGCTTTCCCGAGGGG
>gi|906850203|gb|KP903124.1|_1
GACTGGGACTTCTGGGCCGATTGGAAAGACCGTCGACTGTGGGTGACGGTGACCCCGATCGTGTTGATTACCTTCCCGGCGGCGGTACAGAGCTACCTGTGGGAGCGGTTTCGTCAACCGTGGGGTGCGACGGTGTGTGTGTTGGGATTGTTGTTGGGTGAGTGGATCAACCGCTACTTCAACTTCTGGGGCTGGACCTATTTCCCGGTGAACTTCGTGTTCCCGGCGATTTTGACTCCGGGCGCCATCATTCTCGACTGCATGTTGTTGCTGAGCGGCAGCTACCTGTTCACCGCCATCGTCGGCGCCATGGGCTGGGGTTTGATCTTCTACCCGGGCAACTGGCCGATCATCGCGCCGTTGCACGTTCCGGTCGAATACAGTGGCATGCTGATGTCGATTGCCGACATTCAGGGCTACAACTACGTTCGCACCGGTACGCCGGAATACATCCGGATGGTGGAAAAGGGCACGCTGCGTACGTTCGGTAAAGACGTTGCTCCGG
>gi|570438476|gb|KF727105.1|
CACTATTTATTCATAGTTGTAGTTGCAGTCAACTCAACATTGTTAACAATTAACTCTGGAGATTATATCTTCTATACAGATTGGGCCTGGACATCATTTGTAGTATTCTCAATTGCTAATACTCTGATGACTGTTGTTGGTGCTGTGTATTATCTTACATTTACTGGCGTACCTGGTACGGCAACGTATTATGGTCTGATTATGCAAGTCTATACATGGGTTGCAAAAGTTGCGTGGTTTGCACTTGGCTATCCAGTGGATTTCATCGTTCATCCAATGTGGATTCCATCTTGTATGTTATTGGACTTGGCGTATTGGGCGACAAAGAAGAACAAACACTCGCTGATATTCTTTGGTGGAGTTTTAGTCGGAATGTCAATGCCACTGTTCAATATGGTACAGTTGATGTTAATTGCTGATCCATTAGAAACTGCATTCAAGTATCCAAGACCAACATTGCCTCCATATATGACGCCTATAGAACCGCAGGTCGGCAAGTTCTGCAATAGCCCAGT
>gi|407233714|gb|JX427294.1|
TTCATAGTTGTAGTTGCCGTAAACAGCACTCTACTAACAATTAATGCAGGAGACTACATCTTCTACACCGACTGGGCTTGGACTTCATTCGTAGTATTTTCGATCTCACAATCTACTATGCTTGCAGTAGGAGCGATATACTATATGCTCTTCACAGGAGTTCCAGGAACCGCCACATATTATGCAACAATTATGACAATCTACACATGGGTTGCAAAAGGTGCATGGTTTGCATTAGGATACCCATATGACTTCCTGACAACACCGGTATGGATACCATCTGCAATGCTACTAAATCTAACATACTGGGCTACAAGACGCAACAAGCATGCTGCCATAATTATTGGCGGAACTTTGATAGGTCTGTCACTGCCAATGTTCAACATGATAAACCTTTTGTTGGTTAGGGACCCACTTGAAGTCCCCTTTAAGTATCCGAGACCAACGCTTCCTCCATACATGACACCCATAGAGCCCCAGGTTGGTAAGTTCTACAATAGTCCTGTAGCGTTAGGTTCTGGCGCAGGTGC
>gi|385866027|gb|JQ750129.1|
GGGGTTTCTACTGGTGGTCACACTACCCCATCAACTTTGTACTCCCCTCCACCATGATACCGGGAGCGCTGGTCATGGACACCGTCCTGCTGCTCACGCGCAACTGGATGGTCACAGCCCTGATTGGCGGCGGCGCGTTTGGTCTTTTGTTCTACCCGGGCAACTGGCCGATATTTGGCCCCACCCACCTGCCGCTGGTAGCTGAAGGCGTACTGCTGTCGTTGGCCGACTACACCGGCTTTCTGTATGTACGCACCGGCACGCCTGAGTACGTGCGCCTGATCGAACAAGGCTCGCTGCGAACCTTTGGCGGGCACACTACGGTCATTGCCGCATTCTTCTCCGCGTTTGTCTCCATGCCCATGTTCTGCGTGTGGTGGTACTTTGGCAAAGTCTACTGCACCGCCTTCTACTACGTAAAAGGCGCCCGTGGCCGCGTCAGCATGAAGAACGACGTCACCGCATTTGGCGAAGAAGGCTTTCCCGAGGGG
>gi|619324488|gb|KJ144740.1|
GGGGTTTCTACTGGTGGTCACACTACCCCATCAACTTTGTATTCCCCTCCACCATGATACCTGGAGCGCTGGTCATGGACACCGTCTTGCTGCTCACACGCAACTGGATGGTTACAGCCCTGATTGGCGGGGGCGCATTTGGTCTTCTGTTCTACCCGGGCAACTGGCCCATTTTTGGCCCCACCCACCTGCCGCTCGTGGCTGAAGGCGTACTGCTGTCGGTAGCCGACTACACAGGCCTCCTGTATGTACGCACCGGCACGCCCGAGTACGTGCGCCTGATCGAACAAGGCTCATTGCGAACCTTTGGCGGCCACACCACCGTCATTGCCGCATTCTTCTCCGCCTTCGTCTCCATGCTCATGTTCTGCGTATGGTGGTACTTTGGCAAAGTCTACTGCACCGCCTTCTACTACGTAAAAGGCGCCCGTGGCCGCGTCAGCATGAAGAACGACGTCACCGCATTTGGCGAAGAAGGCTTTCCAGAGGGG
>gi|327238937|gb|HQ202463.1|
TGGGGTTTCTACTGGTGGTCACACTATCCAATCAACTTTGTGACACCATCCATCATGCTCCCAGGTGCATTGATGCTGGATTTCACCCTGTATCTGACACGTAACTGGTTGGTTACCGCGTTGGTTGGTGGCGGATTCTTTGGTTTATTCTTCTATCCGGGCAACTGGGTGATTTTTGGACCAACCCACTTGCCAGTCGTTGTTGAGGGTGTATTGCTGTCAATGGCTGACTACATGGGACACCTCTACATCCGTACAGGTACACCGGAATATGTACGCTTGATTGAGCAAGGTTCATTGCGTACCTTTGGTGGTCATACCACAGTGGTTGCTGCATTCTTCGCAGCGTTCGTATCCATGCTGATGTTCGTTGTTTGGTGGTACCTAGGCAAAGTTTACTGTACAGCCTTCTTCTACGTTAAAGGTAAGAGAGGCCGTATTGTGAAAAGAGACGACGTTACAGCGTTTGGTGAAGAAGGCTTTCCCGAGGGGA
>gi|300246120|gb|GU181471.1|
ATGGTCTGGCTTAGACGATGTACTCACTACTTGTTCATAGTAGTAGTCGCAGTCAATTCAACTCTGCTTACAATTAATGCAGGAGACTACATCTTCTATACTGATTGGGCCTGGACATCGTTTGTAGTATTTTCAATATCTCAAACACTGATGCTCGCTGTAGGTGCAGCATATTATCTGACCTTCACTGGAGTTCCAGGAACCGCAACGTATTATGCCCTTATCATGACAGTCTACACTTGGATTGCCAAAGGAGCATGGTTCGCACTAGGTTACCCATACGACTTTATTGTTACACCAGTTTGGCTACCGTCAGCAATGCTGTTGGACTTAGCATACTGGGCAACAAAGAAGAATAAGCACTCTCTGATACTATTTGGCGGAGTCTTAGTTGGAATGTCATTGCCACTATTCAACATGGTCAATTTGATCACTGTGGCAGACCCACTAGAGACTGCATTCAAGTATCCAAGACCAACGTTACCACCATACATGACTCCGATAGAGCCGCAGGTAGGTAAGTTCTATAACAGCCCAGTTGCACTTGGTGCAGGAGCTGGTGCAGTACTTGCATGTACTTTCACGGCTCTAGGTTGTAAACTAACAACCTGGACATACAGATGGATGGCCGC
>gi|705363514|gb|KM087166.1|
GGGGTTTCTACTGGTGGTCACACTACCCCATCAACTTTGTACTCCCCTCCACCATGATACCTGGAGCGCTGGTCATGGACACCGTCCTGCTGCTGACCCGCAACTGGATGGTCACGGCCCTGATTGGCGGCGGCGCGTTTGGTCTTTTGTTCTACCCGGGCAACTGGCCGATATTTGGCCCCACCCACCTGCCGCTCGTGGCTGAAGGCGTACTGCTGTCGTTGGCCGACTACACCGGCTTTCTGTATGTACGCACCGGCACGCCTGAGTACGTGCGCCTGATCGAACAAGGCTCGCTACGAACCTTTGGCGGCCACACTACGGTCATTGCCGCATTCTTCTCCGCGTTTGTCTCCATGCTCATGTTCTGCGTGTGGAGGTACTTTGGCAAAGTCTACTGCACCGCCTTCTACTACGTAAAAGGCGCCCGTGGCCGCGTCAGCATGAAGAACGACGTCACCGCATTTGGCGAAGAAGGCTTTCCCGAGGGG
>gi|305691353|gb|GQ485760.1|
ATGGTCTGGCTTAGACGATGTACCCATTACTTGTTCATAGTAGTGGTTGCAGTTAACTCAACCCTGTTAACAATTAACGCAGGAGACTACATCTTCTACACAGACTGGGCCTGGACATCATACACGGTATTTTCAATATCGCAAACTTTGATGCTTACTGTTGGTGCAGTATACTATCTGACATTTACAGGAGTTCCAGGAACAGCTACGTACTACGGCTTAATTATGACGGTATACACGTGGGTAGCAAAAGGTGCATGGTTTGCACTCGGATATCCATATGACTTTATTGTTACACCAATATGGTTACCATCAGCAATGCTTTTGGACTTGGCATATTGGGCAACAAAGAGAAACAAGCACTCGTTGATACTGTTTGGCGGAGTACTGGTAGGAATGTCTTTGCCATTGTTCAACATGGTTAACTTGATCACAGTAGCAGACCCACTAGAAACGGCATTCAAATATCCAAGACCAACACTGCCACCATACATGACACCGATAGAACCGCAAGTAGGAAAGTTCTATAACAGTCCAGTGGCGCTTGGTGCAGGTGCTGGTGCAGTGCTATCTGTAACGTTTGCAGCGTTAGGTTGTAAGCTTACCACGTGGACATACAGATGGATGGCCGC
>gi|513131444|gb|KC735306.1|
ATGGTCTGGCTTAGACGATGTACGCACTACTTATTCATAGTAGTCGTTGCAGTCAACTCAACCCTGCTTACAATCAACGCAGGAGACTACATCTTCTACACTGACTGGGCATGGACTTCATTTGTCGTGTTCTCAATATCACAGACATTGATGTTAGTCGTAGGTGCAACTTACTATCTAACATTCACTGGAGTTCCAGGAACCGCAACGTACTACGCGCTTATTATGACCGTGTATACATGGATCGCAAAAGGCGCATGGTTCGCACTAGGTTACCCATATGACTTCATTGTTACACCAGTTTGGTTGCCATCAGCAATGTTGCTTGATCTGGCATACTGGGCAACAAAGAAGAACAAGCACTCACTGATACTCTTCGGTGGTGTACTGTGTGGAATGTCACTGCCATTGTTCAACATGGTCAATCTAATTACCGTGGCTGATCCATTGGAGACTGCATTCAAATATCCAAGACCAACTTTGCCTCCATACATGACTCCTATAGAACCCCAAGTGGGCAAATTCTATAACAGTCCAGTTGCACTCGGTGCAGGCGCAGGTGCTGTATTAGCATGTACCTTCGCCGCTCTCGGATGTAAGCTGAACACATGGACATACAGATGGATGGCCGC
>gi|674655438|gb|KJ807555.1|
GTCTGGTTTAGACGATGTACACACTACTTATTCATAGTAGTTGTTGGCGTTAACTCTACTTTGTTAACCATTAATGCAGGAGATTACATCTTCTACACTGACTGGGCTTGGACTTCGTACACGGTATTTTCAATATCGCAAACGTTGATGCTAATTGTAGGTGCTACGTATTACCTAACATTTACAGGCGTTCCAGGCACAGCGACGTACTACGCTCTAATTATGACAGTATACACATGGGTAGCAAAAGCCGCATGGTTTTCGCTAGGATATCCATATGACTTCATTGTAACTCCAGTTTGGCTTCCATCAGCAATGCTGTTGGACTTGGTTTACTGGGCGACAAAGAAGAACAAGCACTCCTTGATACTGTTTGGCGGCGTACTGGTAGGAATGTCTTTACCATTATTCAACATGGTAAACCTGATAACAGTAGCAGACCCACTAGAAACGGCATTCAAATATCCAAGACCAACATTGCCACCATATATGACACCGATAGAGCCCCAGGTTGGTAAGTTCTATAACAGCCCCGTAGCACTCGGAGCCGGTGCAAGTGCAGTATTGGGATGTACATTTGCAGCATTAGGTTGTAAACTAAACACTTGGACATACAGATGGATGGC
>gi|451313111|gb|JX091687.1|
GGGGTTTCTACTGGTGGTCGCATTACCCGATCAACTTTGTTCTGCCTTCGACCATGATTCCGGGCGCGCTGGTAATGGACACTTGTCTGTTGCTGACCCGCAGCTGGCTGATCACGGCACTGGTAGGGGGTGGCGCATCCGGGCTGCTGTTCTATCCGGGTAACTGGCCGATTTTCGGACCCACCCATCTGCCGCTGGTCGCAGAAGGGGTCTTGCTGTCGGTTGCTGACTACACCGGGTTCCTCTATGTCCGTACCGGTACACCCGAGTACGTACGGTTGATCGAGCAAGGATCGTTGCGTACCTTTGGTGGTCACACCACGGTAATTGCCGCGTTCTTCTCGGCCTTCGTTTCCATGCTGATGTTCCTTGTCTGGTGGTACTT
>gi|692348169|gb|KM030773.1|
ATGGTCTGGCTTAGACGATGTACTCACTACTTATTCATAGTAGTAGTTGCAGTTAACTCAACACTGTTAACAATTAATGCAGGAGACTACATTTTCTATACTGACTGGGCTTGGACTTCGTTTACGGTATTTTCAATATCGCAAACGTTGACGCTTGCAGTAGGTGCAACATATTACCTGACATTTACAGGTGTTCCAGGAACAGCAACGTACTACGGCCTAATTATGACAGTATACACATGGGTAGCAAAAGGCGCATGGTTTGCACTAGGTTATCCATATGACTTCATTGTAACACCAATTTGGTTACCATCAGCAATGTTGCTTGATCTAGCTTATTGGGCTACAAAGAGGAACAAGCACTCCTTGATACTGTTTGGCGGAGTACTGGTAGGAATGTCTTTACCATTATTCAACATGGTAAACCTGATAACAGTAGCAGACCCACTAGAAACGGCATTCAAATACCCAAGACCAACATTGCCACCATACATGACACCAATAGAGCCTCAAGTAGGTAAATTCTATAACAGTCCAGTAGCACTGGGTGCAGGTGCGGGTGCAGTCTTGTCTGTTACATTTACAGCCCTAGGTTGTAAACTGAACACTTGGACATACAGATGGATGGCCGC
>gi|395398336|gb|JX292024.1|
ATGGTCTGGTTAAGACGATGTACACACTACTTATTCATAGTAGTAGTTGCAGTTAACTCTACACTGTTAACAATTAACGCAGGAGACTACATCTTCTACACTGACTGGGCTTGGACTTCGTTTACGGTATTTTCAATATCACAAACGTTGATGCTTATTGTAGGTGCAACATATTACCTAACATTTACTGGCGTTCCAGGCACGGCGACATATTATGGCCTTATTATGACAGTATACACATGGATAGCAAAGGGTGCATGGTTTTCACTCGGATACCCATATGACTTCATTGTAACTCCAGTTTGGCTACCATCAGCAATGCTGTTGGACTTAGTCTATTGGGCAACAAAGAAGAACAAACATAGTTTGATACTGTTTGGAGGCGTACTAGTAGGAATGTCATTACCATTATTCAATATGGTAAACCTGATAACAGTAGCAGACCCACTTGAAACGGCATTCAAGTATCCAAGACCAACATTGCCACCATACATGACACCGATAGAACCGCAGGTAGGTAAGTTCTATAACAGCCCAGTTGCGCTCGGTGCAGGTGCAAGTGCAGTGTTAGGATGTACAATGGCAGCATTAGGTTGCAAGCTAAACACTTGGACATACAGATGGATGGCCGCTTGGTCAAAGTGGGACTAA
>gi|341837714|gb|JF924279.1|
TGGTCTGGCTTAGACGATGTACTCATTACTTGTTCATAGTAGTGGTTGCAGTAAACTCTACCTTGTTAACAATTAACACAGGAGACTACATCTTCTACACAGACTGGGCCTGGACATCTTATACGGTATTCTCAATTGGAAACATCCTCATGATTTCAGTTGGTGCTACGTATTACCTATTATTTACAGGAGTTCCAGGAACAGCTAGTTATTACGGCTTAATTATGCAAGTTTATACCTGGGTCGCCAAAGGCGCATGGTTTGCATTAGGATATCCATACGACTTCATAGTGACTCCTATGTGGATACCGTCGTGTATGTTATTGGACTTGGCATATTGGGCTTCGAAGAGAAACAAGCACTCGCTAATACTGTTTGGCGGTGTACTTGTAGGTATGTCATTCCCGTTGTTCAACATGGTAAACTTGTTGACAGTAGCAGACCCACTAGAAACGGCATTCAAATATCCAAGACCAACATTGCCACCATACATGGTTCCAATAGAGCCGCAGGTCGGAAAATTCTATAATAGCCCTGTAGCGCTTGGTGCTGGTACTGGTGCTGTATTGGCAGTAACGTTTACGGCATTGGGAGCTAAACTCAATACGTGGACATACAGATGGATGGCCGC
>gi|404322757|gb|JX233182.1|
CACTACTTGTTCATAGTAGTGGTTGCAGTTAACTCTACACTGTTAACAATTAATGCAGGAGACTACATCTTCTACACTGACTGGGCTTGGACTTCGTACACGGTATTCTCAATATCGCAAACGTTGATGCTTATTGTAGGTGCTACATATTACCTAACATTTACGGGCGTTCCAGGCACAGCAACGTACTACGGTCTAATTATGACAGTATACACATGGGTAGCAAAAGCCGCATGGTTTTCGCTAGGATACCCATATGACTTCATTGTAACTCCAGTTTGGCTTCCATCAGCAATGCTGTTGGACTTGGTCTATTGGGCAACAAAGAAGAACAAGCACTCCTTGATACTGTTTGGCGGCGTACTGGTAGGAATGTCATTACCATTGTTCAACATGGTAAACCTGATAACGGTAGCAGACCCACTAGAAACGGCATTCAAATATCCAAGACCAACATTGCCACCATACATGACACCGATAGAACCCCAGGTTGGTAAGTTCTATAACAGCCCAGTAGCGCTCGGTGCAGGTGCAGGTGCAGTATTGGCATGTACGTTTGCAGCATTAGGTTGTAAA
>gi|597590069|gb|KJ363576.1|
TCACGTTGACGCCGATCCTGTTGATCACCTTCCCTGCGGCGACGCAATATTTCATGTGGGAGAAGATGCGTCTTCCGATTGGTGCGACCTTTTGCGTGATGACGCTTCACTTCGGTCAATGGATGAATCGTGTCTTTAACTTTTACTATTGGGCCTGGTTTCCGGTCAATTTTACCACCCCGGGTCTGATGATCCCCAGTGCGATCTTTCTGGACGTGATGCTGATGATGACGGGAAGTTACATGTTCACCGCACTGTTCGGCGGCATGGGGTGGTCCCTGTTATTCTATCCAGCGAACTGGACGTGGCTTGCGCCATTCCATTTGGCTGTGAAGCATCCAAGCGGGCCGCTCATGTCAATCGCGGATCTGATGGGGATGGGTATGTGC
>gi|120872049|dbj|AB289364.1|
CACACTACTTGTTCATAGTAGTAGTTGCAGTTAACTCTACACTGTTAACAATTAATGCAGGAGACTACATTTTCTATACCGACTGGGCTTGGACTTCATTTACGGTATTTTCAATATCACAAACGTTGATGCATATTGTAGGTGCAACATATTACCTAACATTTACTGGCGTTCCAGGCACAGCGACATATTATGGCCTTATTATGACAGTATACACATGGATAGCAAAGGGTGCATGGTTTTCACTCGGATATCCATATGACTTCATTGTAACTCCAGTTTGGCTACCATCAGCAATGCTGTTGGACTTAGTTTATTGGGCGACAAAGAAGAACAAACATTCGTTGATACTGTTTGGAGGCGTACTAGTAGGAATGTCATTACCATTATTCAATATGGTAAACCTGATAACAGTAGCAGACCCGCTTGAAACGGCATTCAAGTATCCAAGACCAACATTGCCACCATACATGACACCGATAGAACCGCAGGTAGGTAAGTTCTATAACAGCCCAGTTGCGCTCGGTGCAGGTGCGAGTGCAGTGTTAGGATGTACAATGGCAGCATTAGGTTG
>gi|256483597|gb|GQ142229.1|
ATGGTCTGGCTTAGACGTACAACCCACTATCTGTTCATTGTTGTAGTTGCTGTCAATAGCACGCTACTGACAATTAATGCAGGAGACTACATCTTCTACACCGACTGGGCTTGGACATCCTTTGTAATATTTTCGATTTCACAATCGACTATGCTTGCAGTAGGAGCTGTCTATTACTTGCTCTTTACAGGAGTTCCAGGAACAGCCACGTATTACGCAACCATAATGACTATCTATACATGGGTTGCAAAAGGTGCGTGGTTTGCATTAGGATACCCATATGACTTCGTAGCAGTACCAGTATGGATACCTTCAGCCATGTTGTTGGACCTTACGTATTGGGCTACGCGGCGCAATAAGCACATGCTAATACTTGTCGGCGGTACCTTGGTTGGTCTATCACTTCCGTTATTCAACATGGTCAACCTACTGCTAGTGCGAGATCCGTTGGAAGTCGCATTCAAGTATCCTAGACCCACATTACCACCGTATATGACGCCAATTGAGCCTCAGGTCGGAAAGTTCTACAATAGTCCCGTAGCCTTAGGAGCAGGCGCTTCAGCAGTGCTAACTGTACCTATAGCAGCATTGGGTGCTAAACTGAACACGTGGACATACAGATGGATGCCGC
>gi|270286186|emb|FN599962.1|
GGGGACTGGGACTTCTGGTCCGACTGGAAGGACCGCCGTCTGTGGGTCACCGTGACCCCGATCGTGCTGGTCACCTTCCCCGCCGCCGTGCAGTTCTGGCTGTGGGAGCGTCTGCGTCAACCCTGGGGCGCCACCGTGTGCGTGCTGGCCCTCCTGTTCGGCGAATGGATCAACCGCTACTTCAACTTCTGGGGCTGGACCTACTTCCCCGTGAACTTCGTGTTCCCGGCCATCCTGGTCCCGGGCGCCATCCTGATCGACACCATCCTGCTGCTGTCCGGCAGCTACCTGTTCACCGCCATTGTCGGTGGCCTGGCGTGGGGTCTGGTCTTCTACCCTGGCAACTGGCCGATGATTGCCCCGCTGCACGTGCCGGTTGAATACAACGGCATGCTGATGTCTGTGGCCGACATCCAAGGCTACAACTATGTCCGTACCGGCACCCCCGAGTACATCCGCATGGTTGAGAAGGGCACCCTGCGTACCTTCGGTAAGGACGTGGCCCCCGTGTCCGCGTTCTTCTCAGCGTT
>gi|687847021|gb|KM116665.1|
ATGGTCTGGCTTAGACGATGTACTCACTACTTATTCATAGTACTAGTTGCAGTTAACTCAACACTGTTAACAATTAATGCAGGAGACTACATTTTCTATACTGACTGGGCTTGGACTTCGTTCACGGTATTTTCAATATCGCAAACGTTGATGCTTGCAGTAGGTGCAACATATTACCTGACATTTACAGGTGTTCCAGGAACAGCAACGTACTACGGCCTAATTATGACAGTATACACATGGGTAGCAAAGGGAGCATGGTTTGCACTAGGTTACCCATATGACTTCATTGTAACACCAATTTGGTTACCATCAGCAATGTTGCTTGATTTGGCCTATTGGGCAACAAAGAGGAACAAGCACTCCTTGATACTGTTTGGCGGAGTACTAGTAGGAATGTCTTTACCATTATTCAACATGGTAAACCTGATAACAGTAGCAGACCCACTAGAAACGGCATTCAAATACCCAAGACCAACATTGCCACCATACATGACACCAATAGAACCTCAAGTAGGTAAATTCTATAACAGTCCAGTAGCACTGGGTGCAGGTGCGGGTGCAGTTTTGTCGGTTACCTTTACAGCCTTAGGTTGTAAACCAAACACTTGGACATACAGATGGATGGCCGC
>gi|256487049|gb|GQ390323.1|
TTAACGCAGGTGACTATATCTTCTACACAGATTGGGCTTGGACGTCCTTTGTAGTATTCTCCATCTCACAAACTTTGATGTTAGTGGTTGGTGCATGCTATTACCTAACATTTACAGGAGTTCCAGGTACAGCAACGTATTACGCGTTGATCATGACGGTGTATACATGGGTAGCAAAAGGTGCATGGTTTGCACTCGGATATCCATATGACTTCATTGTTACACCAGTATGGATTCCATCAGCGATGCTGTTGGACTTGGCGTATTGGGCAACAAAGAAGAACAAGCACTCTCTGATCTTGTTCGGCGGAGTACTGTGTGGAATGTCATTGCCATTGTTCAACATGGTAAACCTGATCACAGTGGCGGATCCATTGGAGACTGCATTCAAGTATCCAAGACCTACGTTGCCACCATACATGACACCGATAGAACCGCAGGTAGGAAAGTTCTATAATAGCCCAGTTGCGCTTGGAGCAGGAGCTGGAGCTGTGTTGTCTGTAACGTTTGCTGCGTTAGGATGTAAACTAACTACGTGGACATACAGA
>gi|356691725|gb|JN179763.1|
ATGGTCTGGCTAAGACGATGTACTCACTACTTATTCATAGTAGTGGTAGCAGTCAACTCGACCTTGTTGACAATCAACGCAGGAGACTACATCTTCTATACTGACTGGATGTGGACATCTTATGTGATATTTACACTATCACAGTCCTTGATGCTCGCAGTCGGTGCAGCATACTACCTTACGTTCACTGGAGTTCCAGGAACAGCAACCTACTACGCCCTCATCATGACGGTGTATACTTGGATTGCAAAAGGTGCGTGGTTCTCCTTAGGATATCCATACAGCTTCATCGTTGTACCAATGTGGATACCATCAGCAATATTGATGGATCTGGCATACTGGGCAACAAAGAGAAACAAACACTCTTTGATCTTGATAGGCGGTGTACTCTGTGGAATGTCTATGTCGTTGTTCAACATGATCAATCTAATTACAATAGATGATCCTCTTGAGACTGCTTTCAAATATCCAAGAACCACATTGCCTCCATACATGACACCAATAGAACCCCAAGTAGGAAAGTTCTATGATAGTCCGGTAGCTTTAGGTGCAAGCGCTAGTGCAGTTTTGACAGTAACAATGACTGCATTAGGATGCAAACTAACAACATGGACTTACAGATGGATGGCCGCTTGGTCTAAGTGGGA
>gi|270286356|emb|FN600057.1|
GGGGACTGGGACTTCTGGGTTGACTGGAAGGATCGTCGTATGTGGCCGACGGTCGTGCCGATCCTTGGCGTGACCTTCTGCGCCGCCTCCCAGGCTTTCTGGTGGGTGAACTTCCGCCTTCCGTTCGGCGCGGTTTTCGCGGCTCTCGGCCTGCTGATTGGCGAGTGGATCAACCGCTACGTCAACTTCTGGGGCTGGACGTATTTCCCGATCAGCCTCGTGTTCCCGTCTGCCCTGATCGTTCCGGCGATCTGGCTGGACGTGATCCTGCTGCTGTCGGGCTCCTACGTGATCACGGCGGTTGTCGGTTCGCTGGGCTGGGGTCTGCTGTTCTACCCGAACAACTGGCCGGCGATTGCGGCGTTCCACCAGGCGACTGAGCAGCATGGTCAGCTGATGACCCTGGCTGACCTGATCGGCCTCCACTACGTCCGCACGTCGATGCCGGAATACATCCGCATGGTCGAGCGCGGCACGCTGCGCACGTTCGGTAAGGACGTTGTGCCGGTTGCGGCGTTCTTCTCGGCCTTC
>gi|531332550|gb|KC967947.1|
GGGGTTTCTACTGGTGGTCACACTACCCCATCAACTTTGTATTGCCCTCCACCATGATACCTGGAGCGCTGGTCATGGACACCGTCTTGCTGCTCACCCGCAACTGGATGGTCACAGCCCTGATTGGCGGCGGCGCGTTTGGACTCCTGTTCTACCCGGGCAACTGGCCGATCTTTGGTCCGACCCACCTGCCGCTCGTGGCTGAAGGCGTCCTGCTGTCGTTAGCCGACTACACCGGCTTCCTGTATGTACGCACCGGCACGCCTGAGTACGTGCGCCTGATCGAACAAGGCTCACTGCGAACCTTTGGCGGGCACACTACCGTCATTGCCGCATTCTTCTCCGCGTTCGTCTCCATGCTCATGTTCTGCGTGTGGTGGTATTTTGGCAAAGTCTACTGCACCGCCTTCTACTACGTAAAAGG
>gi|855261394|gb|KP743870.1|
TCACGTTGACGCCGATCCTGTTGATCACCTTTCCTGCGGCGACTCAATATTTCATGTGGGAGAAGATGCGTCTTCCGATTGGCGCCACCTTTTGCGTTTTGACGCTGCACTTCGGTCAATGGATGAATCGTGTCTTTAACTTTTATTACTGGGCATGGTTTCCGACGAACTTTACCGCCCCGGGTCTGATGATTCCCAGCGCGATCTTTCTGGACGTGACGCTGATGATGACGGGAAGTTACATGTTTACGGCGCTGTTCGGCGGCATGGGGTGGTCCCTGTTATTCTATCCGGCGAACTGGACCTGGCTCGCCCCATTTCACCTGGCTGTGAAGCATCCAAGCGGACCGCTCATGTCGATTGCCGATCTGATGGGGATGGGTATGTGC
>gi|347308464|gb|JF715684.1|
TGTACTCATTACTTATTCATAGTAGTGGTAGCAGTCAACTCGACTCTGCTTACAATTAATGCAGGTGACTATATCTTCTACACAGATTGGGCTTGGACATCCTTTGTAGTATTTTCCATCTCACAAACTTTGATGCTTTGTGTTGGTGCAACATATTACCTAACATTTACAGGAGTTCCAGGAACAGCAACATACTACGCGTTAATCATGACAGTGTATACGTGGGTAGCAAAAGGTGCATGGTTTGCACTCGGATATCCATATGACTTCATTGTAACACCAGTGTGGATTCCATCAGCAATGCTGCTGGACTTGGCATATTGGGCGACAAAGAAGAACAAGCACTCTCTGATACTGTTTGGCGGAGTATTGTGTGGAATGTCGTTACCATTGTTCAACATGGTAAACCTGATAACAGTGGCAGATCCATTGGAGACTGCACTCAAGTATCCAAGACCTACGTTGCCTCCATACATGACACCGATAGAACCGCAGGTAGGAAAGTTCTATAATAGCCCAGTTGCGCTTGGCGCAGGAGCTGGAGCTGTGCTGTCAGTAACGTTTACGGCGTTGGGATGTAAACTGACTAC
>gi|169642987|emb|AM849686.1|
GACTGGGACTTCTGGGTCGACTGGAAGGATCGTCGTATGTGGCCGACGGTTCTGCCGATCCTCGGCGTGACCTTCTGCGCGGCGTCGCAGGCTTTCTGGTGGGTCAACTTCCGTCTTCCGTTCGGCGCCGTTTTCGCGGTTCTGGGCCTGATGATCGGCGAGTGGATCAACCGCTACGTCAACTTCTGGGGCTGGACCTACTTCCCGATCAGCCTCGTGTTCCCGTCTGCTATGATCGTTCCGGCGATCTGGCTCGACGTGATCCTGCTCCTGTCGGGCTCCTATGTGATCACGGCGGTTGTCGGTTCGCTCGGCTGGGGTCTGCTGTTCTATCCGAACAACTGGCCGGCGATCGCCGCCTTCCACCAGGCGACCGAGCAGCATGGTCAGTTGATGACGCTGGCCGATCTCATCGGTCTGCACTTCGTCCGCACCTCGATGCCGGAATACATCCGCATGGTCGAGCGCGGCACGCTGCGCACCTTC
>gi|71361088|dbj|AB222913.1|
GTCGACTGGAAGGATCGTCGTCTGTGGGTCACGGTGGTGCCGATCGTGCTGGTGACTTTCCCGGCGGCGGTACAGGCATTCTTGTGGGAGCGTCTCCGTCTGCCTTGGGGCGCGACGGTTTGCGTTCTGGGCCTGCTGTTTGGTGAGTGGGTCAACCGCTACTTCAACTTCTGGGGCTGGACTTACTTCCCGATCACCCTGGTCTTCCCGTCCCAGATCGTGCCGGGCGCTATCCTGCTCGATACGGCTCTGATGCTGAGCACCAGCTACCTGTTCACCGCGATCGTCGGTGCGATGGGCTGGGGCTTGATCTTCTACCCGGGCAACTGGCCGGTGATTGCACCGTACCACGTACCGGTAGAGTACAACGGCATGCTGATGTCCATCGCCGACCTGCTGGGTTACCACTATGTCCGTACCGGTACTCCTGAGTACATCCGTATGGTCGAGAAGGGCACCCTGCGTACTTTCGGTAAGGACGTAGCGCCGGTGTCG
>gi|829464569|gb|KM595697.1|
ATGGTCTGGCTTAGACGATGTACTCACTACTTATTCATAGTAGTAGTTGCAGTTAACTCAACACTGTTAACAATTAATGCAGGAGACTACATTTTCTATACTGACTGGGCTTGGACATCGTTTACGGTATTTTCAATATCTCAAACGTCGATGCTTGTAGTAGGTGCATGTTATTACCTAACATTTACAGGTGTTCCAGGAACAGCAACGTACTACGGCCTTATAATGACAGTATACACATGGGTAGCAAAAGGTGCATGGTTTGCACTCGGATACCCATATGACTTCATTGTCACACCAGTATGGTTACCATCAGCAATGTTGCTTGATTTGGCATATTGGGCTACAAAGAAGAACAAACATTCGTTGATACTGTTTGGCGGAGTACTGGTAGGAATGTCGTTACCGATGTTTAACATGATAAACCTGATAACAGTGGCAGACCCACTAGAAACGGCCTTCAAATATCCAAGACCTACATTACCACCATACATGACGCCAATAGAACCGCAGGTAGGAAAGTTCTATAACAGTCCTGTTGCTTTAGGTGCTGGTGCTGGTGCAGTATTGGGAGTAACGTTTACGGCACTTGGTTGTAAACTAAACACCTGGACATACAGATGGATGGCCGC
>gi|209867749|gb|FJ009651.1|
GACTGGGACTTCTGGGTTGACTGGAAGGATCGTCGTCTGTGGGTGACGGTGGTTCCGATCGTGCTGGTGACTTTCCCGGCTGCTGTTCAGGCGCTCCTGTGGGAGCGTTATCGTCTGCCTTGGGGCGCCACGGTATGCGTCCTGGGTCTGCTGTTTGGTGAGTGGATCAACCGCTACTTCAACTTCTGGGGTTGGACCTACTTCCCGATCACCCTGGTATTCCCGTCTCAGATCGTTCAGGGCGCCATCCTGCTGGATGTGGCTCTGATGCTGAGCGGCAGCTACCTGTTCACCGCGATCGTGGGTGCAATGGGCTGGGGTCTGATCTTCTACCCGGGCAACTGGCCGGTGATTGCGCCGTACCACGTACCGGTAGAGTACAACGGCATGCTGATGTCGGTTGCTGACCTCCTGGGCTACCACTATGTACGTACCGGCACCCCCGAGTACATCCGTATGGCAGAGAAGGGCACCCTGCGTACCTTCGGTAAAGACGTTGCGCCGG
>gi|220981587|emb|FM986150.1|
GGGGACTGGGACTTCTGGGTTGACTGGAAGGATCGTCGTATGTGGCCGACGGTCGTGCCGATCCTTGGCGTGACCTTCTGCGCGGCGTCGCAGGCTTTCTGGTGGGTTAACTTCCGTCTTCCGTTCGGCGCCGTTTTCGCGGCTCTGGGCCTCCTGATTGGCGAGTGGATCAACCGCTACGTCAACTTCTGGGGCTGGACGTATTTCCCGATCAGCCTCGTGTTCCCGTCTGCTCTGATCGTTCCGGCGATCTGGCTTGACGTGATCCTGCTTCTGTCGGGTTCCTATGTGATCACGGCGGTTGTCGGTTCGCTGGGCTGGGGTCTGCTGTTCTACCCGAACAACTGGCCGGCCATTGCGGCGTTCCACCAGGCGACCGAGCAGCATGGTCAGCTGATGACCCTGGCTGACCTGATCGGCCTCCACTACGTCCGCACGTCGATGCCGGAATACATCCGCATGGTCGAGCGCGGCACGCTGCGCACGTTCGGTAAAGACGT
>gi|572723875|gb|KF975924.1|
ATGGTCTGGCTTAGACGATGTACTCACTACTTATTCATAGTAGTAGTTGCAGTTAACTCAACACTGTTAACAATTAATGCAGGAGACTACATTTTCTATACTGACTGGGCTTGGACTTCGTTCACGGTATTTTCAATATCGCAAACGTTGATGCTTGCAGTAGGTGCAACATATTACCTGACATTTACAGGTGTTCCAGGAACAGCAACGTACTACGGCCTAATTATGACAGTATACACATGGGTAGCAAAAGGCGCATGGTTTGCACTAGGTTATCCATATGACTTCATTGTAACACCAATTTGGTTACCATCAGCAATGCTGCTTGATTTGGCCTATTGGGCAACAAAGAGGAACAAGCACTCCTTGATACTGTTTGGCGGAGTACTGGTAGGAATGTCTTTACCATTATTCAACATGGTAAACCTGATAACAGTAGCAGACCCACTAGAAACGGCATTCAAATACCCAAGACCAACATTGCCACCATACATGACACCAATAGAGCCTCAAGTAGGTAAATTCTATAACAGTCCAGTAGCACTGGGTGCAGGTGCGGGTGCAGTTTTGTCAGTTACATTTACAGCGCTAGGTTGTAAACTAAACACTTGGACATACAGATGGATGGCCGC
>gi|606262017|gb|KJ411098.1|
GACTGGGACTTCTGGTCCGACTGGAAAGACCGTCGACTCTGGGTCACCGTGACCCCGATCGTACTCGTCACCTTCCCGGCGGCCGTACAGTACTTCCTCTGGGAGCGTTTCCGTCAGCCCTGGGGCGCCACCGTCTGCGTACTCGCGCTGCTGTTCGGCGAATGGATCAACCGCTACTTCAACTTCTGGGGCTGGACCTACTTCCCCGTGAACTTCTGCTTCCCGGCCATTCTGGTGCCCGGCGCCATCCTGCTCGACACCGTACTCCTGCTGTCCGGCAGCTACCTGTTCACTGCCATCGTTGGCGCCATGGGCAGGGGTCTGATCTTCTATCCGGGCAACTGGCCGATCATCGCCCCGCTGCACGTACCGGTGGAATATAACGGCATGCTGATGTCCATCGCCGACATCCAGGGCTACAACTACGTCCGTACCGGCACCCCCGAGTACATCCGGATGGTAGAAAAAGGCACCCTGCGGACCTTCGGTAAGGACGTTGCTCCGG
>gi|948273231|gb|KT314094.1|
GGGGTTTCTACTGGTGGTCTCACTACCCCATCAACTTCGTAACACCTGGGATCATGATCCCTGGTGCATTGATGCTGGATTTCACATTATATCTGACGCGTAATTGGCTGATCACTGCGTTGATTGGAGGTGGATTCTTCGGTCTGCTGTTCTATCCTGGCAACTGGGCGATTTTTGGTCCAACCCACCTGCCGATTGTAGTAGAAGGCACCTTGTTGTCAATGGCTGACTATATGGGCCACCTATACATCCGTACGGGTACGCCGGAATACGTTCGCCTGATTGAGCAAGGTTCGTTGCGTACTTTCGGTGGTCATACCACTGTGATTGCAGCCTTCTTCTCAGCATTTGTCTCCATGTTGATGTTCACGGTCTGGTGGTACCTCGGGAAGGTTTATTGTACCGCGTTCTTTTACGTCAAGGGTAAAAGAGGACGGATCGTTCATCGAAACGATGTGACAGCATTCGGAGAGGAAGGCTTTGCAGAAGGG
>gi|341830160|gb|HQ821910.1|
GGGGTTTCTACTGGTGGTCACACTATCCTATCAATATCGTAACACCGGGTATTATGCTTCCAGGTGCGCTGATGCTGGATTTCACGATGTATCTGACACGCAACTGGCTGGTGACGGCTCTGGTTGGAGGTGGATTCTTCGGTCTGCTGTTCTATCCGGGTAACTGGCCGATCTTTGGTCCAACGCATCTGCCAATCGTCGTAGAAGGAACACTGTTGTCGATGGCTGACTACATGGGCCATATGTATGTTCGTACGGGTACACCCGAGTATGTTCGTCATATTGAGCAAGGTTCACTGCGTACCTTTGGTGGACATACCACAGTTATTGCAGCGTTCTTCTCTGCATTCGTATCAATGTTGATGTTCACGGTATGGTGGTATCTTGGAAAAGTTTACTGTACAGCCTTTTTCTACGTTAAAGGTAAAAGAGGTCGTATCGTACATCGCAATGATGTTACCGCATTCGGTGAAGAAGGCTTTCCAGAGGGG
>gi|397771136|gb|JX026201.1|
CTACATCTTCTACACTGACTGGGCCTGGACTTCGTTTGTCGTATTCTCAATATCACAAACATTGATGTTGGTAGTGGGCGCAGCTTACTATCTTACATTCACAGGAGTGCCAGGAACGGCGACGTATTACGCGCTGATCATGACCGTTTACACATGGATTGCCAAGGGAGCTTGGTTCTCACTAGGTTATCCATATGACTTCATTGTAGTGCCAGTTTGGCTACCATCAGCAATGCTGATTGACCTAGCGTACTGGGCGACAAAGAAGAACAAGCACTCACTGATACTATTCGGTGGTGTAATGTGTGGACTGTCTTTACCAATGTTCAACATGGTAAACCTGATCACTGTCGCAGATCCACTAGAGACTGCATTCAAATATCCAAGACCAACTTTGCCTCCATACATGACTCCAATAGAGCCCCAGGTAGGGAAGTTCTATAA
>gi|404322771|gb|JX233189.1|
CACTACTTATTCATAGTAGTAGTTGCAGTTAACTCAACACTGTTAACAATTAATGCAGGAGACTACATCTTCTACACTGACTGGGCTTGGACTTCGTACACGGTATTCTCAATATCGCAAACGTTGATGCTTATTGTAGGTGCAACATATTACCTAACATTTACAGGCGTTCCAGGCACAGCAACGTACTACGCTCTAATTATGACAGTATACACATGGGTAGCAAAAGCCGCATGGTTTTCGCTAGGATACCCATATGACTTCATTGTAACTCCAGTTTGGCTACCATCAGCAATGCTGTTGGACTTAGTTTACTGGGCAACAAAGAAGAACAAGCACTCCTTGATACTGTTCGGCGGCGTACTAGTAGGAATGTCATTACCATTGTTCAACATGGTAAACCTGATAACAGTTGCAGACCCACTAGAAACGGCATTCAAATACCCAAGACCAACATTGCCACCATATATGACACCAATCGAACCGCAAGTAGGTAAGTTCTATAACAGCCCAGTTGCTCTCGGTGCAGGTGCAGGTGCAGTATTGGCATGTACATTTGCAGCCTTAGGTTGTAAA
>gi|906850401|gb|KP903223.1|
GGGGACTGGGACTTCTGGGTTGACTGGAAGGATCGTCGTATGTGGCCGACGGTCGTGCCGATTCTGGGCGTGACCTTCTGCGCGGCGTCGCAGGCTTTCTGGTGGGTTAACTTCCGCCTTCCGTTCGGCGCCGTTTTCGCGGCTCTGGGCCTTCTGATCGGCGAGTGGATCAACCGCTACGTCAACTTCTGGGGCTGGACCTACTTCCCGATCAGCCTCGTGTTCCCGTCCGCTCTGATCGTTCCGGCGCTCTGGCTTGACGTGATCCTGCTTCTGTCGGGCTCCTATGTGATCACGGCGGTTGTGGGTTCGCTGGGCTGGGGCCTGCTGTTCTATCCGAACAACTGGCCGGCGATTGCGGCGTTCCACCAGGCGACGGAGCAGAATGGCCAGCTGATGACCCTTGCGGATCTGATCGGCTTCCACTTCGTCCGCACCTCGATGCCGGAATACATCCGCATGGTCGAGCGCGGCACGCTGCGCACCTTCGGTAAAGACGTTGCTCCGG
>gi|694190375|gb|KF709786.1|
ATGGTCTGGCTTAGACGAACAACGCACTATCTGTTCATAGTAGTAGTTGCTGTGAATAGCACTCTGCTGACAATTAATGCAGGAGACTACATCTTCTACACTGACTGGGCTTGGACGTCGTTTGTAGTATTTTCGATATCACAATCGACAATGCTTGCAGTGGGAGCAATTTACTACATGCTCTTTACAGGAGTTCCAGGTACAGCGACATATTACGCAACCATTATGACAATTTATACATGGGTTGCAAAAGGAGCTTGGTTTGCATTAGGATACCCGTATGACTTCATCGCAGTACCAGTATGGATACCATCAGCAATGTTATTAGATCTTACATATTGGGCTACAAGACGCAACAAGCACGCTGCTATAATTATTGGCGGAACTTTGATAGGTCTGTCGCTTCCGATGTTCAACATGATAAACCTGTTGTTGGTGAGGGACCCGCTTGAGGTCGCCTTTAAGTATCCTAGACCCACACTTCCTCCATATATGACACCCATTGAGCCCCAGGTCGGTAAATTCTACAATAGTCCAGTAGCATTAGGTTCTGGTGCAAGTGCGGTGTTAACTGTGCCAATAGCAGCGCTAGGTGCTAAATTAAACACATGGACATACAGATGGATGGCCGC
>gi|400529667|gb|JX113051.1|
GACTGGGACTTCTGGGTTGACTGGAAGGATCGTCGTATGTGGCCGACGGTCGTGCCGATTCTGGGCGTGACCTTCTGCGCGGCGTCGCAGGCTTTCTGGTGGGTCAACTTCCGTCTTCCGTTCGGCGCCGTTTTCGCGGCTCTGGGCCTCCTGATCGGCGAGTGGATCAACCGCTACGTCAACTTCTGGGGCTGGACGTATTTCCCGATCAGCCTGGTGTTCCCGTCTGCTCTGATCGTTCCGGCGATCTGGCTCGACGTGATCCTTCTGCTGTCGGGCTCCTACGTGATCACGGCGGTTGTCGGCTCGCTGGGCTGGGGTCTGCTGTTCTATCCGAACAACTGGCCGGCGATTGCGGCGTTCCATCAGGCGACCGAGCAGCATGGTCAGCTGATGACGCTTGCTGACCTGATCGGCTTCCACTTCGTCCGCACGTCGATGCCGGAATACATCCGCATGGTCGAGCGCGGCACGCTGCGCACGTTCGGTAAAGACGTTGCTCCGG
>gi|919218064|gb|KR526914.1|
GGGGACTGGGACTTCTGGTCGGATTGGAAGGATCGTCGGTTGTGGGTCACGGTGACCCCGATTGTATTGATTACTTTTCCAGCGGCGGTGCAGTCGTATTTGTGGGAGCGGTATCGTCAACCGTGGGGTGCGACGGTATGTGTCTTGGGGCTGTTGTTGGGGGAGTGGATCAACCGCTACTTCAACTTCTGGGGCTGGACCTACTTTCCGGTCAACTTCGTATTCCCGGCGATTCTGACTCCGGGTGCGATCATTCTCGACACCGTCCTGTTGCTGAGCGGCAGCTACCTGTTCACCGCGATCGTCGGCGCCATGGGTTGGGGTTTGATTTTCTACCCGGGCAACTGGCCGATCATTGCGCCGCTGCACGTGCCGGTGGAATACAGCGGCATGCTGATGTCAATCGCCGACATTCAGGGCTACAACTATGTCCGCACGGGTACGCCGGAATACATCCGGATGGTGGAGAAGGGCACGCTGCGTACGTTCGGTAAAGACGTTGCTCCGG
>gi|308025901|emb|FN649641.1|
GGGGACTGGGACTTCTGGGTTGACTGGAAGGATCGTCGTATGCGGCCGACGGTCGTGCCGATTCTGGGCGTGACCTTCTGCGCGGCGTCGCAGGCGTTCTGGTGGGTGAACTTCCGTCTGCCGTTCGGCGCGGTGTTCGCGGCTCTTGGCCTTCTGATTGGCGAGTGGATCAACCGCTACGTCAACTTCTGGGGCTGGACCTACTTCCCGATCAGCCTGGTGTTCCCGTCTGCTCTGATCGTTCCGGCGATCTGGCTTGACGTGATCCTGCTTCTGTCGGGCTCCTATGTGATCACGGCGGTTGTCGGTTCGCTGGGCTGGGGTCTGCTGTTCTACCCGAACAACTGGCCGGCGATCGCCGCCTTCCACCAGGCGACCGAGCAGCATGGTCAGCTGATGACCCTCGCCGACCTGATCGGCCTCCACTACGTCCGCACGTCGATGCCGGAATACATCCGCATGGTCGAGCGCGGCACGCTGCGCACGTTCGGTAAAGACGT
>gi|354999725|gb|JN787011.1|
ATGGTCTGGCTTAGACGATGTACTCACTACTTGTTCATAGTAGTAGTTGCAGTTAACTCAACACTGTTAACAATTAATGCAGGAGACTACATTTTCTATACTGACTGGGCTTGGACTTCGTTCACGGTATTTTCAATATCGCAAACGTTGATGCTTGCAGTAGGTGCAACATATTACCTGACATTTACAGGTGTTCCAGGAACAGCAACGTACTACGGCCTAATTATGACAGTATACACATGGGTAGCAAAAGGCGCATGGTTTGCACTAGGTTACCCATATGACTTCATTGTAACACCAATTTGGTTACCATCAGCAATGTTGCTTGATTTAGCCTATTGGGCGACAAAGAAGAACAAGCACTCCTTGATACTGTTTGGCGGAGTACTGGTAGGAATGTCTTTACCATTATTCAACATGGTAAACCTGATAACAGTAGCAGACCCACTAGAAACGGCCTTCAAATATCCAAGACCAACTTTACCACCATACATGACACCAATAGAACCGCAAGTAGGTAAATTCTATAACAGTCCGGTAGCGCTAGGTGCAGGTGCTGGTGCAGTCCTTACTGTAACTATGATCGCATTAGGTTGCAAACTAACAACGTGGACATACAGATGGATGGCCGC
>gi|326899172|gb|HQ875285.1|
GGGGTTTCTACTGGTGGTCACACTACCCCATCAACTTTGTATTCCCCTCCACCATGATACCTGGAGCGCTGGTCATGGACACCGTCTTGCTGCCCACACGCAACTGGATGGTTACAGCCCTGATTGGCGGGGGCGCATTTGGTCTTCTGTTCTACCCGGGCAACTGGCCCATTTTTGGCCCCACCCACCTGCCGCTCGTGGCTGAAGGCGTACTGCTGTCAGTAGCCGACTACACAGGCTTCCTGTATGTACGCACCGGCACGCCCGAGTACGTGCGTCTGATCGAACAAGGCTCATTGCGAACCTTTGGCGGCCACACCACGGTCATTGCCTCGTTCTTTGCCGCCTTCGTCTCCATGCCGATGTTCTGCGTCTGGTGGTACTTTGGCAAACTCTACTGCACCGCCTTCTTCTACGTGAAGGGTGCGCGCGGCCGGGTCACCATGAAAAACGACGTCACCGCCTTTGGCGAAGAAGGCTTTCCAGAGGGG
>gi|299482915|gb|GQ353402.1|
GTACACGGTATTCTCAATATCGCAAACGTTGATGCTTATAGTAGGTGCAACATATTACCTAACATTTACAGGCGTTCCAGGCACAGCAACGTACTACGCTCTKATTATGACAGTATACACRTGGATAGCMAAAGCCGCATGGTTTTCACTTGGATATCCATATGACTTCATTGTRACTCCAGTTTGGTTRCCATCAGCAATGCTKTTGGA
>gi|734985437|gb|KP084350.1|
ATGGTCTGGCTTAGACGATGTACTCACTACTTATTCATAGTAGTAGTTGCAGTTAACTCAACACTGTTAACAATTAATGCAGGAGACTACATTTTCTATACTGACTGGGCTTGGACATCGTTTACGGTATTTTCAATATCGCAAACATTGATGCTTGCAGTAGGTGCAACATATTACCTGACATTTACAGGTGTTCCAGGAACAGCGACGTACTACGGCCTAATTATGACAGTATACACATGGGTAGCAAAAGGTGCATGGTCTGCATTAGGTTATCCATATGACTTCATTGTAACACCAATTTGGTTACCATCAGCAATGTTGCTTGATTTAGCCTATTGGGCCACAAAGAAGAACAAGCACTCCTTGATACTGTTTGGCGGTGTACTGGTAGGAATGTCTTTACCATTATTCAACATGGTAAACCTGATAACAGTCGCAGACCCACTAGAAACGGCATTCAAATATCCAAGACCAACATTGCCACCATACATGACACCAATAGAACCTCAAGTAGGTAAACTCTATAACAGTCCAGTAGCACTGGGTGCAGGTGCGGGTGCAGTTTTGTCGGTAACGTTTACGGCATTAGGTTGTAAACTGAACACTTGGACATACAGATGGATGGCCGC
>gi|83416570|gb|DQ304509.1|
ATGCTTCCAGGCGCACTGATGCTGGACTTCACAATGTACCTGACACGCAACTGGCTGGTAACAGCACTGGTTGGTGGTGCATTCTTTGGTCTGTTGTTCTACCCTGGCAACTGGGCAATCTTTGGTCCAACCCATCTGCCAATCGTTGTAGAAGGAACCCTGTTATCAATGGCTGACTACATGGGTCACCTGTATGTCCGTACAGGTACACCAGAATATGTTCGTCATATTGAACAAGGCTCATTACGTACCTTCGGTGGTCATACAACTGTGATTGCAGCGTTCTTCGCGTCATTCGTATCCATGTTGATGTTTGCAGTCTGGTGGTATCTTGGAAAAGTATATTGCACAGCCTTTTTCTACGTTAAAGGTAAAAGAGGTCGTGTTGTACAACGCAATGACGTTACAGCATTTGGTGAAGAAGGCTTTCCCGAGGGG
>gi|308212908|gb|HM441122.1|
ACCGCACATGAGCTTGGGCATAAGAAGGACACGCTGGAGCGCTGGCTGTCCAAGATCACCCTGGCGCAGACCGCCTACGGTCACTTCTACATCGAGCACAACCGCGGCCATCACGTGCGCGTCTCCACCCCCGAGGACCCGGCGTCGGCCCGCTTCGGCGAGACGTTCTGGGAGTTCCTGCCGCGCAGCGTGTTCGGCAGCCTGCGCTCATCGGTTCATCTCGAGGCGCAGCGGATCCGCCGGCTCGGCAAGAGCCCGTGGGATCCCAGGACCTATGCGTCCAACGACGTGCTCAACGCCTGGGCCATGTCGGTGGTGCTGTTCGGCGCGCTGATCGCGGTCTTCGGCGTCGGCGCGATTCCGTTCCTCGTCATCCAGGCGGTCTTCGGTTTCTCACTGCTGGAAACCGTCAACTACCTCGAGCACTACGGCCTGCTGCGGCAGCGCAACGCCAACGGTCGCTACGAGCGTTGCGCCCCGGTGCACAGCTGGAACTCCGACCACATCTTCACGAACGTGTTGCTGTACCACCTGCAGCGACACTCTGACCACCACGC
>gi|471295690|gb|KC817636.1|
GGGGACTGGGACTTCTGGGTTGACTGGAAGGATCGTCGTATGTGGCCGACGGTGGTGCCGATTCTGGGCGTGACCTTCTGCGCGGCGGCGCAGGCGTTCTGGTGGGTGAACTTCCGTCTGCCGTTTGGCGCGGTGTTCGCGGCTCTTGGCCTTTTGATTGGCGAGTGGATCAACCGCTACGTCAACTTCTGGGGCTGGACCTACTTCCCGATCAGCCTTGTGTTCCCGTCTGCGTTGATCGTTCCGGCGATCTGGCTTGACGTGATCCTGCTTCTGTCGGGCTCCTATGTGATCACGGCGATTGTCGGTTCGCTGGGTTGGGGTCTGTTGTTCTATCCGAACAACTGGCCGGCGATCGCGGCGTTCCATCCGGCGACCGAACAGCACGGCCAGCTGATGACCCTCGCCGATCTGATCGGCTTCCACTTCGTCCGCACCTCGATGCCGGAGTATATCCGCATGGTGGAGCGCGGCACGCTGCGCACCTTCGGTAAGGACGTTGCTCCGG
>gi|311990965|gb|HM803910.1|
TTCTACTGGTGGTCACACTACCCCATCAACTTTGTACTCCCCTCCACCATGATACCGGGAGCGCTGGTCATGGACACCGTCCTGCTGCTCACGCGCAACTGGATGGTCACAGCCCTGATTGGCGGCGGCGCGTTTGGTCTTTTGTTCTACCCGGGCAACTGGCCGATATTTGGCCCCACCCACCTGCCGCTGGTAGCTGAAGGCGTACTGCTGTCGTTGGCCGACTACACCGGCTTTCTGTATGTACGCACCGGCACGCCTGAGTACGTGCGCCTGATCGAACAAGGCTCGCTGCGAACCTTTGGCGGGCACACTACGGTCATTGCCGCATTCTTCTCCGCGTTTGTCTCCATGCTCATGTTCTGCGTGTGGTGGTACTTTGGCAAAGTCTACTGCACCGCCTTCTACTACGTAAAAGGCGCCCGTGGCCGCGTCAGCATGAAGAACGACGTCACCGCATTTGGCGAAGAAGGCTTTCCAGAGGGG
>gi|381147106|gb|JQ312247.1|
ATGGTCTGGCTTAGACGATGTACTCACTACTTATTCATAGTAGTAGTTGCAGTTAACTCAACACTGTTAACAATTAATGCAGGAGACTACATTTTCTATACTGACTGGGCTTGGACTTCGTTTACGGTATTTTCAATATCGCAAACTTTGATGCTTGCAGTAGGTGCAACATATTACCTGACATTTACAGGTGTTCCAGGAACAGCAACGTACTACGGCCTAATTATGACAGTATACACATGGGTAGCAAAAGGCGCATGGTTTGCACTAGGTTATCCATATGACTTCATTGTAACACCAATTTGGTTACCATCAGCAATGTTGCTTGATCTAGCCTATTGGGCCACAAAGAAGAACAAGCACTCCTTGATACTGTTTGGCGGAGTACTGGTAGGAATGTCTTTACCATTATTCAACATGGTAAACCTGATAACAGTAGCAGACCCACTAGAAACGGCATTCAAATATCCAAGACCAACATTGCCACCATACATGACACCAATAGAGCCTCAGGTAGGTAAATTCTATAACAGTCCAGTAGCTCTGGGTGCAGGTGCAGGTGCAGTCTTGTCAGTTACATTTACAGCCTTAGGTTGTAAACTGAACACTTGGACATACAGATGGATGGCCGC
>gi|746839552|gb|KP141982.1|
GGGGTTTCTACTGGTGGTCGCATTACCCGATCAACTTTGTTCTGCCTTCGACCATGATTCCGGGCGCGCTGGTAATGGACACCTGTCTGTTGCTGACCCGCAGCTGGCTGATCACGGCACTGGTAGGGGGTGGCGCATTTGGACTGCTGTTCTATCCGGGTAACTGGCCGATTTTCGGACCCACCCACCTGCCGCTGGTCGCAGAAGGGGTCTTGCTGTCGGTTGCTGACTACACCGGTTTCCTCTATGTCCGTACCGGTACACCCGAGTACGTACGGTTGATCGAGCAAGGATCGTTGCGTACCTTTGGTGGTCACACCGCGGTAATTGCCGCGTTCTTCTCGGCCTTCGTTTCCATGCTGATGTTCCTTGTCTGGTGGTACTTTGGTAAGGTATTCTGTACCTCGTTCTACTACGTGAAGGGCCCCAGAGGCCGCGTAGTGGAGAAGCACGATGTGACAGCTTTTGGCGAAGAAGGCTTTCCAGAGGGG
>gi|770481862|gb|KP161474.1|
GGGGTTTCTACTGGTGGTCACACTATCCAATCAACTTTGTAACACCAGGGATTATGCTTCCAGGTGCGTTGATGCTGGATTACACCATGTACTTGACTCGCAATTGGCTGGTAACAGCATTGGTTGGTGGCGGATTCTTCGGTTTGCTGTTCTACCCAGGTAACTGGCCAATTTTTGGACCAACCCATCTGCCTATCGTTGTAGAGGGAACATTGTTGTCAATGGCTGACTACATGGGCCATCTGTATGTTCGTACAGGTACACCAGAGTATGTTCGTCATATTGAGCAAGGTTCGCTGCGTACCTTCGGTGGTCACACCACGGTTATTGCGGCATTCTTCTCGGCGTTTGTATCAATGCTCATGTTCGCGGTATGGTGGTACCTTGGAAAAGTGTACTGCACAGCTTTCTTCTACGTTAAAGGGAAGAGAGGTCGTGTTGTACAACGTAATGATGTCACTGCATTTGGCGAAGAAGGCTTTCCAGAGGGG
>gi|537469417|gb|KF286686.1|
ACACTGTTAACAATTAATGCAGGAGACTACATCTTCTACACTGACTGGGCTTGGACTTCGTACACGGTATTCTCAATATCGCAAACGTTGATGCTTATTGTAGGTGCAACATATTACCTAACATTTACAGGCGTTCCAGGCACAGCAACGTACTACGCTCTAATTATGACAGTATACACATGGATAGCCAAAGCCGCATGGTTTTCACTCGGTTATCCATATGACTTCATTGTAATTCCAGTTTGGTTACCATCAGCAATGCTGTTGGACTTAGTATACTGGGCAACAAAGAAGAACAAGCACTCCTTGATACTGTTTGGCGGCGTACTAGTAGGAATGTCATTACCATTGTTCAACATGGTAAACCTGATAACAGTAGCAGACCCACTAGAGACGGCATTCAAATATCCAAGACCAACATTGCCACCATATATGACACCAATCGAACCGCAAGTAGGTAAGTTCTATAACAGCCCAGTTGCTCTCGGTGCAGGTGCAGGTGCAGTATTGGCATGTACATTTGCAGCCTTAGGTTGTAAATTGAACACTTGGACCTAC
>gi|584273170|dbj|AB845150.1|
GGTAAGGAGCCAAGATCGGCCAGTTACCCGGGTAGAAGATCAAACCCCAACCCATGGAACCGACGATTGCGGTGAACAGATAGCTTCCGCTCAGCAGCAACACGACGTCAAGAAGGATAGCACCCGGAATGATAGAAGAAGGCCATACCAGGGAGATGGGGAAGTAGGTCCAACCCCAGAAGTTGAAGTAGCGGTTGATCCACTCACCGAACAGCAGGGACAGAACACACAGAGTAGCGCCCCAAGGCAGGCGGAAACGCTCCCACAGCATAGCCTGAACAGCCGCGGGGAAGGTGACCAGCATGATGGGAACAACAGTTACCCAAAGACGACGGTCTTTCCAGTCGATCCAGAAGTCCCAGTCCC
>gi|155965383|gb|EF534440.1|
GACTACATATTCTATACTGATTGGGCTTGGACTTCGTTCACGGTATTTTCAATATCGCAAACGTTGATGCTTATTGTAGGTGCTACATACTATCTTACATTTACAGGCGTTCCAGGCACAGCAACGTACTACGCTCTAATTATGACAGTATACACATGGGTAGCAAAAGCCGCATGGTTTTCGCTAGGATACCCATATGACTTCATTGTAACTCCAGTTTGGTTGCCATCAGCAATGCTGTTGGATTTAGTCTACTGGGCGACAAAGAAGAACAAGCACTCCTTGATACTGTTCGGCGGCGTACTGGTAGGAATGTCATTACCATTGTTCAACATGGTAAACCTGATAACAGTAGCAGACCCACTAGAAACGGCATTCAAATATCCAAGACCAACGTTGCCTCCATATATGAC
>gi|482516035|gb|KC341483.1|
TCACGTTGACGCCGATCCTGCTGATCACCTTCCCCGCGGCGACGCAATATTTCATGTGGGAGAAGATGCGCCTTCCGATCGGCGCCACCTTTTGCGTAATGACGCTTCACTTCGGTCAATGGATGAATCGCGTCTTTAACTTTTACTATTGGGCATGGTTCCAGGCCACCTTTACTGCCCCGGGTCTGATGATTCCCAGCGCGATCTTTCTGGACGTCACGCTAATGATGACAGGAAGCTACATGTTCACAGCGCTGTTCGGCGGCATGGGGTGGTCTCTGCTGTTCTATCCGTCGAACTGGACCTGGCTCGCTCCGTTTCACCTGGCCTATAAGCATCCAAGCGGGCCGCTCATGTCGATTGCTGACCTGATGGGGATGGGTATGTGC
>gi|255696984|emb|FN393944.1|
GGTGACTGGGACTTCTGGTCGGACTGGAAAGACCGTCGACTGTGGGTCACGGTGACCCCGATCGTACTGGTCACCTTCCCGGCGGCCGTACAATCCTACCTGTGGGAGCGGTATCGTCTGCCCTGGGGAGCCACCGTGTGCGTCCTGGGTCCGCTGCTGGGCGAGTGGATCAACCGTTATTTCAACTTCTGGGGCTGGACCTACTTCCCGATCAACTTCGTGTTCCCTGCCTCGCTGGTGCCGGGCGCCATCATCCTGGACACCGTGCTGATGCTGTCGGGCAGCTACCTGTTCACCGCGATCGTCGGTGCGATGGGCTGGGGTCTGATCTTCTACCCGGGCAACTGGCCGATCATCGCGCCGCTGCACGTGCCGGTGGAATACAACGGCATGCTGATGTCGATCGCCGACATCCAGGGTTACAACTATGTGCGTACGGGTACGCCTGAGTACATCCGCATGGTAGAGATGGGCACCCTGCGTACCTTCGGTAAGGACGT
>gi|597590315|gb|KJ363699.1|
TCACGTTGACGCCGATCCTGTTGATCACCTTTCCTGCGGCGACGCAATATTTCATGTGGGAGAAGATGCGTCTTCCAATCGGTGCAACCTTTTGCGTTTTGACGCTTCACTTCGGTCAATGGATGAATCGCGTCTTTAACTTCTATTACTGGGCCTGGTTCCCGGTCAACTTTACTACCCCTGGTTTGATGATTCCCAGCGCGCTTGTTCTGGACGTGACGCTGATGATGACGGGCAGCTACATGTTTACCGCGCTGTTCGGCGGAATGGCGTGGTCCCTCTTGTTCTATCCGGCGAACTGGACCTGGCTCGCCCCGTTTCACCTGGCTGTGAGGCATCCAAGCGGGCCGCTTATGTCGATTGCCGATCTGATGGGGATGGGTATGTGC
>gi|336240973|gb|HM537360.1|
TGTACGCACTACTTATTCATAGTAGTCGTTGCAGTCAACTCAACCCTGCTAACAATCAACGCAGGAGACTACATCTTCTACACTGACTGGGCATGGACTTCATATGTGATATTCTCAATATCGCAATCATTGATGCTAGTAGTAGGTGCAACTTACTATCTGACATTTACTGGAGTTCCAGGAACCGCAACTTACTACGCGCTTATTATGACCGTGTATACATGGGTCGCAAAAGGCGCTTGGTTTGCACTAGGTTACCCATATGACTTCATTGTGACGCCGGTTTGGTTACCATCAGCGATGTTGCTTGATCTAGTGTATTGGGCAACAAAGAAGAACAAGCACTCACTGATTCTATTCGGTGGTGTATTGATAGGCATGTCCTTACCGCTGTTCAACATGGTCAACCTGATTACGGTCGCTGACCCGTTAGAGACTGCATTCAAATATCCAAGACCAACGCTAGCCCCATACATGACTCCAATAGAACCCCAAGTAGGCAAGTCCTATAACAGTCCAGTAGCACTCGGTGCAGGCGCAGGTGC
>gi|85541918|gb|DQ333402.1|
CGATGTACTCATTACTTATTCATAATAGTGGTTGCAGTCAATTCCACTTTGTTAACAATTAACTCTGGAGACTATATCTTCTATACAGATTGGGCCTGGACATCATTTGTAGTATTCTCAATTGCTAATACTCTGATGACTGTTGTTGGTGCTGTGTATTATCTTACATTTACTGGCGTACCTGGTACGGCAACGTATTATGGTCTGATTATGCAAGTCTATACATGGGTTGCAAAAGTTGCGTGGTTTGCACTTGGCTATCCAGTGGATTTCATCGTCCATCCAATGTGGATTCCATCTTGTATGTTATTGGACTTGGCGTATTGGGCGACGAAGAAGAATAAACACTCGCTGATATTCTTTGGTGGAGTTTTAGTCGGAATGTCAATGCCACTGTTCAATATGGTTCAGTTGATGTTAATTGCAGATCCACTAGAAACTGCATTCAAGTATCCAAGACCAACATTGCCTCCATACATGACGCCTATAGAACCGCAGGTCGGTAAGTTCTACAATAGCCCAGTAGCTCT
>gi|312435433|gb|HM363880.1|
TGGTCTGGCTTAGACGATGTACACACTACTTATTCATAGTAGTAGTTGCAGTTAACTCAACACTGTTAACAATTAATGCAGGAGACTACATCTTCTACACTGACTGGGCTTGGACTTCGTACACGGTATTCACAATATCGCAAACGTTGATGCTTATTGTAGGTGCTACATACTATCTTACATTTACAGGCGTTCCAGGCACAGCAACGTACTACGCTCTAATTATGACAGTATACACATGGATTGCAAAAGCCGCATGGTTGTCGCTAGGATATCCATATGACTTCATTGTAACTCCAGTTTGGCTACCATCAGCAATGCTGTTGGACTTAGTTTATTGGGCTACAAAGAAGAACAAGCACAGCTTGATACTGTTTGGCGGCGTACTAGTAGGAATGTCTTTACCATTGTTCAACATGGTAAACCTGATAACAGTAGCAGACCCACTAGGAACGGCATTCAAATATCCAAGACCAACAATGCCACCATACATGACACCAATCGAACCGCAAGTAGGTAAGTTCTATAACAGCCCAGTTGCTCTCGGTGCAGGTGCAGGTGCAGTATTGGGATGTACATTTGCAGCATTAGGTTGTAAA
>gi|356691118|gb|JN179458.1|
AACTCAACCCTGCTTACAATTAACGCAGGAGACTACATCTTCTACACTGACTGGGCATGGACTTCATTTGTCGTGTTCTCCGTATCACAGACACTAATGTTGGTAGTTGGCGCGTGCTACTATCTCACATTTACTGGAGTTCCAGGAACCGCAACTTACTATGCGCTGATTATGACCGTGTATACATGGGTCGCAAAAGGCGCTTGGTTTGCATTAGGTTACCCATATGACTTCATTGTAACGCCTGTTTGGTTGCCATCAGCAATGTTAATTGACTTGGCATACTGGGCTACAAAGAAGAACAAACACTCACTGATATTATTCGGTGGTGTGATGTGTGGAATGTCATTGCCATTGTTCAACATGGTAAATCTAATTACCGTGGCTGATCCATTGGAGACTGCTTTCAAATATCCAAGACCAACGCTAGCTCCATACATGACTCCTATAGAACCCCAGGTGGGCAAATTCTATAACAGTCCAGTTGCACTCGGTGCAGGCGCAGGTGCTGTATTATCAGTAACCATGGCTGCTCTAGGATGCAAACTGAACACGTGGACTTATAGATGGATGGCCGCCTGGTCTAAGTGGGA
>gi|597590021|gb|KJ363552.1|
TCACGTTGACGCCGATCCTGTTGATCACGTTTCCCGCGGCCACGCAATATTTTATGTGGGAAAAGATGCGTCTCCCTATCGGCGCCACCTTTTGCATTATGACGTTACACTTCGGCCAATGGATGAATCGCGTCTTTAACTTCTACTATTGGGCCTGGTTTCCGACCACCTTTACCGCCCCAGGCCTCATGATACCCAGCGCGATCGTTTTGGACGTCATACTGATGACGACGGGCAGCTACATGTTCACGGCACTGTTCGGCGGGATGGGGTGGTCGCTGTTGTTCTATCCGGCGAACTGGACCTGGCTCGCCCCATTCCACCTGGCCGTGAAGCATCCAAGCGGGCCGCTCATGTCGATCGCTGATCTGATGGGGATGGGTATGTGC
>gi|354999705|gb|JN787001.1|
ATGGTCTGGCTTAGACGATGTACTCACTACTTGTTCATAGTAGTAGTTGCAGTTAACTCAACACTGTTAACAATTAATGCAGGAGACTACATTTTCTATACTGACTGGGCTTGGACTTCGTTCACGGTATTTTCAATATCGCAAACGTTGATGCTTGCAGTAGGTGCAACATATTACCTGACATTTACAGGTGTTCCAGGAACAGCAACGTACTACGGCCTAATTATGACAGTATACACATGGGTAGCAAAAGGTGCATGGTTTGCACTAGGTTATCCATATGACTTCATTGTAACACCAATTTGGTTACCATCAGCAATGTTGCTTGATTTAGCCTATTGGGCGACGAAGAAGAACAAGCACTCCTTGATACTGTTTGGCGGAGTACTGGTAGGAATGTCTTTACCATTATTCAACATGGTAAACCTGATAACAGTAGCAGACCCACTAGAAACGGCCTTCAAATACCCAAGACCAACATTACCACCATACATGACACCAATAGAACCTCAAGTAGGTAAATTCTATAACAGTCCAGTAGCACTGGGTGCAGGTGCAGGTGCAGTTTTGTCGGTTACGTTTACAGCATTAGGTTGTAAGCTAAACACTTGGACATACAGATGGATGGCCGC
>gi|388254872|gb|JQ768096.1|
TGGTCTGGCTTAGACGATGTACTCACTACTTGTTCATAGTAGTGGTTGCAGTCAACTCGACCCTGCTTACAATTAACGCAGGCGACTACATCTTCTACACTGACTGGGCCTGGACTTCGTTTGTCGTATTCTCAATATCACAAACGTTGATGTTGGTAGTTGGCGCAGCCTACTATCTCACATTCACTGGAGTTCCAGGAACGGCAACGTATTATGCGTTGATCATGACCGTCTACACATGGGTTGCCAAAGGTGCATGGTTTGCACTCGGTTATCCATATGACTTCATTGTCACACCGGTCTGGCTACCATCAGCTATGTTGATGGACTTGGCATACTGGGCAACAAAGAAGAACAAACACTCACTGATCCTATTCGGTGGTGTCATGGCAGGACTGTCATTACCATTGTTCAACATGGTAAACCTGATCACGGTTGCCGACCCGTTAGAGACTGCATTCAAATATCCAAGACCAACTTTGCCCCCATACATGACTCCAATAGAGCCTGCCGTAGGCAAGTTCTATAACAGTCCAGTTGCACTCGGTGCAGGTGCAGGTGCTGTATTGTCAGTTACCATGTGCGCACTGGGATGTAAGCTGAACACGTGGACGTATAGATGGATGGCAGCTTGGTCCAAGTGGGACTA
>gi|514255816|gb|KC756513.1|
GGGGTTTCTACTGGTGGTCACACTATCCAATCAACTTTGTGACACCATCCATCATGCTCCCAGGTGCATTGATGCTGGATATCACCCTGTATCTGACACGTAACTGGTTGGTTACCGCGTTGGTTGGTGGTGGATTCTTTGGTTTATTCCTCTATCCGGGCAACTGGGTAATTTTTGGACCAACCCACTCGCCAGTCGTTGTTGAAGGTGTATTGCTGTCAATGGCTGATTACATGGGACACCTCTACATCCGTACAGGTACACCGGAATATGTACGCTTGATTGAGCAAGGTTCATTGCGTACCTTTGGTGGTCATACCACAGTGATTGCTGCATTCTTTGCAGCGTTCGTATCCATGCTGATGTTCGTCGTTTGGTGGTACCTAGGCAAAGTTTACTGTACAGCCTTCTTCTACGTTAAAGGTAAGAGAGGCCGTATTGTGAAAAGAGACGACGTTACAGCGTTTGGTGAAGAAGGCTTTGCCGAGGGG
>gi|73543185|gb|DQ142762.1|
TGGAAGACCGTCGTCTGTGGGTCACCGTGACCCCGATCGTGTTGATCACCTTCCCGGCCGCCGTGCAAGCGTGGGCCTGGGAAAAGATGCGCAACCCGTGGGGCGCCACGCTCTGCATTATGGGCCTATTGCTGGGTGAATGGGTCAACCGCTACTTCAACTTCTGGGGTTGGACCTACTTCCCGGTGAACTTCGTGTTCCCGGCGATTCTGATCCCGGGCGCGATCGTGCTGGACACCATCCTGCTGCTATCGGGCAGCTACCTGTTCACCGCCGTGATCGGTGGTCTGTCGTGGGGTCTGATCTTCTACCCGGGCAACTGGCCGATCATCGCGCCGTTGCACGTGCCGGTGGAATACAATGGGACGCTCATGTCGATTGCCGACATTCAGGGTTACAACTACGTGCGCACCGGTACGCCGGAATACATCCGCATGGTAGAGAAAGGCACCCTGCGTACCTTCGGTAAGGACGT
>gi|350497775|gb|JN559326.1|
AGACGATGTACACACTACTTATTCATAGTAGTTGTTGCAGTTAACTCAACTCTGTTAACAATTAATGCAGGAGATTACATCTTCTACACTGACTGGGCTTGGACATCGTATACGGTATTTTCATTATCGCAAACTTTGATGCTTATTGTAGGAGCAACATACTATCTTACATTTACAGGCGTTCCAGGCACAGCAACGTACTACGCTCTGATTATGACAGTATACACATGGATAGCAAAAGGTGCATGGTTTGCACTAGGATACCCATATGACTTCATTGTAACTCCAGTTTGGTTACCATCAGCAATGCTTTTGGATTTAGTCTACTGGGCAACAAAGAAGAACAAACACTCGTTGATACTGTTTGGCGGCGTACTGGTAGGAATGTCTTTACCATTATTCAATATGGTAAACCTGATAACNGTTGCAGACCCACTTGAAACGGCATTCAAATATCCNAGACCAACATTGCCACCATATATGACTCCGATAGAACCCCAAGTAGGTAAGTTCTATAACAGTCCAGTCGCACTGGGCGCAGGTGCAGGTGCAGTATTGG
>gi|310645062|gb|HM589780.1|
ATGTACGCACTACTTGTTTATAGTAGTCGTAGCAGTCAACTCAACCCTGCTTACAATCAACGCAGGAGACTACATCTTCTACACTGACTGGGCATGGACTTCATATGTCGTGTTCTCAATATCACAGACATTGATGTTAGTGGTAGGTGCAACTTACTATCTTACATTTACAGGAGTTCCAGGAACCGCAACATACTACGCGCTAATTATGACCGTGTATACATGGATCGCAAAAGGCGCATGGTTTGCTCTAGGTTACCCATATGACTTCATTGTTACACCAGTTTGGCTACCATCAGCAATGCTGATTGACTTGGCATACTGGGCTACAAAGAAGAACAAGCACTCACTGATCCTATTCGGTGGTGTGTTGTGTGGAATGTCACTTCCATTGTTCAACATGGTGAATCTAATCACCGTGGCTGACCCATTGGAGACTGCTTTCAAATATCCAAGACCAACATTGCCTCCATACATGACTCCAATAGAACCCCAAGTGGGCAAGTTCTATAACAGTCCAGTTGCACTCGGTGCAGGCGCAGG
>gi|937344505|dbj|LC072994.1|
ATGTACTCATTACTTATTCATAGTTGTMKGAGCAGTTAACTCCACTTTATTAGTAATTAACTCTGGAGATTATATCTTTTATACAGATTGGGCCTGGACATCATTTGTAGTATTCTCAATTGCTAATACTCTGATGACTGTTGTTGGTGCTGTGTATTATCTTACATTTACTGGCGTACCTGGTACGGCAACGTATTATGGTCTGATTATGCAAGTCTATACATGGGTTGCAAAAGTTGCATGGTTTGCACTTGGCTATCCAGTAGATTTCATCGTTCATCCAATGTGGATTCCATCTTGTATGTTATTGGACTTGGCGTATTGGGCGACGAAGAAGAATAAACACTCGCTGATATTCTTTGGTGGAGTTTTAGTCGGAATGTCAATGCCACTGTTCAATATGGTACAGTTGATGTTGATTGCGGATCCACTAGAAACTGCATTCAAGTATCCAAGACCAACATTGCCTCCATACATGACGCCTATAGAACCGCAGGTCGGTAAGTTCTACAATAGCCCAGTAGCTCTGGGAGCGGGAGCGGGAGCTGTACTAGCATGTACGTTTGCAGCATTAGGTTGTAAGATGAATACATG
>gi|384563357|gb|JQ345895.1|
ATGGTCTGGCTTAGACGATGTACTCACTACTTATTCATAGTAGTAGTTGCAGTTAACTCAACACTGTTAACAATTAATGCAGGAGACTACATTTTCTATACTGACTGGGCTTGGACTTCGTTCACGGTATTTTCAATATCGCAAACGTTGATGCTTGCAGTAGGTGCAACATATTACCTGACATTTACAGGTGTTCCAGGAACAGCAACGTACTACGGCCTAATTATGACAGTATACACATGGGTAGCAAAAGGAGCATGGTTTGCACTAGGTTATCCATATGACTTCATTGTAACACCAATTTGGTTACCATCAGCAATGTTGCTTGATCTAGCCTATTGGGCAACAAAGAGGAACAAGCACTCCTTGATACTGTTTGGCGGAGTACTAGTAGGAATGTCTTTACCATTATTCAACATGGTAAACCTGATAACAGTAGCAGACCCACTAGAAACGGCATTCAAATACCCAAGACCAACATTGCCACCATACATGACACCAATAGAACCTCAAGTAGGTAAATTCTATAACAGTCCAGTAGCACTGGGTGCAGGTGCGGGTGCAGTTTTGTCGGTTACATTTACAGCCTTAGGTTGTAAACTAAACACTTGGACATACAGATGGATGGCCGC
>gi|156104535|emb|AM713153.1|
TCGGACTGGAAAGACCGTCGACTGTGGGTCACGGTGACCCCGATCGTACTGGTCACCTTCCCGGCGGCCGTACAATCCTACCTGTGGGAGCGGTATCGTCTGCCCTGGGGAGCCACCGTGTGCGTCCTGGGTCTGCTGCTGGGCGAGTGGATCAACCGTTATTTCAACTTCTGGGGCTGGACCTACTTCCCGATCAACTTCGTGTTCCCTGCCTCGCTGGTGCCGGGCGCCATCATCCTGGACACCGTGCTGATGCTGTCGGGCAGCTACCTGTTCACCGCGATCGTCGGTGCGATGGGCTGGGGTCTGATCTTCTACCCGGGCAACTGGCCGATCATCGCGCCGCTGCACGTGCCGGTGGAATACAACGGCATGCTGATGTCGATCGCCGACATCCAGGGTTACAACTATGTGCGTACGGGTACGCCTGAGTACATCCGCATGGTAGAGAAGGGCACCCTG
>gi|222476921|gb|FJ577851.1|
GGGGTTTCTACTGGTGGTCACACTACCCCATCAACTTTGTCACACCGGGCATCATGATCCCAGGTGCTTTGATGCTGGACTTCACAATGTATTTGACACGTAACTGGCTGGTGACTGCACTGGTTGGCGGCGGATTCTTTGGTCTGCTGTTCTACCCGGGCAACTGGGCAATTTTTGGTCCAACTCACCTGCCAATCGTTGTGGAAGGAACCCTGTTGTCAATGGCAGATTACATGGCCCACCTGTATGTTCGTACCGGTACGCCAGAGTATGTCCGTCATATTGAACAAGGTTCACTGCGTACCTTCGGTGGTCACACCACAGTTATTGCATCATTCTTCTCTGCGTTTGTATCAATGCTGATGTTCACGGTATGGTGGTATCTTGGAAAAGTTTACTGCACAGCCTTTTTCTACGTTAAAGGTAAGAGAGGTCGTATCGTACAGCGCAACGATGTTACCGCGTTTGGTGAAGAAGGCTTTCCAGAGGGG
>gi|800923217|gb|KP197536.1|
GGGGTTTCTACTGGTGGTCACACTACCCCATCAACTTTGTATTCCCCTCCACCATGATACCTGGAGCGCTGGTCATGGACACCGTCTTGCTGCTCACCCGCAACTGGATGGTTACAGCCCTGATTGGCGGGGGTGCGTTTGGCCTCTTGTTCTACCCCGGCAACTGGCCCATCTTCGGCCCGACCCACCTGCCGCTGGTAGCTGAAGGCGTACTGCTGTCCGTTGCCGACTACACCGGCTTCCTGTATGTCCGCACCGGCACGCCCGAGTACGTACGGCTGATCGAACAAGGCTCGCTCAGAACCTTTGGCGGCCACACCACCGTGATTGCCACGTTCTTTGCCGCCTTCGTCTCCATGCTCATGTTCTGCGTGTGGTGGTACTTTGGCAAACTCTACTGCACCGCATTCTTCTACGTCAAAGGCGCCAGAGGCCGAGTCACCATGAAGAACGACGTCACTGCATTTGGCGAAGAAGGCTTTCCCGAGGGG
>gi|375341581|gb|JQ403853.1|
ATGGTCTGGCTTAGACGATGTACGCACTACTTGTTTATAGTAGTCGTTGCAGTCAACTCAACCCTGCTTACAATCAACGCAGGAGACTACATCTTCTACACTGACTGGGCATGGACTTCATATGTCGTGTTCTCTGTATCACAGACATTGATGTTGGTAGTTGGCGCAGCTTACTATCTAACATTTACAGGAGTTCCAGGAACCGCAACATACTACGCGCTTGTTATGACCGTGTATACATGGGTCGCAAAAGGCGCATGGTTTGCTCTAGGTTACCCATATGACTTCATTGTTACACCAGTTTGGTTGCCATCGGCAATGTTAATTGACTTGGCATACTGGGCAACAAAGAAGAACAAGCACTCACTGATACTATTCGGTGGTGTGTTGTGTGGAATGTCATTACCACTGTTCAACATGGTAAATCTAATTACCGTGGCTGATCCATTGGAGACTGCATTCAAATATCCAAGACCAACTTTGCCTCCATACATGACTCCAATAGAACCCCAAGTAGACAAGTTCTATAACAGTCCAGTAGCACTCGGTGCAGGCGCAGGTGCTGTATTATCAGTAACTATGGCTGCTCTAGGATGTAAACTGAACACATGGACATACAGATGGATGGCCGC
>gi|6119880|gb|AF177328.1|AF177328_1
CTGCTGATTGGCGAGTGGATCAACCGCTACGTCAACTTCTGGGGCTGGACCTACTTCCCGATCAGCCTTGTGTTCCCGTCTGCTTTGATCGTTCCGGCGATCTGGCTTGACGTGATCCTGCTTCTGTCGGGCTCCTATGTGATCACGGCGATTGTTGGTTCGCTGGGCTGGGGTCTGTTGTTCTATCCGAACAACTGGCCGGCGATTGCGGCGTTCCATCAGGCGACGGAGCAGCATGGTCAGCTGATGACGCTTGCGGATCTGATCGGCTTCCACTTCGTCCGCACGTCGATGCCGGAATATATCCGCATGGTCGAGCGCGGCACGCTGCGCACCTTCGGTAAGGACGTTGTGCCGGTTGCGGCGTTCTT
>gi|384563353|gb|JQ345893.1|
ATGGTCTGGCTTAGACGATGTACTCACTACTTATTCATAGTAGTAGTTGCAGTTAACTCAACACTGTTAACAATTAATGCAGGAGACTACATTTTCTATACTGACTGGGCTTGGACTTCGTTTACGGTATTTTCAATATCGCAAACGTCGATGCTTGCAGTAGGTGCAACATATTACCTAACATTTACAGGTGTTCCAGGAACAGCAACGTACTACGGCCTAATTATGACAGTATACACATGGGTAGCAAAAGGAGCATGGTTTGCACTAGGTTATCCATATGACTTCATTGTAGCACCAATTTGGTTACCATCAGCAATGTTGCTTGATTTGGCCTATTGGGCAACAAAGAGGAACAAGCACTCCTTGATACTGTTTGGCGGAGTACTAGTAGGAATGTCTTTACCATTATTCAACATGGTAAACCTGATAACAGTAGCAGACCCACTAGAAACGGCATTCAAATACCCAAGACCAACATTGCCACCATACATGACACCAATAGAACCTCAAGTAGGTAAATTCTATAACAGTCCAGTAGCACTGGGTGCAGGTGCGGGTGCAGTTTTGTCGGTTACATTTACAGCCTTAGGTTGTAAACTAAACACTTGGACATACAGATGGATGGCCGC
>gi|309400831|gb|HQ168097.1|
ATGTACTCACTACTTGTTCATAGTAGTGGTTGCAGTAAACTCTACCCTGCTAACAATTAACGCAGGAGACTACATCTTCTACACCGATTGGGCCTGGACTTCGTTTGTCGTATTTTCAATATCACAAACACTGATGTTAGTAGTCGGCGCATGCTACTACCTGACATTTACTGGAGTCCCAGGAACAGCAACGTATTACGCGTTGATAATGACTGTTTACACATGGGTAGCAAAAGGTGCATGGTTTGCACTAGGATACCCATATGACTTCATTGTAACACCCGTTTGGCTTCCGTCAGCAATGTTGCTTGACTTGGCGTACTGGGCTACAAAGAAGAACAAGCACTCACTGATTCTATTCGGTGGCGTGATGTGTGGAATGTCATTGCCGTTGTTTAACATGGTCAACCTCATCACTGTGGCTGATCCATTAGAGACTGCATTCAAATATCCAAGACCAACGCTTCCGCCGTATATGACTCCGATAGAACCCGCCGTAGGCAAGTTCTATAACAGTCCAGTCGCATTAGGTGCTGGCGCCGGTGC
>gi|312435699|gb|HM364013.1|
TGGTCTGGCTTAGACGATGTATCCACTACTTATTCATTGTAGTAGTTGCGGTAACCTCAACACTGTTGACAATTAACGCAGGTGACTACATTTTCTATACTGACTGGGCCTGGACTTCGTTTGTAGTATTTTCTATATCACAAACGTTGATGCTTACCGTCGGAGCATGCTATTATCTAACATTCACTGGCGTACCGGGAACAGCAACGTACTATGCCCTGATTATGACAGTATACACGTGGGTTGCAAAAGGTGCATGGTTTGCACTAGGATATCCATATGACTTCATTGTTACACCAGTATGGTTACCATCAGCAATGCTGTTGGACTTAGCGTATTGGGCAACAAAGAGAAACAAGCACTCGTTGATACTGTTTGGCGGAGTACTGGTAGGAATGTCATTGCCATTGTTCAACATGGTAAACCTGATAACAGTAGCAGACCCACTAGAAACGGCATTCAAATATCCAAGACCAACATTGCCACCATACATGACACTGATAGAACCGCAGGACGGAAAGTTCTATAACAGTCCGGTCGCGCTTGGTGCAGGTGCTGGTGCAGTATTGTCCGTTACGTTTGCAGCGTTAGGGTGTAAA
>gi|308212912|gb|HM441124.1|
AACACCGCGCACGAGCTAGGGCACAAGCGCGCCAACCTGGAGCGCTGGCTCAGCCGCGTGGCACTCGCACAGAGCGGCTACGGGCATTTCTTTATCGAGCACAACCGCGGCCACCACGTCCGCGTCGCCACACCCGAGGACCCCGCCAGCTCACGGCTCGGCGAGAGCTTCTACGCGTTCTGGCCGCGCACCGTGTCCGGCAGCCTGCGCTCGGCTTGGGAGCTCGAGGGGGTGCGCCTGGACCGCATGGGCAAGTCCCACTGGAGCCTTCGCAACGACATCCTGAGTGCCTGGGCGATGACGATCGTGCTGTTTGGGGCACTAACCGCCGTCTTCGGTGTCGTGGTGCTGCCATATCTGCTGATCCAAGCCGTCCTCGGGTTCTCGCTGCTGGAGGTCGTCAACTACCTCGAGCACTACGGCCTGTTGCGTGGCAAGCGCGAGGACGGGCGCTTCGAGCGGACCGCGCCGGAGCACAGCTGGAACTCCAACAGCGTCGCCTCGAACGTTTTGCTCTACCACCTGCAACGCCA
>gi|374676477|gb|JN627887.1|
CCCTGGGGCGCGACCATCGCGGTGTTGGCGTTGCTGTTTGGTGAATGGGTCAACCGCTACTTCAACTTCTGGGGCTGGACCTACTTCCCCATCAACTTCGTATTCCCGGCGGTTCTGATTCCGGGTGCTATTTTGCTCGACACCTTCCTGATGCTTTCGGGCAGCTACCTGTTCACGGCGATCGTGGGCGGTATGGCGTGGGGTCTGGTGTTCTATCCGGGCAACTGGCCGATGATTGCGCCGCTGCACGTGCCGGTGGAATACAACGGCATGCTGATGTCGATTGCCGACTTTCAGGGTTACCACTATGTCCGAACCGGTACCCCCGAGTACATCC
>gi|71361116|dbj|AB222927.1|
TGGACTGGAAAGACCGGCAATGGTGGCCGGTGGTAACCCCGATCGTGGGCATCACCTACTGTGCCGCCATCATGTACTACCTGTGGGTGAACTACCGGCTGCCCTATGGGGCCACCCTGTGCATCGTCTGCCTGCTGGTAGGCGAATGGCTGACCCGGTTCTGGGGATTCTACTGGTGGTCACACTACCCCATCAACTTCGTATTTCCCTCCACCATGATACCAGGAGCGCTGGTCATGGACACCGCCATGCTGCTCACCCGCAACTGGATGATCACGGCACTGGTAGGTGGAGGCGCATTCGGACTGCTGTTCTACCCGGGCAACTGGCCGATCTTCGGGCCGACCCACCTGCCGCTCGTGGCTGAAGGCGTCCTGCTCTCCCTGGCCGACTACACCGGCTTCCTGTATGTACGCACCGGCACCCCCGAGTACGTGCGGCTGATCGAACAAGGCTCGCTGCGAACCTTTGGCGGTCACACCAC
>gi|161897679|gb|EU244574.1|_1
GGCGAGTGGATCAACCGCTACGTCAACTTCTGGGGCTGGACCTACTTCCCGATCAGCCTTGTGTTCCCGTCCGCTCTGATCGTTCCGGCGATCTGGCTCGACGTGATCCTGCTTCTGTCGGGCTCCTATGTGATCACGGCGGTTGTCGGTTCGCTGGGCTGGGGTCTGCTGTTCTACCCGAACAACTGGCCG
>gi|582119984|gb|KF857131.1|
ATGGTCTGGCTTAGACGATGTACTCACTACTTGTTCATAGTAGTGGTTGCAGTAAACTCTACCCTGCTAACAATTAACGCAGGAGACTACATCTTCTACACCGATTGGGCCTGGACTTCGTTTGTCGTATTTTCAATATCACAAACACTGATGTTAGTAGTCGGCGCATGCTACTACCTGACATTTACTGGAGTCCCAGGAACAGCAACGTATTATGCGTTGATAATGACTGTTTACACATGGGTAGCAAAAGGTGCATGGTTTGCACTCGGATACCCATATGACTTCATTGTAACACCCGTTTGGCTACCGTCAGCAATGTTGCTTGACCTGGCATACTGGGCTACAAAGAAGAACAAGCACTCACTGATACTATTCGGTGGTGTGATGTGTGGAATGTCATTGCCGTTGTTTAACATGGTCAACCTCATCACTGTGGCTGATCCATTAGAGACTGCATTCAAATATCCAAGACCAACGCTTCCGCCGTATATGACTCCGATAGAGCCTGCCGTGGGCAAGTTCTATAACAGTCCAGTCGCACTAGGTGCTGGCGCGGGTGCTGTATTATCAGTAACCATGGCCGCATTGGGATGCAAACTGAACACGTGGACATACAGATGGATGGCCGC
>gi|256486900|gb|GQ143532.1|
GGGGTTTCTACTGGTGGTCACACTACCCCATCAACTTTGTATTACCCTCCACCATGATACCTGGAGCGCTGGTCATGGACACCGTCTTGCTGCTCACGCACAACTGGATGGTGACAGCCCTGATTGGCGGCGGCGCATTTGGTCTTTTGTTCTACCCGGGCAACTGGCCGATATTTGGCCCCACCCACCTTCCGCTCGTGGCTGAAGGCGTACTGCTGTCGTTAGCCGACTACACAGGCTTCCTGTATGTACGCACCGGCACGCCTGAGTACGTGCGCCTGATCGAACAAGGCTCGCTGCGAACGTTTGGTGGCCACACCACGGTTATTGCCGCATTCTTCTCCGCGTTCGTTTCCATGCTCATGTTCTGCGTGTGGTGGTATTTTGGCAAAGTCTACTGCACCGCCTTCTACTACGTAAAAGG
>gi|429473114|gb|JX861839.1|
GGGGTTTCTACTGGTGGTCACATTACCCAATCAACTTTGTAACACCTGGGATCATGATTCCTGGTGCGTTGATGCTTGACTTTACGCTGTACTTGACGCGTAACTGGCTGATCACGGCGCTGGTTGGTGGTGGATTCTTTGGGCTACTTTTCTATCCAGGCAACTGGGCAATTTTTGGTCCAACCCATCTACCGATCGTGGTAGAAGGCACATTGTTGTCGATGGCTGACTACATGGGTCACATGTATGTTCGTACAGGCACACCTGAATATGTGCGCTTAATTGAGCAAGGATCGTTGCGTACCTTTGGTGGTCACACCACGGTGATTGCGGCGTTCTTTTCCGCGTTTGTATCCATGCTGATGTTTACGGTTTGGTGGTACCTTGGAAAAGTCTATTGCACGGCATTCTTCTATGTTAAAGGTAAAAGAGGACGTATTGTACATAGAGATGATGTCACGGCATTCGGTGAAGAAGGCTTTCCAGAGGGG
>gi|404321891|gb|JX232749.1|
ATGGTTCCCGGAGCGCTGATCATGGATACATGTCTGTTGTTAACCCGTAACTGGATGATCACAGCACTGTTCGGTGGCGGAGCCTTTGGGTTGCTGTTCTATCCGGGTAACTGGCCGATTTTCGGACCGACTCATCTCCCGTTAGTAGTAGAAGGAGTGCTGCTTTCGTTAGCTGACTATACCGGATTCCTTTATGTTCGTACTGGTACACCTGAGTATGTTCGGTTAATTGAACAAGGATCGTTACGTACCTTCGGTGGTCATACTACGGTGATTGCTGCATTCTTTGCGGCTTTTGTATCAATGTTAATGTTCGTTGTCTGGTGGTATCTGGGAA
>gi|400529669|gb|JX113052.1|
GGTGACTGGGACTTCTGGGTTGACTGGAAGGATCGTCGACTGTGGGTCACGGTGGTGCCGATCGTGCTGGTGACTTTCCCGGCGGCGGTACAGGCTTTCCTGTGGGAGCGTTTCCGTCTGCCTTGGGGCGCGACGATCTGCGTACTGGGTCTGCTGTTCGGTGAGTGGGTCAACCGCTACTTCAACTTCTGGGGCTGGACCTACTTCCCGATCAACCTGGTGTTCCCGTCCCAGATCGTACCGGGCGCCATCCTGCTCGACACGGCTCTGATGCTGAGCACCAGCTACCTGTTCACCGCGATCGTCGGCGCAATGGGTTGGGGCTTGATCTTCTATCCGGGCAACTGGCCGGTGATCGCACCGTTCCACGTACCGGTAGAGTACAACGGCATGCTGATGTCCGTTGCCGACCTGCTGGGTTACCACTATGTCCGTACCGGTACGCCTGAGTACATCCGTATGGTCGAGAAGGGCACCCTGCGTACCTTCGGTAAAGACGTTGCTCCGG
>gi|476539059|gb|KC512322.1|
TCACGTTGACGCCGATCCTGCTGATCACCTTCCCTGCGGCGACGCAATATTTCATGTGGGAGAAGATGCGTCTTCCGATCGGCGCTACGTTTTGCGTGATGACGCTTCACTTCGGACAATGGATGAATCGTGTCTTTAACTTTTACTATTGGGCCTGGTTTCCGGTCAATTTTACGACCCCGGGTCTGTTGATCCCCAGTGCGATCTTTCTGGACGTGATGCTGATGATGACGGGAAGTTACATGTTTACGGCACTGTTCGGCGGCATGGGGTGGTCCCTGTTGTTATATCCGTCGAACTGGACATGGCTTGCGCCATTTCATCTGGCTGTGAAGCATCCAAGCGGGCCGCTCATGTCAATCGCGGATCTGATGGGGATGGGTATGTGC
>gi|326837956|gb|JF407842.1|
GAGCGGTGGCTGTCCAAGATCGCGCTGGCGCAGGTGTTCTACGGCCACTTCTACATCGAGCACAACCGCGGCCACCACGTACGGGTCGCCACCCCGGAGGACCCGGCGAGCGCGCGGATGGGCGAGAACTTCTACCAGTTCTGGCCGCGCACGGTGGTCGGGTCGCTCAAGAGCGCCTGGCGAGTGGAGAGGAAGCGCTACGCCCGCAAGCATCAGCACCCGGTCCGGATCGGCAACGACGTGCTCAACGCGTGGCTGATGTCGGTCGTCCTGTGGGGCGCGATGGTCGCCTGGCTCGGCGTCGGTGTCCTGCCCTACCTCGTGATCCAGGCGATCGTGGGTTCTCCCTGCTGGAGATCGTCAACTTCATGGAGCACTACGGATGCTGCGCAG
>gi|514229113|gb|KF003535.1|
GGGGTTTCTACTGGTGGTCACACTACCCCATCAACTTTGTACTCCCCTCCACCATGATACCTGGAGCGCTGGTCATGGACACCGTCTTGCTGCTCACGCGCAACTGGACGGTGACAGCCCTGATTGGCGGCGGCGCATTTGGTCTTTTGTTCTACCCGGGCAACTGGCCGATATTTGGCCCGGCCCACCTGCCGCTGGTAGCTGAAGGCGTACTGCTGTCGTTGGCCGACTATACAGGCTTCCTGTATGTACGTACTGGCACGCCCGAGTACGTTCGCCTGATCGAACAAGGCTCGCTGCGAACGTTTGGCGGCCACACCACGGTTATTGCCGCATTCTTCTCCGCGTTCGTCTCCATGCTCATGTTCTGCGTATGGTGGTATTTTGGCAAAGTCTACTGCACCGCTTTCTACTACGTAAAAGGT
>gi|62082976|gb|AY958688.1|
CACTATCCTATCAATTTCGTAACACCGGGTATTATGCTTCCAGGTGCGTTGATGCTGGATTTCACGCTGTATCTGACACGCAACTGGCTGGTGACGGCTCTGGTTGGAGGTGGATTCTTCGGTCTGCTGTTTTATCCGGGTAACTGGCCGATCTTTGGTCCGACACATCTGCCAATCGTCGTAGAAGGAACACTGTTGTCGATGGCTGACTACATGGGCCATATGTATGTTCGTACGGGTACACCCGAGTATGTTCGTCATATTGAGCAAGGTTCACTGCGTACCTTTGGTGGACATACCACAGTTATTGCAGCGTTCTTCTCTGCATTCGTATCAATGTTGATGTTCACGGTATGGTGGTATCTTGGAAAAGTTTACTGTACAGCCTTTTTCTACGTTAAAGGTAAAAGAGGTCGTATCGTACATCGCAATGATGTTACCGCATTCGGT
>gi|558023964|gb|KF363130.1|
TGTACTCACTACTTGTTCATAGTAGTAGTCGCAGTCAATTCAACTCTGCTTACAATTAACGCAGGAGACTACATCTTCTATACTGATTGGGCCTGGACATCGTTTGTAGTATTCTCAATATCTCAAACATTGATGCTCGCTGTAGGTGCAGCATATTATCTGACCTTCACTGGAGTTCCAGGAACCGCAACGTATTATGCCCTTATCATGACAGTCTACACTTGGATTGCCAAAGGAGCATGGTTCGCATTAGGTTACCCATACGACTTTATTGTTACACCAGTTTGGCTACCGTCAGCAATGCTGTTGGACTTAGCATACTGGGCAACAAAGAAGAATAAGCACTCTCTGATACTATTTGGCGGAGTCTTAGTTGGAATGTCATTGCCACTATTCAACATGGTCAATTTGATCACTGTGGCAGACCCACTAGAGACTGCATTCAAGTATCCAAGACCAACGTTACCACCATACATGACTCCGATAGAGCCGCAGGTAGGTAAGTTCTATAACAGCCCAGTTGCACTTGGTGCAGGAGCTGGTGCAGTACTTGCATGTACTTTCACGGCTCTAGGTTGTAAA
>gi|255683913|gb|FJ498932.1|
GGGGTTTCTACTGGTGGTCGCATTACCCGATCAACTTTGTTCTGCCCTCGACCATGATTCCAGGCGCGCTGGTAATGGACACCTGTCTGTTGCTGACCCGCAGCTGGCTGATCACGGCACTGGTAGGGGGTGGCGCATTCGGGCTGCTGTTCTATCCGGGTAACTGGCCGATTTTCGGACCCACCCACCTGCCGCTGGTCGCAGAAGGGGTCTTGCTGTCGGTTGCTGACTACACCGGTTTCCTCCATGTCCGTACCGGTACACCCGAGTACGTACGGTTGATCGAGCAAGGATCGTTGCGTACCTTTGGTGGTCACACCACGGTAATTGCCGCGTTCTTCTCGGCCTTCGTTTCCATGCTGATGTTCCTTGTCTGGTGGTACTTTGGTAAGGTATTCTGTACCTCGTTCTACTACGTGAAGGGCCCCAGAGGCCGCGTAGTGGAGAAGCACGATGTGACAGCTTTTGGCGAAGAAGGCTTTGCCGAGGGG
>gi|194597380|gb|EU651560.1|
CTGTTCTATCCGGGTAACTGGCCGATTTTCGGACCGACTCATCTCCCGTTAGTAGTAGAAGGAGTGCTGCTTTCGTTAGCTGACTATACCGGATTCCTTTATGTTCGTACTGGTACACCTGAGTATGTTCGGTTAATTGAACAAGGATCGTTACGTACCTTCGGTGGTCATACTACGGTGATTGCTGCATTCTTTGCGGCTTTTGTATCAATGTTAATGTTCGTTGTCTGGTGGTATCTGGGAA
>gi|341957205|gb|HQ888966.1|
TGGTCTGGCTTAGACGATGTACGCACTACTTATTCATAGTAGTCGTTGCAGTCAACTCAACCCTGCTAACAATCAGCGCAGGAGACTACATCTTCTACACTGACTGGGCATGGACTTCATATGTGATATTCTCAATATCGCAATCATTGATGCTAGTAGTAGGTGCAACTTACTATCTGACATTTACTGGAGTTCCGGGAACCGCAACTTACTACGCGCTTATTATGACCGTGTATACATGGGTCGCAAAAGGCGCTTGGTTTGCACTCGGTTACCCATGTGACTTCATTGTGACGCCGGTTTGGTTACCATCAGCAATGTTGCTTGATCTAGTGTATTGGGCAACAAAGAAGAACAAGCACTCACTGATTCTATTCGGTGGTGTATTGGTAGGCATGTCCTTACCGCTGTTCAACATGGTCAACCTGATTACGGTCGCTGACCCGTTAGAGACTGCATTCAAATATCCAAGACCAACGCTAGCTCCATACATGACTCCAATAGAACCCCAAGTAGGCAAGTTCTATAACAGTCCAGTAGCACTCGGTGCAGGCGCAGGTGCTGTCTTATCGACAACTATGGCTGCCCTTGGATGTAAACTGAACACATGGACATACAGATGGATGGCCGC
>gi|269314739|gb|GU058874.1|
TCTCACACTGTTAACAATTAATGCAGGAAGAACTACATCCTTCTACACTGACTGGGCTTGGACTTTCGTACACGGTATTTTTCAATATCGCAAGCGTTTGACGCTTACAGTAGGTGCCACATATTATCTGACATTTACAGGCGTTCCAGGCACAGCGACGTACTACGCTCTTATTATGACAGTATACACATCGGATAGCAAAAGCCGCATGGTTTTTCATTATCCATATGACTTTCATTCGTTACTCCAGTTTCGGCTACCATCAGCAATGCTGTTGGATCTAGTTTACTGGGCAACAAAGAAGAACAAGCACTCATTGATACTGTTTGGCGGCGTACTGGTAGGAATGTCTTTACCATTGTTCAATATGGTAAACCTGATAACAGTAGCAGACCCACTTAAGGCATTCAAATATCCAAGACCAACATTGCCACCATACATGACACCGATAGAACCGCAAGTAGGTAAGTTCTATAACAGTCCTGTTGCTCTCGGTGCAGGTGCAGGTGCAGTATTGGGATGTACATTTGCAGCATTAGGTTGCAAACTAAATACCTGGAC
>gi|326834493|gb|JF404379.1|
GAGCGCTGGCTGTCCAAGATCGCCCTGGCGCAGAGCTTCTACGGCCACTTCTACATCGAGCACAACCGCGGCCACCACGTCCGTGTCGCCACCCCAGAGGACCCGGCGAGCAGCCGCTTCGGGGGAGAACTTCTACCAGTTCTGGCCACGCACCGTC
>gi|356692304|gb|JN180055.1|
ATGGTCTGGCTTAGACGTACAACGCACTATCTATTCATAGTTGTAGTTGCAGTAAACAGCACGCTATTGACAATTAATGCAGGAGACTATATCTTCTACACAGACTGGGCCTGGACTTCATTTGTAGTGTTTTCGATTTCACAATCGACTATGCTTGCAGTAGGGGCCATATACTATATGCTCTTTACAGGTGTTCCAGGAACCGCTACATACTATGCAACCATTATGACAATCTACACATGGGTTGCAAAGGGCGCGTGGTTTGCATTAGGATACCCAATGGACTTCGTTACAGTACCAATATGGATACCCTCGGCAATGTTGTTGGATCTTACATATTGGGCTACAAGGCGCAATAAACACGCCGCCATTATCATTGGTGGAACTTTAATTGGCCTTTCGCTCCCAATGTTCAACATGATAAATCTATTGCTGATAAGGGACCCTCTGGAGGTTGCATTCAAGTATCCAAGACCCACACTTCCTCCCTATATGACACCAATTGAGCCCCAGGTCGGTAAATTCTACAACAGTCCTGTAGCATTGGGTTCAGGCGCAGGAGCAGTATTAACAGTGCCAATAGCGGCATTAGGTGCAAAACTGAACACGTGGACTTACAGATGGATGGCCGCTTGGTCAAAGTGGGA
>gi|272574714|gb|GU183754.1|
GGGGTTTCTACTGGTGGTCACACTACCCCATCAACTTTGTATTCCCCTCCACCATGATACCTGGAGCGCTGGTCATGGACACCGTCTTGCTGCTCACACGCAACTGGATGGTTACAGCCCTGATTGGCGGGGGCGCATTTGGTCTTCTGTTCTACCCGGGCAACTGGCCCATTTTTGGCCCCACCCACCTGCCGCTCGTGGCTGAAGGCATACTGCTGTCGGTAGCCGACTACACCGGCTTCCTGTATGTACGCACCGGCACGCCCGAGTACGTGCGCCTGATCGAACAAGGCTCATTGCGAACCTTTGGCGGTCACACCACCGTCATTGCCGCATTCTTCTCCGCCTTCGTCTCCATGCTCATGTTCTGCGTATGGTGGTACTTTGGCAAAGTCTACTGCACCGCCTTCTACTACGTAAAAGGCGCCCGTGGCCGCGTCAGCATGAAGAACGACGTCACCGCATTTGGCGAAGAAGGCTTTGCAGAGGGG
>gi|507188801|gb|KC700748.1|
TCACGTTGACGCCGATCCTGTTGATCACCTTTCCCGCGGCGACGCAATATTTTATGTGGGAGAAAATGCGTCTACCGATCGGCGCCACCTTTTGCGTCATGACGCTTCATTTCGGTCAATGGATGAATCGTGTTTTCAATTTTTATTACTGGGCTTGGTTCCCGGTCAACTTTACCGCCCCTGGCCTGATGATTCCCAGCGCGATTTTTTTGGACGTCACGCTGATGATGACGGGAAGCTACATGTTCACGGCGCTGTTCGGCGGCATGGGATGGTCCCTGTTGTTCTATCCGGCGAACTGGACGTGGCTCGCTCCGTTTCACTTGGCCTATAAGCATCCAAGCGGGCCGCTCATGTCGATTGCTGATCTGATGGGGATGGAGTATGTG
>gi|906850155|gb|KP903100.1|
GGGGACTGGGACTTCTGGGTTGACTGGAAGGATCGTCGTATGTGGCCGACGGTCGTGCCGATTCTGGGCGTGACCTTCTGCGCGGCGTCGCAGGCTTTCTGGTGGGTTAACTTCCGCCTTCCGTTCGGCGCCGTTTTCGCGGCTCTGGGCCTTCTGATCGGCGAGTGGATCAACCGCTACGTCAACTTCTGGGGCTGGACCTACTTCCCGATCAGCCTCGTGTTCCCGTCCGCTCTGATCGTTCCGGCGCTCTGGCTTGACGTGATCCTGCTTCTGTCGGGCTCCTATGTGATCACGGCGGTTGTGGGTTCGCTGGGCTGGGGCCTGCTGTTCTATCCGAACAACTGGCCGGCGATTGCGGCGTTCCACCAGGCGACGGAGCAGAATGGCCAGCTGATGACCCTTGCGGATCTGATCGGCTTCCACTTCGTCCGCACCTCGATGCCGGAATACATCCGCATGGTCGAGCGCGGCACGCTGCGCACGTTCGGTAAAGACGT
>gi|303303339|gb|GU735545.1|
CGTCGTCTGTGGGTAACGGTGGTGCCGATCGTGCTGATCACCTTCCCGGCGGCAGTCCAGGCCACCTTGTGGGAGCGTTTCCGTCTGCCCTGGGGTGCGACGGTGTGCGTACTGGGCCTGTTGTTTGGTGAATGGGTCAACCGCTACTTCAACTTCTGGGGTTGGACCTACTTCCCCATCACCATGGTGTTCCCGTCGCAGATCATACCGGGCGCGATCTTGCTCGATATCGCACTGATGCTGAGCGGCAGCTACCTGTTCACCGCGATCGTCGGTTCGATGGCGTGGGGCTTGATTTTCTACCCGTGCAACTGGCCGGTGATTGCGCCGTACCACGTACCGGTGGAATACAACGGCATGCTGATGTCGGTCGCCGACCTCATTGGCTACAACTATGTCCGTACCGGCACCCCCGAGTACATCCGGATGGTGGAGAAAGGCACCCTGCGTACGTTCGGTAAAGACGT
>gi|157095062|gb|EF654386.1|
CTCTACCCTGCTAACAATTAATGCAGGAGACTACATCTTCTACACTGACTGGGCCTGGACTTCGTTTGTCGTATTCTCAATATCGCAAACACTGATGTTGGTAGTCGGCGCATGCTACTATCTGACATTCACAGGAGTCCCAGGAACGGCAACGTATTACGCGTTGATCATGACTGTCTATACGTGGGTTGCCAAAGGTGCATGGTTTGCACTCGGTCATCCATACGACTTCATTGTCACACCAGTTTGGCTACCGTCAGCAATGCTGCTGGATCTGGCATACTGGGCAACAAAGAAGAACAAGCACTCGCTGATACTATTCGGCGGTGTAATGGCAGGACTATCATTGCCACTGTTCAACATGGTCAACTTGATCACGGTTGCTGACCCATTAGAGACTGCATTCAAATATCCAAGACCAACACTGCCTCCATACATGACTCCAATCGAGCCCGCTGTAGGCAAATTCTATAACAGTCCAGTTGCACTCGGTGCAGGCGCAGGTGC
>gi|375342637|gb|JQ404381.1|
ATGGTCTGGCTTAGACGATGTACTCACTACTTGTTCATAGTAGTGGTTGCAGTAAACTCTACCCTGCTAACAATTAACGCAGGAGACTACATCTTCTACACCGATTGGGCCTGGACTTCGTTTGTCATATTTTCAATATCACAAACACTGATGTTAGTGGTCGGCGCATGCTACTACCTGACATTTACTGGAGTCCCAGGAACAGCAACGTATTATGCGTTGATAATGACTGTTTACACATGGGTGGCAAAAGGTGCATGGTTTGCACTCGGATACCCATATGACTTCATTGTAACACCCGTTTGGCTACCGTCAGCAATGTTGCTTGACTTGGCATACTGGGCTACGAAGAAGAACAAGCACTCACTGATTCTATTCGGTGGTGTGATGTGTGGAATGTCATTGCCGTTGTTTAACATGGTCAACCTCATCACTGTGGCTGATCCATTAGAGACTGCATTCAAATATCCAAGACCAACGCTTCCGCCGTATATGACTCCGATAGAACCGGCCGTAGGCAAGTTCTACAACAGTCCAGTCGCACTGGGTGCTGGCGCGGGTGCTGTATTATCAGTAACCATGGCCGCATTGGGATGCAAACTGAACACGTGGACATACAGATGGATGGCCGC
>gi|829464457|gb|KM595641.1|
ATGGTCTGGCTTAGACGATGTACTCACTACTTATTCATAGTAGTAGTTGCAGTTAACTCAACACTGTTAACAATTAATGCAGGAGACTACATTTTCTATACTGACTGGGCTTGGACATCGTTTACGGTATTTTCAATATCTCAAACGTTGATGCTTGTAGTAGGTGCATGTTATTACCTAACATTTACAGGTGTTCCAGGAACAGCAACGTACTACGGCCTTATAATGACAGTATACACATGGGTAGCAAAAGGTGCATGGTTTGCACTAGGATATCCATATGACTTCATTGTCACACCAATATGGTTACCATCAGCTATGTTACTTGATCTAGCATATTGGGCAACAAAGAAGAACAAACACTCGTTGATACTGTTTGGCGGAGTACTGGTAGGAATGTCGTTACCAATGTTTAACATGATAAACCTGATAACAGTGGCAGACCCACTTGAAACGGCCTTCAAATATCCAAGACCAACATTACCACCATACATGACTCCAATAGGACCGCAGGTAGGAAAGTTCTATAACAGTCCTGTTGCTTTAGGTGCTGGTGCTGGTTCTGTATTGGGAGTAACGTTTACGGCACTTGGTTGTAAACTAAATACCTGGACATACAGATGGATGGCCGC
>gi|229905518|gb|FJ775154.1|_1
CTGCTGATTGGCGAGTGGATCAACCGCTACGTCAACTTCTGGGGCTGGACCTACTTCCCGATCAGCCTTGTGTTCCCGTCCGCTCTGATCGTTCCGGCGATCTGGCTTGACGTGATCCTGCTTCTGTCGGGCTCCTATGTGATCACGGCGATTGTTGGTTCGCTGGGCTGGGGTCTGTTGTTCTACCCGAACAACTGGCCG
>gi|333829550|gb|JF936295.1|
TTCTACTGGTGGTCACACTACCCCATCAACTTTGTACTCCCCTCCACCATGATACCGGGAGCGCTGGTCATGGACACCGTCCTGCTGCTCACGCGCAACTGGATGGTCACAGCCCTGATTGGCGGCGGCGCGTTTGGTCTTTTGTTCTACCCGGGCAACTGGCCGATATTTGGCCCCACCCACCTGCCGCTGGTAGCTGAAGGCGTACTGCTGTCGTTGGCCGACTACACCGGCTTTCTGTATGTACGCACCGGCACGCCTGAGTACGTGCGCCTGATCGAACAAGGCTCGCTGCGAACCTTTGGCGGGCACACTACGGTCATTGCCGCATTCTTCTCCGCGTTTGTCTCCATGCTCATGTTCTGCGTGTGGTGGTACTTTGGCAAAGTCTACTGCACCGCCTTCTACTACGTAAAGG
>gi|23094411|emb|AJ489799.1|_1
CTGCTGATTGGCGAGTGGATCAACCGCTACGTCAACTTCTGGGGCTGGACCTACTTCCCGATCAGCCTTGTGTTCCCGTCCGCTCTGATCGTTCCGGCGATCTGGCTTGACGTGATCCTGCTTCTGTCGGGCTCCTATGTGATCACGGCGATTGTTGGTTCGCTGGGCTGGGGTCTGTTGTTCTACCCGAACAACTGGCCGGCGATTGCGGCGTTCCACCAGGCGACGGAGCAGCATGGTCAGCTGATSACGCTTGCGGATCTGATCGGCTTCCACTTCGTCCGCACGTCGATGCCGGAATATATCCGCATGGTCGAGCGCGGCACGCTGCGCACCTTCGGTAAGGACGTTGTGCCGGT
>gi|317413729|dbj|AB571272.1|
TTAANGCAGGAGACTACATCTTCTACACTGACTGGGCTTGGACTTCGTACACGGTATTCTCAATATCGCAAACGTTGATGCTTCTTGTGGGTGCAACATATTATCTAACATTCACAGGCGTTCCAGGCACAGCAACGTACTACGCTCTAATTATGACAGTATACACGTGGGTAGCTAAAGGTGCATGGTTTGCACTCGGATATCCATATGACTTCATTGTAACTCCAGTTTGGTTGCCATCAGCAATGCTGTTGGACTTAGTCTACTGGGCAACAAAGAAGAACAAGCACTCCTTGATACTGTTTGGCGGCGTACTGGTAGGAATGTCTTTACCATTGTTCAACATGGGGNANCTGATAACAGTAGCAGACCCACTAGAAACGGCATTCAAATATCCAAGACCAACATTGCCACCATACATGACACCGATAGAACCGCAAGTAGGTAAGTTCTATAACAGTCCAGTTGCTCTCGGTGCAGGTGCAGGTGCAGTTTTGGGATGTACATTTGCAGCATTAGGT
>gi|288886903|gb|GU208123.1|
TACACACTATCTATTCATAGTTGTAGTTGCTGTAAATAGTACCTTATTGACAATCAACGCAGGAGACTACATCTTCTACACTGACTGGGCGTGGACATCATTCGTAGTGTTCTCAATATCCCAATCAACCATGCTTGTAGTTGGTGCAATCTATTACATGCTATTCACTGGAGTACCAGGGACTGCAACATATTATGCAACAATCATGACTATCTATACATGGGTAGCCAAAGGAGCTTGGTTTGCACTAGGATATCCATATGACTTCATCGTAACACCCGTCTGGATACCTTCAGCAATGCTGCTAGATTTGACATATTGGGCAACAAGAAGGAGTAAACACGCTGCCATTATTATTGGCGGGACACTAGTTGGTCTTTCATTGCCAATATTCAATATGATCAATCTGTTGTTAGTCAGAGATCCACTGGAGATGGCATTCAAGTATCCTCGTCCAACATTGCCTCCGTATATGACGCCAATTGAGCCTCAGGTCGGAAAGTTCTACAATAGTCCC
>gi|674278968|gb|KJ859418.1|
GGGGTTTCTACTGGTGGTCACACTATCCAATCAACTTTGTGACACCATCCATCATGCTCCCAGGTGCATTGATGCTGGATATCACCCTGTATCTGACACGTAACTGGTTGGTTACCGCGTTGGTTGGTGGCGGATTCTTTGGTTTATTCTTCTATCCGGGCAACTGGGTGATTTTTGGACCAACCCACTTGCCAGTCGTTGTTGAAGGTGTATTGCTGTCAATGGCTGACTACATGGGACACCTCTACATCCGTACAGGTACACCGGAATATGTACGCTTGATTGAGCAAGGTTCATTGCGTACCTTTGGTGGTCATACCACAGTGATTGCTGCATTCTTTGCAGCGTTCGTATCCATGCTGATGTTCGTTGTTTGGTGGTACCTAGGCAAAGTTTACTGTACAGCCTTCTTCTACGTTAAAGGTAAGAGAGGCCGTATTGTGAAAAGAGACGACGTTACAGCGTTTGGTGAAGAAGGCTTTGCCGAGGGG
>gi|194440389|dbj|AB449282.1|
CACACTACTTGTTCATAGTAGTTGTTGGCGTTAACTCTACTTTGTTAACCATTAATGCAGGAGATTACATCTTCTACACTGACTGGGCTTGGACTTCGTACACGGTATTTTCAATATCGCAAACGTTGATGCTAATTGTAGGTGCTACGTATTATCTAACATTTACAGGCGTTCCAGGCACAGCGACGTACTACGCTCTAATTATGACAGTATACACATGGGTAGCAAAAGCCGCATGGTTTTCGCTAGGATATCCATATGACTTCATTGTAACTCCAGTTTGGCTTCCATCAGCAATGCTGTTGGACTTGGTCTACTGGGCGACAAAGAAGAACAAGCACTCCTTGATACTGTTTGGCGGCGTACTGGTGGGAATGTCTTTACCATTATTCAACATGGTAAACCTGATAACAGTAGCAGACCCACTAGAAACGGCATTCAAATATCCAAGACCAACATTGCCACCATATATGACACCGATAGAGCCCCAAGTTGGTAAGTTCTATAACAGCCCCGTGGCACTCGGAGCCGGTGCAAGTGCAGTATTGGGATGTACATTTGCAGCATTAGGTTGTAAACTAAACACTTGGACATACAGATGG
>gi|563426492|gb|KF546928.1|
TCACGTTGACGCCGATCCTGCTGATCACCTTCCCCGCGGCGTCGCAATATTTCATGTGGGAGAAGATGCGCCTGCCGATCGGCGCGACCTTCTGCGTCATGACGCTGCACTTCGGTCAATGGATGAATCGTGTCTTCAACTTTTACTATTGGGCCTGGTTCCCGGTCAATTTTACGACTCCGGGTCTGTTGATCCCCAGCGCGATCTTTCTGGACGTGATGCTGATGATGACAGGCAGCTACATGTTTACCGCGCTCTTCGGCGGCATGGGGTGGTCCCTGTTGTTCTACCCGGCGAACTGGGTCTGGCTCGCCCCGTTTCACTTGGCCGTGAAGCATCCAAGCGGGCCGCTGATGTCGATTGCTGATCAGATGGGGATGGGTATGTGC
>gi|636634296|gb|KJ472753.1|
ATGGTCTGGCTTAGACGATGTACTCACTACTTGTTCATAGTAGTGGTTGCAGTAAACTCTACCCTGCTAACAATTAACGCAGGAGACTACATCTTCTACACTGACTGGGCCTGGACTTCGTTTGTAATATTCTCAATATCACAATCGTTGATGTTGGTGGTAGGAGCATGTTACTATCTAACATTCACTGGAGTCCCAGGAACAGCAACGTATTATGCGTTGATAATGACCGTCTACACATGGGTAGCAAAGGGTGCATGGTTCTCACTCGGATACCCATACGACTTCGTTGTAACACCAGTTTGGCTACCGTCGGCAATGCTGCTTGACTTGGCATACTGGGCGACAAAGAAGAACAAGCACTCACTGATACTATTCGGTGGTGTGATGTGTGGAATGTCATTGCCGTTGTTTAACATGGTCAACCTCATCACTGTGGCTGATCCATTAGAGACTGCATTCAAATATCCTAGACCAACGCTCGCTCCGTATATGACACCGATAGAACCTGCGGTAGGCAAGTTCTACAATAGTCCAGTCGCATTAGGTGCAGGTGCAGGTGCTGTATTATCAGTAACCATGGCCGCATTGGGATGCAAACTGAACACGTGGACATACAGATGGATGGCCGC
>gi|380447898|gb|JQ082872.1|
GGGGTTTCTACTGGTGGTCACACTACCCCATCAACTTTGTATTCCCCTCCACCATGATACCTGGAGCGCTGGTCATGGACACCGTCTTGCTGCTCACTCGCAACTGGATGGTTACAGCCCTGATTGGCGGGGGTGCGTTTGGTCTTCTGTTCTACCCGGGCAACTGGCCCATTTTTGGCCCCACCCACCTGCCGCTCGTGGCTGAAGGCGTACTGCTGTCGGTAGCCGACTACACAGGCTTCCTATATGTACGCACCGGCACGCCCGAGTACGTGCGCCTGATCGAACAGGGCTCATTGCGAACCTTTGGCGGTCACACCACCGTCATTGCCGCATTCTTCTCCGCCTTCGTCTCCATGCTCATGTTCTGCGTATGGTGGTACTTTGGCAAAGTCTACTGCACCGCCTTCTACTACGTAAAAGGCGCCCGTGGCCGCGTCAGCATGAAGAACGACGTCACCGCATTTGGCGAAGAAGGCTTTCCCGAGGGG
>gi|347581470|dbj|AB592126.1|
ATGTACTCACTACTTATTCATAGTAGTAGTCGCAGTCAATTCAACTCTGCTAACAATTAACGCAGGAGACTACATCTTCTATACTGATTGGGCCTGGACATCGTTTGTAGTATTCTCAATATCTCAAACATTGATGCTCGCTGTAGGTGCAGCATATTATCTGACCTTCACTGGAGTTCCAGGAACCGCAACGTATTATGCGCTCATTATGACAGTCTATACTTGGATTGCCAAAGGTGCATGGTTCGCATTAGGTTACCCATACGATTTCATCGTTACACCAGTTTGGCTACCCTCAGCAATGCTGTTGGACTTGGCGTACTGGGCAACAAAGAAGAATAAGCACTCTCTGATACTGTTCGGCGGAGTCTTAGTTGGAATGTCGCTACCACTGTTCAATATGGTCAATCTGATCACAGTGGCTGACCCACTAGAGACTGCATTCAAGTATCCAAGACCAACGTTACCACCATACATGACTCCGATAGAGCCGCAGGTAGGTAAGTTCTATAACAGCCCAGTTGCACTTGGTGCAGGAGCTGGAGCAGTACTTGCATGTACTTTCACGGCTTTAGGTTGTAAA
>gi|930854716|dbj|AB919556.1|
AATGCTGTTGGACTTGGCGTACTGGGCAACGAAGAAGAATAAGCACTCTCTGATACTGTTCGGCGGAGTCTTAGTTGGAATGTCGCTACCACTGTTCAATATGGTCAATCTGATCACAGTGGCTGACCCACTAGAGACTGCATTCAAGTATCCAAGACCAACGTTACCACCATACATGACTCCGATAGAGCCGCAGGTAGGTAAGTTCTATAACAGCCCAGTTGCACTTGGTGCAGGAGCTGGAGCAGTACTTGCATGTACTTTCACGGCTTTAGGTTGTAAA
>gi|937344737|dbj|LC073110.1|
ATGTACTCACTATTTATTCATAGTTGTAGTTGCGGTTAACTCAACTTTGTTRACAATTAACTCGGGAGACTATATTTTCTACACTGATTGGGCTTGGACATCATTCGTGGTATTCTCAATTGCCAATACTTTGATGACAATTGTCGGTGCTGTGTATTATCTTACATTTACGGGCGTACCTGGTACTGCAACGTACTATGGTCTGATTATGCAAGTCTATACTTGGGTTGCAAAAGTTGCATGGTTTGCACTTGGCTATCCGGTAGATTTCATCGTTCATCCAATGTGGATTCCATCGTGTATGTTGTTGGACTTGGCATATTGGGCGACAAAGAAGAATAAACACTCGCTGATATTCTTTGGTGGAGTTTTAGTCGGAATGTCAATGCCACTGTTCAATATGGTACAGTTGATGTTGATTGCGGATCCACTAGAAACTGCATTCAAGTATCCAAGACCAACATTGCCTCCATACATGACGCCGATAGAGCCGCAGGTAGGTAAGTTCTACAATAGCCCAGTAGCTTTGGGAGCGGGAGCTGGAGCGGTACTAGCATGTACATTTGCAGCATTAGGTTGTAAGATGAATAC
>gi|658115961|gb|KJ684827.1|
GAGCTGGGGCATAAGAAGGACGAGCTGGAACGCTGGCTGTCCAAGATCACCCTCGCGCAGACCGGCTACGGCCACTTCTACATCGAGCACAACAGAGGCCACCACGTGCGCGTGTCCACGCCCGAGGACCCCGCCAGCGCACGCTTCGGTGAATCGTTCTGGGCCTTTCTGCCGCGGTCGGTGTGGGGCAGCCTGACCTCGGCCTGGGAGCTCGAGCGCACCCGGCTGGAGCGACTGGGCAAGGGCCCGTTCACCCTTCACAACGACGTGCTCAACGCCTGGCTGATGACCGTGGTCCTCTGGGCGGTCCTGGTCGCGGTGTTCGGTCCGGCGGTCCTGCCGTTCCTGCTGATCCAGGCGGTGTACGGGTTCTCCCTGCTGGAGACGGTGAACTATCTCGAGCACTACGGGCTGCTGCGGCAGAAGACCGCCTCGGGCCGCTACGTGCGCTGCACCCCCGAGCACAGCTGGAACTCCGACCACATCGTCACCAACATCTTCCTCTACCACCTGCAACGCCAC
>gi|347581242|dbj|AB592011.1|
ATGTACGCACTACTTATTCATAGTAGTAGTTGCAGTTAATTCCACTTTATTAACAATTAACTCAGGAGACTATATCTTCTATACAGACTGGGCTTGGACATCATTTGTGGTATTTTCTATAGCTAATACTCTAATGGTAGTTGTTGGAGCTGTTTACTATATCACGTTTACAGGTGTTCCTGGCACAGGTGCATATTATGGCCTAATTATGCAAGTCTATACTTGGGTCGCTAAAGTTGCATGGTTTGCACTTGGCTATCCTGTGGATTTCATTGTTCATCCAATGTGGATTCCATCTTGTATGCTATTGGACTTGGCGTATTGGGCTACAAAGAAGAATAAGCACTCGCTGATATTCTTTGGTGGAGTTTTAGTCGGAATGTCAATGCCGTTGTTCAACATGGTACAATTGATGTTGATTGCGGATCCGCTCGAAACTGCATTCAAGTATCCAAGACCAACATTGCCTCCATACATGACGCCGATAGAACCGCAGGTAGGTAAGTTCTATAATAGCCCAGTAGCTCTGGGAGCAGGAGCTGGTTCTGTCCTGTCGGTGACGTTTGCAGCATTGGGTTGTAAGCTTAATACTTGG
>gi|687847118|gb|KM116709.1|
ATGGTCTGGCTTAGACGATGTACTCACTACTTATTCATAGTAGTAGTTGCAGTTAACTCAACACTGTTAACAATTAATGCAGGAGACTACATTTTCTATACTGACTGGGCTTGGACTTCGTTCACGGTATTTTCAATATCGCAAACGTTGATGCTTGCAGTAGGTGCAACATATTACCTGACATTTACAGGTGTTCCAGGAACAGCAACGTACTACGGCCTAATTATGACAGTATACACATGGGTAGCAAAAGGCGCATGGTTTGCACTAGGTTATCCATATGACTCCATTGTAACACCAATTTGGTTACCATCAGCAATGCTGCTTGATTTAGCCTATTGGGCAACAAAGAGGAACAAGCACTCCTTGATACTGTTTGGCGGAGTACTAGTAGGAATGTCTTTACCATTATTCAACATGGTAAACCTGATAACAGTAGCAGACCCACTAGAAACGGCATTCAAATACCCAAGACCAACATTGCCACCATACATGACACCAATAGAGCCTCAAGTAGGTAAATTCTATAACAGTCCAGTAGCGCTGGGTGCAGGTGCGGGTGCAGTTTTGTCAGTTACATTTACAGCGCTAGGTTGTAAACTAAACACTTGGACATACAGATGGATGGCCGC
>gi|937344377|dbj|LC072930.1|
ATGTACACACTACTTMTTYWTAGTAGTTGTTGCAGTTAACTCAACTCTGTTAACAATTAATGCAGGAGATTACATCTTTTACACTGACTGGGCTTGGACTTCGTTTACGGTATTTTCAATATCGCAAACTTTGATGCTTATCGTAGGTGCATGTTATTATCTTACGTTTACTGGCGTTCCAGGCACAGCGACGTACTACGCTCTAATTATGACAGTATACACATGGATAGCAAAAGGTGCATGGTTTGCACTCGGATACCCATATGACTTCATTGTAACTCCAGTTTGGTTACCATCAGCAATGCTTTTGGATTTAGTCTACTGGGCAACAAAGAAGAACAAGCACTCCTTGATACTGTTTGGCGGCGTACTGGTAGGAATGTCTTTACCATTATTCAATATGGTAAACCTGATAACAGTAGCGGACCCGCTTGAAACGGCATTCAAATATCCAAGACCAACATTGCCACCATATATGACACCAATAGAACCCCAGGTAGGTAAGTTCTATAACAGTCCAGTCGCGTTGGGCGCAGGTGCAGGTGCAGTTTTGGGATGTACATTTGCAGCACTAGGTTGTAAATTGAA
>gi|21321584|gb|AF508900.1|
GACTGGGACTTCTGTTCGGACTGGAAAGACCGTCGTCTGTGGGTCACGGTGACCCCGATCGTGTTGGTGACCTTCCCGGCGGCGATCCAGGCGTGGGCCTGGGAAAAGTTCCGCAACCCCTGGGGCGCGACCATCGCGGTGTTGGCGTTGCTGTTTGGTGAATGGGTCAACCGCTACTTCAACTTCTGGGGCTGGACCTACTTCCCCATCAACTTCGTATTCCCGGCGGTTCTGGTTCCGGGTGCGATTTTGCTCGACACCTTCCTGATGCTTTCGGGCAGCTACCTGCTCACGGCGATCGTGGGCGATATGGCGTGGGGTCTGGTGTTCTATCCGGGCAACTGGCCGATGATTGCGCCGCTGCACGTGCCGGTGGAATACAACGGCATGCTGATGTCGATTGCCGACATTCAGGGTTACAACCATGTCCGTACCGGTACCCCCGAGTACATCCGCATGGTTGAAAAAGGCACCCTGCGTACCTTCGGTAAGGACGTANCGCCGGTATCGTCGNTCTTCTC
>gi|388483684|gb|JQ990085.1|
GGCGACTGGGACTTCTGGGTTGACTGGAAGGATCGTCGTATGTGGCCGACGGTCGTGCCGATTCTGGGCGTGACCTTCTGCGCGGCGTCGCAGGCTTTCTGGTGGGTTAACTTCCGCCTTCCGTTCGGCGCCGTCTTTGCGGCTCTGGGCCTTCTGATCGGCGAGTGGATCAACCGCTACGTCAACTTCTGGGGCTGGACCTATTTCCCGATCAGCCTCGTGTTCCCGTCCGCTCTGATCGTTCCGGCGATCTGGCTCGACGTGATCCTGCTTCTGTCGGGTTCCTATGTGATCACGGCGGTTGTTGGTTCGCTGGGCTGGGGCCTTCTGTTCTATCCGAACAACTGGCCGGCGATTGCGGCGTTCCACCAGGCGACGGAGCAGAATGGCCAGCTGATGACCCTTGCGGATCTGATCGGCTTCCACTTCGTCCGCACCTCGATGCCGGAATACATCCGCATGGTCGAGCGCGGCACGCTGCGCACATTCGGTAAGGACGT
>gi|194596524|gb|EU651132.1|
ATGTACACACTACTTATTCATAGTAGTAGTTGCAGTTAACTCAACACTGTTAACAATTAATGCAGGTGACTACATCTTCTACACTGACTGGGCTTGGACTTCGTACACGGTATTCTCAATATCGCAAACGTTGATGCTTGTGGTAGGTGCAACATATTACCTTACATTTACAGGCGTTCCAGGTACAGCAACGTACTACGGCCTTATTATGACAGTATACACATGGGTAGCAAAAGGTGCATGGTTTGCACTCGGATATCCATATGACTTCATTGTAACACCAATTTGGTTACCATCAGCAATGCTGCTTGATCTAGCCTATTGGGCAACAAAGAAGAACAAGCACTCCTTGATACTGTTTGGCGGAGTACTAGTAGGAATGTCATTACCATTATTCAATATGGTAAACCTGATAACAGTAGCAGACCCACTAGAAACGGCCTTCAAATATCCAAGACCAACATTACCACCATATATGACACCAATAGAACCGCAAGTAGGCAAGTTCTATAACAGTCCAGTCGCACTGGGTGCAGGTGCAGGTGCAGTATTAGCGGTAACGTTTGCAGCATTAGGTTGTAAA
>gi|619831996|gb|KJ466884.1|
TCGGACTGGAAAGACCGTCGTCTGTGGGTCACGGTGACCCCGATCGTGTTGGTGACCTTCCCGGCGGCGATCCAGGCGTGGGCCTGGGAAAAGTTCCGCAACCCCTGGGGCGCGACCATCGCGGTGTTGGCGTTGCTGTTTGGTGAATGGGTCAACCGCTACTTCAACTTCTGGGGCTGGACCTACTTCCCCATCAACTTCGTATTCCCGGCGGTTCTGGTTCCGGGTGCGATTTTGCTTGACACCTTCCTGATGCTTTCGGGCAGCTACCTGTTCACGGCGATCGTGGGCGGTATGGCGTGGGGTCTGGTGTTCTATCCGGGCAACTGGCCGATGATTGCGCCGCTGCACGTGCCGGTGGAATACAACGGCATGCTGATGTCGATTGCCGACATTCAGGGTTACAACTATGTCCGTACCGGTACCCCCGAGTACATCCGCATGGTTGAAAAAGGCACCCTGCGTACCTTC
>gi|948513470|gb|KT005580.1|
TGGGGTTTCTACTGGTGGTCACACTATCCAATCAACTTTGTAACACCAGGGATCATGCTTCCAGGTGCGTTGATGCTGGATTACACCATGTACTTGACTCGCAACTGGCTGGTAACAGCATTGGTTGGTGGCGGATTCTTCGGTTTGCTGTTCTATCCAGGTAACTGGCCAATTTTTGGACCAACCCATCTGCCTATCGTTGTAGAGGGAACATTGTTGTCAATGGCTGACTACATGGGCCATCTGTATGTTCGTACAGGTACACCAGAGTATGTTCGTCATATTGAGCAAGGTTCGCTGCGTACCTTCGGTGGTCACACCACAGTTATTGCGGCATTCTTCTCGGCATTTGTATCAATGCTCATGTTCACGGTATGGTGGTATCTTGGAAAAGTGTACTGCACAGCTTTCTTCTACGTTAAAGGGAAAAGAGGTCGTATTGTACAACGTAATGATGTCACTGCATTTGGCGAAGAAGGCTTTCCAGAGGGG
>gi|29466593|emb|AJ538168.1|
GACTGGGATTTCTGGATGGWCTGGAAAGACCGCCAATGGTGGCCGGTGGTAACCCCGATCGTGGGCATCACCTACTGCGCCACCATCATGTACTACCTGTGGGTCAACTACCGCCTGCCGTTTGGCGCGACACTGTGTATCGTGTGCCTGCTGACCGGCGAATGGCTGACCCGCTTCTGGGGCTTCTACTGGTGGTCGCACTACCCGATCAACTTCGTATTGCCCTCCACCATGATACCGGGCGCCTTGGTCATGGACACCGTCATGCTGCTGACACGCAACTGGATGGTCACGGCCCTGATCGGCGGCGGCGCATTTGGACTGTTATTCTACCCGGGCAACTGGCCGATATTCGGACCGACGCACCTGCCGCTGGTAGCCGAAGGCGTCCTCCTGTCCCTGGCTGACTACACCGGCTTCCTGTATGTCCGCACGGGCACCCCGGAATACGTACGGCTGATCGAACAAGGCTCACTACGCACCTTTGGTGGCCACACCACCGTGATTGCGGCCTTCTTCTCCGCCTTCGTCTCCATGCTCATGTTCTGCGTCTGGTGGTACTTTGGCAAACTCTACTGCACCGCGTTCTACTACGTCAAAGGTCCTCGCGGCCGGGTCACCATGAAAAACGACGTTACCGCCTATGGCGAAGAAGGCTTTCCAGAGGGGATCAAA
>gi|269314726|gb|GU058861.1|
GTTGCAGTCACTCAACACTGTTAAAATTAACGCAGGAGATTACATCTTCTACACTGACTGGGCTTGGACTTCGTACACGGTATTCTCAATATCGCAAACGTTGATGCTTGTAGTAGGTGCAACATATTACCTAACATTTACAGGTGTTCCAGGTACAGCAACGTACTACGCTCTGATTATGACAGTATACACATGGGTTGCAAAAGGTGCATGGTTTGCACTTGGATATCCATATGACTTCATTGTGACTCCAGTTTGGTTACCATCAGCGATGCTTTTGGATTTAGTTTACTGGGCAACAAAGAAGAACAAGCACTCCTTGATACTGTTCGGCGGCGTACTGGTAGGAATGTCATTACCATTATTCAATATGGTAAACCTGATAACAGTCGCAGACCCACTTGAAACGGCATTCAAATATCCAAGACCAACATTGCCACCATACATGACACCGATAGAACCGCAGGTAGGTAAGTTCTATAACAGCCCAGTTGCGCTCGGTGCAGGTGCAGGTGCAGTATTGGCATGTACGTTTGCAGCGTTAGGTTGTAAGCTAAATACTTGGACATACAGATGGATGGC
>gi|570438366|gb|KF727050.1|
CACACTACTTATTCATAGTAGTAGTTGCAGTTAACTCAACTCTGTTAACAATTAATGCAGGAGATTACATCTTTTACACTGACTGGGCTTGGACATCGTATACGGTATTTTCAATATCGCAAACTTTGATGCTTATTGTAGGAGCAACATATTATCTTACATTTACTGGCGTTCCAGGCACAGCAACGTACTACGCTCTAATTATGACAGTATACACATGGATAGCAAAAGGTGCATGGTTTGCACTTGGATATCCATATGACTTCATTGTAACTCCAGTTTGGTTACCATCAGCAATGCTGTTGGACTTAGCGTACTGGGCAACAAAGAAGAATAAGCACTCTCTGATACTGTTCGGCGGAGTCTTAGTTGGAATGTCATTACCACTATTCAACATGGTCAATTTGATCACAGTGGCTGACCCACTAGAGACTGCATTCAAGTATCCAAGACCAACGTTACCACCATATATGACCCCAATAGAACCGCAGGTCGGTAAATTCTACAACAGCCCAGTTGCACTAGGTGCAGGTGCTGGAGCAGTATTGGCATGTACATTTGCAGCATTAGGTTGTAAATTGAATACTTGG
>gi|591402937|gb|KJ138262.1|
GGGGTTTCTACTGGTGGTCACACTACCCCATCAACTTCGTATTCCCCTCCACCATGATACCTGGAGCGCTGGTCATGGACACCGTCTTGCTGCTCACGCGCAACTGGATGGTTACAGCCCTGATAGGCGGGGGCGCGTTTGGTCTTCTGTTCTACCCGGGCAACTGGCCCATTTTTGGCCCGACCCACCTGCCGCTCGTGGCTGAAGGCGTACTGCTGTCGGTAGCCGACTACACCGGCTTCCTGTATGTACGCACCGGCACGCCCGAGTACGTGCGCCTGATCGAACAAGGCTCATTGCGAACCTTTGGCGGTCACACCACCGTCATTGCCGCATTCTTCTCCGCCTTCGTCTCCATGCTCATGTTCTGCGTATGGTGGTACTTTGGCAAAGTCTACTGCACCGCCTTCTACTACGTAAAAGGCGCCCGTGGCCGCGTCAGCATGAAGAACGACGTCACCGCATTTGGCGAAGAAGGCTTTCCAGAGGGGA
>gi|537445917|gb|KF041716.1|
GGGGTTTCTACTGGTGGTCACACTACCCCATCAACTTTGTATTCCCCTCCACCATGATACCTGGAGCGCTGGTCATGGACACCGTCTTGCTGCTCACACGCAACTGGATGGTTACAGCCCTGATAGGCGGGGGCGCGTTTGGTCTTCTGTTCTGCCCGGGCAACTGGCCCATTTTTGGCCCCACCCACCTGCCGCTCGTGGCTGAAGGCGTACTGCTGTCGGTAGCCGACTACACAGGCTTCCTGTATGTACGCACCGGCACGCCCGAGTACGTGCGCCTGATCGAACAAGGCTCATTGCGAACCTTTGGCGGTCACACCACCGTCATTGCCGCATTCTTCTCCGCCTTCGTCTCCATGCTCATGTTCTGCGTATGGTGGTACTTTGGCAAAGTCTACTGCACCGCCTTCTACTACGTAAAAGGCGCCCGTGGCCGCGTCAGCATGAAGAACGACGTCACCGCATTTGGCGAAGAAGGCTTTGCAGAGGGGA
>gi|341837504|gb|JF924174.1|
GTCTGGCTTAGACGATGTACTCACTACTTATTCATAGTAGTAGTTGCAGTAAACTCAACTCTGCTTACAATCAATGCTGGAGACTATATCTTCTACACTGATTGGGCATGGACATCTTATACTGTATTCTCAATATCTCAAACTCTAATGTTAACAGTCGGTGCCGTATACTACCTAACGTTTACAGGCGTTGTGGGAACCGCTACATACTACGGTTTAATCATGACAGTCTATACGTGGGTTGCAAAAGGTGCATGGTTTGCACTTGGTTATCCATATGACTTTATTGTCACACCAGTATGGATCCCATCGGCGATATTGTTAGATTTGGCTTATTGGGCCACAAAGAAGAACAAGCACTCGCTGATACTCTTTGGTGGAGTTTTAGTAGGAATGTCATTACCACTGTTTAACATGGTAAACCTCATGACAGTGGCAGATCCTCTAGAGACTGCATTCAAGTATCCAAGACCAACATTGCCTCCATACATGACACCAATAGAACCGCAGGTCGGAAAGTTCTATAACAGTCCGGTCGCGCTTGGCGCAGGTGCTGGTGCTGTGTTGTCTGTTACGTTTGCCGCGTTAGGGTGTAAACTGACTACGTGGACATACAGATGGATGGCCGC
>gi|725537848|gb|KM460257.1|
ATGGTCTGGCTTAGACGCACTACACACTATCTATTCATAGTTGTAGTTGCTGTAAATAGTACATTATTGACAATCAATGCAGGAGACTACATCTTCTACACTGATTGGGCGTGGACATCATTCGTAGTGTTCTCAATTTCCCAATCAACCATGCTTGTAGTTGGTGCAATCTATTACATGCTATTCACCGGAGTACCAGGGACTGCAACATATTATGCAACAATCATGACTATCTATACGTGGGTAGCCAAAGGAGCTTGGTTTGCACTAGGATATCCATATGACTTCATCGTAACACCCGTCTGGATACCTTCAGCGATGCTGCTAGATTTGACATATTGGGCAACAAGAAGGAATAAGCATGCTGCCATTATTATTGGCGGAACACTCGTTGGTCTTTCATTGCCAATATTCAATATGATCAATCTGTTGCTGGTCAGAGATCCTCTGGAGATGGCATTCAAGTATCCTCGTCCAACATTACCTCCGTATATGACGCCAATTGAGCCTCAGGTCGGAAAGTTCTACAATAGTCCTGTGGCGCTAGGATCGGGAGCTGGAGCTGTGCTAAGCGTCCCAATTGCCGCACTAGGTGCTAAACTCAATACTTGGACATACAGATGGATGGCCGC
>gi|606262313|gb|KJ411221.1|_1
GGCGAGTGGATCAACCGCTACGTCAACTTCTGGGGCTGGACCTACTTCCCGATCAGCCTTGTGTTCCCGTCCGCTCTGATCGTTCCGGCGATCTGGCTTGACGTGATCCTGCTTCTGTCGGGTTCCTATGTGATCACGGCGGTTGTCGGTTCGCTGGGCTGGGGCCTTCTGTTCTATCCGAACAACTGGCCGGCGATCGCCGCCTTCCACCAGGCGACGGAACAGCATGGTCAGCTGATGACCCTCGCCGATCTGATCGGTCTGCACTACGTCCGCACGTCGATGCCGGAATACATCCGCATGGTCGAGCGCGGCACGCTGCGCACGTTCGGTAAAGACGTTGCTCCGG
>gi|684180665|gb|KJ864046.1|
ATGGTCTGGCTTAGACGATGTACTCACTACTTGTTCATAGTAGTGGTTGCAGTAAACTCTACCCTGCTAACAATTAACGCAGGAGACTACATCTTCTACACCGATTGGGCCTGGACTTCGTTTGTCATATTCTCAATATCACAATCGTTGATGTTGGTAGTTGGCGCATGCTACTATCTCACATTCACGGGAGTCCCAGGAACAGCAACGTATTATGCGTTGATAATGACCGTCTACACATGGGTGGCAAAAGGTGCATGGTTTGCACTCGGATACCCATATGACTTCATTGTAACACCAGTCTGGCTGCCGTCAGCAATGTTGCTTGACCTGGCATACTGGGCGACAAAGAAGAACAAGCACTCACTGATTCTATTCGGTGGTGTGATGTGTGGAATGTCATTGCCGTTGTTTAACATGGTCAACCTCATCACTGTGGCTGATCCATTAGAGACTGCATTCAAATATCCAAGACCAACGCTCGCTCCATATATGACGCCGATAGAACCTGCGGTAGGCAAGTTCTATAACAGTCCAGTCGCACTGGGCGCAGGTGCAGGTGCTGTATTATCAGTAACCATGGCCGCGCTGGGGTGCAAACTGAACACGTGGACATACAGATGGATGGCCGC
>gi|597622670|gb|KF970556.1|
ATGGTCTGGCTTAGACGATGTACTCACTACTTATTCATAGTAGTAGTTGCAGTTAACTCAACACTGTTAACAATTAATGCAGGAGACTACATTTTCTATACTGACTGGGCTTGGACATCGTTTACGGTATTTTCAATATCTCAAACGTTGATGCTTGTAGTAGGTGCTTGTTATTACCTAACATTTACAGGTGTTCCAGGAACAGCAACGTACTACGGCCTTATTATGACAGTATACACATGGGTAGCAAAAGGTGCATGGTTTGCACTAGGATATCCATATGACTTCATTGTCACACCAATATGGTTACCATCAGCAATGTTGCTTGATTTGGCATATTGGGCTACAAAGAAGAACAAACACTCGTTGATACTGTTTGGCGGAGTACTGGTAGGAATGTCGTTACCGATGTTTAACATGATAAACCTGATAACTGTGGCAGACCCACTAGAAACGGCCTTCAAATATCCAAGACCAACATTACCACCATACATAACACCGATAGAACCGCAGGTAGGAAAGTTCTATAACAGTCCTGTTGCTTTAGGTGCTGGTGCTGGTGCGGTATTGGGAGTAACGTTTACAGCACTTGGTTGTAAACTAAACACCTGGACATACAGATGGATGGCCGC
>gi|919218312|gb|KR527038.1|
GACTGGGACTTCTGGGTTGACTGGAAGGACCGTCGTCTTTGGGTGACCGTGGTGCCGATCGTGCTGATCACTTTCCCGGCGGCCGTTCAGGTGCTGCTGTGGGAGCGTCTGCGTCTGCCGTGGGGCGCGACGGTGTGTGTACTGGGCCTGTTGTTCGGTGAGTGGATCAACCGCTACTTCAACTTCTGGGGTTGGACCTACTTCCCGATCACCCTGTGCTTCCCCTCGCAGATCGTGCCGGGCGCCATTCTGCTTGACGTCGTGCTGCTGCTGAGCGGTAGCTACCTGCTGACCGCGATTGTGGGCGGCATGGCGTGGGGCTTGATTTTCTACCCGGGCAACTGGCCGGTGATTGCGCCGTACCACGTGCCGGTGGAATACAACGGCATGCTGCTGTCGATTGCCGACCTGCTGGGCTACAACTATGTGCGTACCGGTACTCCCGAGTACATCCGCATGGTTGAGAAAGGCACCCTGCGTACCTTCGGTAAAGACGTTGCGCCGG
>gi|7578599|gb|AF211873.1|
GACTGGAAAGACCGTCGTCTTTGGGTCACCGTGACCCCGATCGTCCTCATCACCTTCCCGGCGGCCGTCCAGTACTTCCTGTGGGAACGCTTCCGTCAGCCCTGGGGCGCCACCGTCTGCGTACTGGCCCTCCTGTTCGGCGAATGGATCAACCGGTACTTCAACTTCTGGGGTTGGACCTACTTCCCCGTGAACTTCTGCTTCCCGGCCATCCAGGTGCCTGGTGCGATCCTGCTCGACGTCGTCCTGTTGCTGTCCGGCAGCTACCTGTTCACCGCCATCATCGGCGCCATGGCCTGGGGTCTGATCTTCTACCCGGGCAACTGGCCGATCATCGCCCCGTTGCACGTACCGGTTGAATACAACGGCACGCTGATGTCCATTGCCGACATTCAGGGCTACAACTACGTACGGACCGGCACCCCCGAGTACATCCGCATGGTAGAAAAGGGCACCTTGCGTACCTTCGGTAAGGACGTCGCCCCGGTATCG
>gi|390188457|gb|JN591078.1|
GGGGACTGGGACTTCTGGTCAGATTGGAAAGACCGTCGACTGTGGGTCACGGTGACCCCGATCGTGTTGATCACGTTCCCGGCGGCGGTGCAATCCTATCTGTGGGAGCGCTATCGTCAACCGTGGGGCGCGACGGTGTGCGTGCTGGGTCTGTTGCTGGGTGAGTGGATCAACCGCTACTTCAACTTCTGGGGCTGGACCTACTTCCCGGTGAATTTCGTGTTCCCGGCGATTCTGACCCCGGGCGCGATTATTCTGGACACGATGCTGTTGCTGAGCGGCAGCTACCTGTTCACGGCGATCATCGGTGCGATGGGCTGGGGCCTGATTTTCTATCCGGGCAACTGGCCGATCATTGCGCCGTTGCACGTACCGGTGGAGTACAGTGGCATGCTGATGTCGGTGGCCGACATTCAGGGCTACAACTACGTCCGCACGGGTACGCCGGAATACATCCGGATGGTGGAAAAGGGCACGCTGCGGACGTTCGGTAAGGACGTGGCACCGGTATCGGCGTTCTTCTCCGC
>gi|946578136|gb|KR856843.1|
ATGGTCTGGCTTAGACGATGTACTCACTACTTGTTCATAGTAGTGGTTGCAGTAAACTCTACCCTGCTAACAATTAACGCAGGAGACTACATCTTCTACACCGACTGGGCCTGGACTTCGTTTGTCATATTCTCAATATCACAATCGTTGATGTTGGTAGTTGGCGCATGCTACTATCTCACATTCACGGGAGCCCCAGGAACAGCAACGTATTACGCGTTGATAATGACCGTCTACACATGGGTAGCAAAAGGTGCATGGTTTGCACTCGGATACCCATATGACTTCATTGTAACACCAGTTTGGCTACCGTCGGCAATGCTGCTTGACTTGGCATACTGGGCGACAAAGAAGAACAAGCACTCACTGATTCTATTCGGTGGTGTGATGTGTGGAATGTCATTGCCGTTGTTTAACATGGTCAACCTCATCACTGTGGCTGATCCATTAGAGACTGCATTCAAATATCCAAGACCAACGCTCGCTCCATATATGACGCCGATAGAACCTGCGGTAGGCAAGTTCTATAACAGTCCAGTCGCATTGGGCGCAGGTGCAGGTGCTGTATTATCAGTAACCATGGCCGCGCTGGGATGCAAACTGAACACGTGGACATACAGATGGATGGCCGC
>gi|326838725|gb|JF408611.1|
GAGCGGTGGCTGGCCAGGGTCGCGCTCGCGCAGAGCTTCTACGGCCACTTCTACATCGAGCACAACCGCGGCCACCACGTCCGAGTCGCCACGCCTGAGGACCCGGCCAGCTCTCGGCTTGGCGAGACCGTCTACGGCTTCTACCCTCGCACCGTCTGGGGCAGCCT
>gi|224549926|gb|FJ656579.1|
AGACGATGTACACACTACTTATTCATAGTAGTAGTTGCAGTTAACTCAACACTGTTAACAATTAATGCAGGAGACTACATCTTCTACACTGACTGGGCTTGGACTTCGTACACGGTATTCTCAATATCGCAAACGTTGATGCTAATTGTAGGTGCAACATATTACCTAACATTTACAGGCGTTCCAGGCACAGCAACGTACTACGCTCTAATTATGACAGTATACACATGGGTAGCAAAAGCCGCATGGTTTTCGCTAGGATACCCATATGACTTCATTGTAACTCCAGTTTGGTTGCCATCAGCAATGCTGTTGGACTTAGTTTACTGGGCTACAAAGAAGAACAAGCACTCCTGGATACTGTTTGGCGGCGTACTGGTAGGAATGTCATTACCATTGTTCAACATGGTAAACCTGATAACAGTAGCAGACCCACTAGAGACGGCATTCAAATATCCAAGACCAACATTGCCACCATATATGACACCAATCGAACCGCAAGTAGGCAAATTCTATAACAGCCCAGTTGCACTCGGTGCAGGTGCAGGTGCAGTATTGGCATGTACATTTGCAGCATTAGGTTGTAAATTGAATACTTGG
>gi|296920935|emb|FN773473.1|
TGTACTCACTACTTATTCATAGTAGTAGTTGCAGTTAACCCAACACTGTTAACAATTAATGCAGGTGACTACATTTTCTATACTGACTGGGCTTGGACTTCGTTCACGGTATTTTCAATATCGCAAACGTTGATGCTTTGTGTAGGTGCGACATATTACCTAACATTTACAGGCGTTCCAGGAACAGCAACGTACTACGGCCTAATTATGACAGTATACACATGGGTAGCAAAAGGCGCATGGTTTGCACTAGGTTATCCATATGACTTCATTGTAACACCAATTTGGTTACCGTCAGCGATGCTGCTGGATTTAGCCTATTGGGCAACAAAGAAGAATAAGCACTCGTTGATACTGTTTGGCGGAGTACTGGTAGGAATGTCTTTACCATTATTCAATATGGTAAACCTGATAACAGTAGCGGACCCACTAGAAACGGCATTCAAATACCCAAGACCAACATTGCCACCATACATGACACCAATAGAACCTCAAGTAGGTAAATTCTATAACAGTCCAGTAGCACTGGGTGCAGGTGCAGGTGCAGTTTTGTCGGTTACATTTACAGCATTAGGTTGTAAACTAAATACTTGG
>gi|154362321|gb|EU025171.1|
ATGGTCTGGCTTAGACGATGTACCCATTACTTGTTCATAGTAGTGGTTGCAGTTAACTCAACCTTGTTAACAATTAGCGCAGGAGACTACATCTTCTACACAGACTGGGCCTGGACATCATTTACGGTATTCTCTATATCGCAAACTTTGATGCTTACTGTTGGTGCAGTATATTATCTGACATTTACAGGAGTTCCAGGAACAGCTACGTACTATGGCTTAATTATGACAGTATACACATGGGTAGCAAAAGGTGCATGGTTTGCACTCGGATATCCATATGACTTCATTGTTACACCAATATGGTTACCATCAGCAATGCTTTTGGACTTGGCATATTGGGCAACAAAGAGAAACAAGCACTCGTTGATACTGTTTGGCGGAGTACTCGTAGGAATGTCTTTGCCATTGTTCAACATGGTAAACTTGATCACAGTCGCAGACCCACTTGAAACGGCATTCAAATATCCAAGACCAACATTGCCACCATACATGACACCAATAGAACCGCAGGTAGGCAAGTTCTATAACAGCCCAGTTGCGTTGGGCGCAGGTGCTGGTGCAGTGCTGTCTGTAACGTTTGCAGCATTAGGTTGTAAACTTACCACGTGGACATACAGATGGATGGCC
>gi|910275583|gb|KP783270.1|
ATGGTCTGGCTTAGACGATGTACTCACTACTTGTTCATAGTAGTGGTTGCAGTAAACTCTACCCTGCTAACAATTAACGCAGGAGACTACATCTTCTACACCGATTGGGCCTGGACTTCGTTTGTCGTATTTTCAATATCACAAACATTGATGTTAGTAGTCGGCGCATGCTACTACCTGACATTTACTGGAGTCCCAGGAACAGCAACGTATTACGCGTTGATAATGACTGTTTACACATGGGTAGCAAAAGGTGCATGGTTTGCACTGGGATACCCATATGACTTCATTGTAACACCCGTTTGGCTTCCGTCAGCAATGTTGCTTGACTTGGCATACTGGGCTACGAAGAAGAACAAGCACTCACTGATACTATTTGGTGGTGTGATGTGTGGAATGTCATTGCCGTTGTTTAACATGGTCAACCTCATCACTGTGGCTGATCCATTAGAGACTGCATTCAAATATCCAAGACCAACGCTTCCGCCGTATATGACTCCGATAGAGCCTGCTGTAGGCAAGTTCTATGACAGTCCAGTCGCACTAGGTGCTGGCGCGGGTGCTGTATTATCAGTAACCATGGCCGCATTGGGATGCAAACTGAACACGTGGACATACAGATGGATGGCCGC
>gi|606262285|gb|KJ411207.1|
GGGGACTGGGACTTCTGGGTCGATTGGAAGGATCGCCGCCTGTGGGTGACGGTGGTGCCGATCTCCCTGATCACCTTCCCGGCGGCCGTCCAGGTTCTGCTGTGGGAGCGCCTGCGCCTGCCTTGGGGCGCGACGGTGTGCGTGCTCGGCCTGCTGTTCGGCGAGTGGATCAACCGCTACTTCAACTTCTGGGGTTGGACCTACTTCCCCATCACGCTGTGCTTCCCCTCGCAGATCGTGCTGGGCGCCATCCTGCTTGACGTGGTTCTGCTGCTGAGCGGCAGCTACCTGCTGACCGCCATCGTGGGTGGCATGGCCTTCGGCCTGATCTTCTACCCGGGCAACTGGCCGGTGGTTGCGCCGTACCACGTGCCGGTCGAATACAACGGCATGCTGCTGTCGGTGGCCGACCTGCTGGGTTACAACTATGTCCGTACCGGCACCCCCGAGTACATCCGCATGGTTGAGAAGGGCACCCTGCGTACCTTCGGTAAGGACGTTGCGCCGG
>gi|756512504|gb|KP018955.1|
GGGGTTTCTACTGGTGGTCACACTACCCCATCAACTTTGTATTCCCCTCCACCATGATACCTGGAGCGCTGGTCATGGACACCGTCTTGCTGCTCACACGCAACTGGATGGTTACAGCGCTGATAGGCGGTGGCGCGTTTGGTCTTCTGTTCTACCCGGGCAACTGGCCCATTTTTGGCCCCACCCACCTGCCGCTCGTGGCTGAAGGTGTACTGCTGTCGGTAGCCGACTACACAGGCTTCCTGTATGTACGCACCGGCACGCCCGAGTACGTGCGCCTGATCGAACAAGGCTCATTGCGAACCTTTGGCGGTCACACCACCGTCATTGCCGCATTCTTCTCCGCCTTCGTCTCCATGCTCATGTTCTGCGTATGGTGGTACTTTGGCAAAGTCTACTGCACCGCCTTCTACTACGTAAAAGGCGCCCGTGGCCGCGTCAGCATGAAGAACGACGTCACCGCATTTGGCGAAGAAGGCTTTCCAGAGGGG
>gi|519129253|gb|KF256251.1|
GGGGACTGGGACTTCTGGGTTGACTGGAAGGATCGTCGTATGTGGCCGACGGTCGTGCCGATTCTCGGCGTGACCTTCTGCGCCGCGGCGCAGGCGTTCTGGTGGGTGAACTTCCGTCTGCCGTTCGGCGCGGTGTTCGCGGCTCTTGGCCTGCTGATTGGCGAGTGGATCAACCGCTACGTCAACTTCTGGGGCTGGACCTACTTCCCGATCAGCCTTGTGTTCCCGTCTGCGTTGATCGTTCCGGCGATCTGGCTCGACGTGATCCTGCTTCTGTCGGGCTCCTATGTGATCACGGCGATTGTTGGTTCGCTCGGCTGGGGTCTGTTGTTCTACCCGAACAACTGGCCGGCGATTGCGGCGTTCCATCAGGCGACGGAGCAGCATGGTCAGCTGATGACGCTTGCGGATCTGATCGGCTTCCACTTCGTCCGCACCTCGATGCCGGAATATATCCGCATGGTCGAGCGCGGCACGCTGCGCACCTTCGGTAAAGACGTTGCTCCGG
>gi|687847442|gb|KM116857.1|
ATGGTCTGGCTTAGACGATGTACTCACTACTTATTCATAGTAGTAGTTGCAGTTAACTCAACACTGTTAACAATTAATGCAGGAGACTACATTTTCTATACTGACTGGGCTTGGACATCGTTTACGGTATTTTCAATATCGCAAACATTGATGCTTGCAGTAGGTGCAACATATTACCTGACATTTACAGGTGTTCCAGGAACAGCGACGTACTACGGCCTAATTATGACAGTATACACATGGGTAGCAAAAGGTGCATGGTTTGCATTAGGTTATCCATATGACTTCATTGTAACACCAATTTGGTTACCATCAGCAATGTTGCTTGATTTAGCCTATTGGGCCACAAAGAAGAACAAGCACTCCTTGATACTGTTTGGCGGTGTACTGGTAGGAATGTCTTTACCATTATTCAACATGGTAAACCTGATAACAGTCGCAGACCCACTAGAAACGGCATTCAAATATCCAAGACCAACATTGCCACCATACATGACACCAATAGAACCTCAAGTAGGTAAATTCTATAACAGTCCAGTAGCACTGGGTGCAGGTGCGGGTGCAGTTTTGTCGGTAACGTTTACGGCATTAGGTTGTAAACTGAATACTTGGACATACAGATGGATGGCCGC
>gi|880803809|gb|KP711020.1|
ATGGTCTGGCTTAGACGATGTACACACTACTTATTCATAGTAGTTGTTGCAGTTAACTCTACACTGTTAACAATTAATGCAGGAGATTACATCTTCTACACTGACTGGGCTTGGACTTCGTATACGGTATTTTCAATATCGCAAACGTTGATGCTTATTGTAGGTGCTACATATTACCTAACATTTACAGGCGTTCCAGGCACAGCAACGTACTACGCTCTAATTATGACAGTATACACATGGATAGCAAAAGGCGCATGGTTTTCGCTAGGATATCCATATGACTTCATTGTAACTCCGGTTTGGTTACCATCAGCAATGCTGTTGGACTTAGTCTACTGGGCAACAAAGAAGAACAAGCACTCCTTGATACTGTTTGGCGGCGTACTGGTAGGAATGTCATTACCATTGTTCAATATGGTAAACCTGATAACGGTAGCAGACCCACTAGAAACGGCATTCAAATATCCAATACCAACATTACCACCATACATGACACCGATAGAACCACAAGTTGGTAAGTTCTATAACAGCCCAGTGGCTTTAGGTGCAGGTGCAGGTGCAGTGTTGGCATGTACGTTTGCAGCGTTAGGTTGTAAACTTAACACTTGGACATACAGATGGATGGCCGC
>gi|11545312|gb|AF272411.1|AF272411
TCACACTACCCCATCAACTTCGTAACACCGGGCATTATGCTTCCGGGTGCGCTGATGCTGGACTTCACGCTGTATCTGACACGCAACTGGCTGGTGACGGCTCTGGTTGGAGGTGGATTCTTCGGTCTGCTGTTCTATCCGGGTAACTGGCCGNNNNNNNNNNNNCCCCATTTGCCAATCGTTGTAGAAGGCACATTGCTGTCGATGGCTGATTACATGGGACATCTGTATGTTCGTACAGGTACACCCGAGTATGTTCGTCATATTGAGCAAGGTTCACTGCGTACCTTTGGTGGTCATACCACAGTTATTGCAGCATTCTTCTCTGCGTTCGTATCAATGTTGATGTTCACCGTATGGTGGTATCTTGGAAAAGTTTACTGTACAGCCTTTTTCTACGTTAAAGGTAAAAGAGGTCGTATTGTACATCGCAATGATGTTACCGCATTCGGT
>gi|557481036|gb|KF413286.1|
ATGGTCTGGCTTAGACGATGTACGCACTACTTGTTCATAGTAGTCGTCGCAGTAAACTCTACCCTGCTAACAATCAATGCAGGTGACTACATCTTCTACACTGACTGGGCCTGGACTTCGTTTGTAATATTCTCAATATCACAATCGTTGATGTTGGTGGTCGGAGCATGTTACTACCTAACATTCACGGGAGTCCCAGGAACAGCAACGTATTATGCGTTGATAATGACCGTCTACACATGGGTAGCAAAAGGTGCATGGTTTGCACTCGGATATCCATATGACTTCATTGTAACTCCAGTTTGGCTGCCATCAGCAATGTTGCTTGATCTGGCATACTGGGCAACAAAGAAGAACAAGCACTCACTGATACTCTTTGGTGGTGTGATGTGTGGAATGTCATTGCCGTTGTTCAACATGGTCAACCTCATCACTGTGGCTGATCCGTTAGAGACTGCATTCAAATATCCAAGACCAACGCTTCCGCCGTATATGACACCGATAGAACCCGCCGTAGGCAAGTTCTATAACAGTCCGGTTGCATTAGGTGCAGGTGCAGGTGCTGTATTATCAGTAACCATGGCCGCATTGGGATGCAAGCTGAACACGTGGACATACAGATGGATGGCCGC
>gi|482516327|gb|KC341629.1|
ACGTTGACGCCGATCCTGTTAATCTCCTTTCCCGCGGCAACGCGGTATTTTATGTGGGAAAGGATGCGTCTTCCGATTGGCGCCACCTTTTGCGTCATGACGCTTCACTTCGGTCAATGGATGAATCGTGTCCTCAACTTCTACTATTGGGCCTGGTTCCCGGTCAACTTCACCACCCCTGGTCTGATGATACCCAGCGCGATCTTCCTGGACGAGATGCTGATGATGACAGGAAGCTACATGTTTACGGCGCTGTTCGGCGGCATGGGGTGGTCCCTGTTGTTCTATCCGGCGAACTGGACCTGGCTCACCCCATTTCACCTGGCCGTGAAGCATCCCAGCGGGCCGCTCATGTCGATCGCTGATCAGATGGGGATGGGTATGTGC
>gi|575500818|dbj|AB857502.1|
GGGGACTGGGACTTCTGGGTCGACTGGAAAGACCGCCGTATGTGGCCGACGGTCATCCCGATCCTGGGCGTGACCTTCGCGGCCGCCGCTCAGGCGTTCCTGTGGGAGAACTTCCGCCTCCCGTTCGGCGCGACCTTCGCGGTTCTCGGCCTTCTGATCGGCGAGTGGATCAACCGCTACGTCAACTTCTGGGGCTGGACCTACTTCCCGATCAGCCTGGTGTTCCCGTCGGCTCTGGTGGTTCCGGCGCTGTGGCTGGACATCATCCTGCTGCTGTCGGGCTCCTATGTGATCACGGCTGTGGTCGGCGCCCTGGGCTGGGGTCTGCTGTTCTACCCGAACAACTGGCCGGCGATCGCGGCCTTCCATCAGGCGACCGAGCAGCATGGTCAGCTGATGTCTCTGGCCGATCTGATCGGTCTCCACTTCGTCCGCACCTCGATGCCGGAATACATCCGCATGGTGGAGCGCGGCACGCTGCGCACCTTCGGTAAAGACGTTGCTCCGG
>gi|341823800|gb|HM754838.1|
TGGTCTGGCTTAGACGATGTACGCACTACTTATTCATAGTAGTCGTTGCAGTCAACTCAACCCTGCTAACAATCAACGCAGGAGACTACATCTTCTACACTGACTGGGCATGGACTTCATATGTGATATTCTCAATATCGCAATCATTGATGCTAGTAGTAGGTGCAACTTACTATCTGACATTTACTGGAGTTCCAGGAACCGCAACTTACTACGCGCTTATTATGACCGTGTATACATGGGTCGCAAAAGGCGCTTGGTTTGCACTCGGTTACCCATATGACTTCATTGTGACGCCGGTTTGGTTACCATCAGCAATGTTGCTTGATCTAGTGTATTGGGCAACAAAGAAGAACAAGCACTCACTGATTCTATTCGGTGGTGTATTGGTAGGCATGTCCTTACCGCTGTTCAACATGGCCAACCTGATTACGGTCGCTGACCCGTTAGAGACTGCATTCAAATATCCAAGACCAACGCTAGCTCCATACATGACTCCAATAGAACCCCAAGTAGGCAAGTTCTATAACAGTCCAGTAGCACTCGGTGCAGGCGCAGGTGCTGTCTTATCGACAACTATGGCTGCCCTCGGATGTAAACTGAACACATGGACATACAGATGGATGGCCGC
>gi|375162699|gb|JN704410.1|
ACGTTGACGCCGATCCTGTTAATCACCTTTCCCGCGGCAACGCAGTATTTTATGTGGGAAAAGATGCGTCTTCCGATCGGCGCCACCTTTTGCGTCATGACGCTTCACTTCGGTCAATGGATGAATCGTGTCTTCAACTCCTACTATTGGGCCTGGTTCCCGGTCAACTTCACCACCCCTGGTCTGATGATACCCAGCGCGATCTTCCTGGACGTGATGCTGATGATGACAGGAAGCTACATGTTTACGGCGCTGTTCGGCGGCATGGGGTGGTCCCTGTTGTTCTATCCGGCGAACTGGACCTGGCTCGCCCCATTTCACCTGGCCGTGAAGCATCCAAGCGGGCCGCTCATGTCGATCGCTGATCAGATGGGGATGGAGTATGTGC
>gi|910275579|gb|KP783268.1|
ATGGTCTGGCTTAGACGATGTACTCACTACTTATTCATAGTAGTAGTTGCAGTTAACTCAACACTGTTAACAATTAATGCAGGAGACTACATTTTCTATACTGACTGGGCTTGGACTTCGTTTACGGTATTTTCAATATCGCAAACGTTGATGCTTGCAGTAGGTGCAACATATTACCTGACATTTACAGGTGTTCCAGGAACAGCAACGTACTACGGCCTAATTATGACAGTATACACATGGGTAGCAAAAGGCGCATGGTTTGCACTAGGTTATCCATATGACTTCATTGTAACACCAATTTGGTTACCATCAGCAATGTTGCTTGATCTAGCTTATTGGGCTACAAAGAGGAACAAGCACTCCTTGATACTGTTTGGCGGAGTACTGGTAGGAATGTCTTTACCATTATTCAACATGGTAAACCTGATAACAGTAGCAGACCCACTAGAAACGGCATTCAAATATCCAAGACCAACATTGCCACCATACATGACACCAATAGAGCCTCAAGTAGGTAAATTCTATAACAGTCCAGTAGCACTGGGTGCAGGTGCGGGTGCAGTCTTGTCCGTTACATTTACAGCCCTAGGTTGTAAACTGAACACTTGGACATACAGATGGATGGCCGC
>gi|186911925|gb|EU620204.1|
GGGGTTTCTACTGGTGGTCACACTACCCCATCAACTTTGTATTGCCCTCCACCATGATACCTGGAGCGCTGGTCATGGACACCGTCTTGCTGCTCACCCGCAACTGGATGGTCACAGCCCTGATTGGCGGCGGCGCGTTTGGTCTTTTGTTCTACCCGGGCAACTGGCCGATATTTGGCCCCACCCACCTGCCGCTCGTGGCTGAAGGCGTACCGCTGTCGTTGGCCGACTACACCGGCTTCCTGTATATACGCACCGGCACGCCGGAGTACGTGCGCCTGATCGAACAAGGCTCGCTACGAACCTTTGGCGGGCACACTACGGTCATTGCCGCATTCTTCTCCGCGTTTGTCTCCATGCTCATGTTCTGCGTGTGGTGGTACTTTGGCAAAGTCTACTGCACCGCCTTCTACTACGTAAAAGG
>gi|684181979|gb|KJ864703.1|
TTCTACTGGTGGTCACACTACCCCATCAACTTTGTATTCCCCTCCACCATGATACCTGGAGCGCTGGTCATGGACACCGTCTTGCTGCTCACGCGCAACTGGATGGTTACAGCCCTGATAGGCGGGGGCGCGTTTGGTCTTCTGTTCTACCCGGGCAACTGGCCCATTTTTGGCCCGACCCACCTGCCGCTCGTGGCTGAAGGCGTACTGCTGTCGGTAGCCGACTACACCGGCTTCCTGTATGTACGCACCGGCACGCCCGAGTACGTGCGCCTGATCGAACAAGGCTCATTGCGAACCTTTGGCGGTCACGCCACCGTCATTGCCGCATTCTTCTCCGCCTTCGTCTCCATGCTCATGTTCTGCGTATGGTGGTACTTTGGCAAAGTCTACTGCACCGCCTTCTACTACGTAAAAGGCGCCCGTGGCCGCGTCAGCATGAAGAACGACGTCACCGCATTTGGCGAAGAAGGCTTTCCAGAGGGG
>gi|169642865|emb|AM849625.1|
GACTGGGACTTCTGGGTTGACTGGAAGGATCGCCGTATGTGGCCGACGGTCGTGCCGATCCTGGGCGTGACCTTCTGCGCGGCGTCGCAGGCTTTCTGGTGGGTCAACTTCCGTCTTCCGTTCGGCGCCGTTTTCGCGGTTCTGGGCCTGATGATCGGCGAGTGGATCAACCGCTACGTCAACTTCTGGGGCTGGACCTACTTCCCGATCAGCCTCGTGTTCCCGTCTGCTATGATCGTTCCGGCGATCTGGCTCGACGTGATCCTGCTCCTGTCGGGCTCCTATGTGATCACGGCGGTTGTCGGTTCGCTCGGCTGGGGTCTGCTGTTCTATCCGAACAACTGGCCGGCGATCGCCGCCTTCCACCAGGCGACCGAGCAGCATGGTCAGTTGATGACGCTGGCCGATCTCATCGGTCTGCACTTCGTCCGCACCTCGATGCCGGAATACATCCGCATGGTCGAGCGCGGCACGCTGCGCACCTTC
>gi|194596650|gb|EU651195.1|
ATGTACTCACTACTTATTCATAGTAGTAGTTGCAGTTAACTCTACACTGTTAACAATTAATGCAGGAGACTACATTTTCTATACTGACTGGGCTTGGACATCGTTTACGGTATTTTCAATATCGCAAACTTTGATGCTTTGCGTAGGTGCAACATATTACCTAACGTTTACAGGCGTTCCAGGAACAGCGACGTATTACGCCCTAATTATGACAGTATACACATGGATAGCAAAAGGTGCATGGTTTGCTCTAGGTTATCCATATGACTTCATTGTAACACCAGTTTGGTTGCCATCAGCAATGTTGCTTGATTTGGCTTATTGGGCTACAAAGAAGAACAAACATTCGTTGATACTGTTTGGCGGTGTACTTGTAGGAATGTCTTTACCATTATTCAATATGGTAAACCTGATAACAGTAGCAGACCCACTAGAGACGGCATTCAAATATCCAAGACCAACATTGCCACCATACATGACACCAATAGAGCCTCAAGTAGGTAAATTCTATAACAGTCCAGTAGCATTGGGCGCAGGTGCTGGTGCAGTATTGTCCGTTATGTTTACAGCGTTAGGCTGTAAACTAAATACTTGG
>gi|554680836|gb|KF365793.1|
GACTGGGACTTCTGGGTTGACTGGAAGGATCGTCGTATGTGGCCGACGGTCGTGCCGATCCTTGGCGTGACCTTCTGCGCGGCGTCGCAGGCTTTCTGGTGGGTTAACTTTCGTCTTCCGTTCGGCGCCGTTTTCGCGGCTCTGGGCCTCCTGATTGGCGAGTGGATCAACCGCTACGTCAACTTCTGGGGCTGGACGTATTTCCCGATCAGCCTCGTGTTCCCGTCTGCTCTGATCGTTCCGGCGATCTGGCTTGACGTGATCCTGCTTCTGTCGGGTTCCTACGTGATCACGGCGGTTGTCGGTTCGCTGGGCTGGGGTCTGCTGTTCTACCCGAACAACTGGCCGGCCATTGCGGCGTTCCACCAGGCGACCGAGCAGCATGGTCAGCTGATGACCCTGGCTGACCTGATCGGCCTCCACTACGTCCGCACGTCGATGCCGGAATACATCCGCATGGTCGAGCGCGGCACGCTGCGCACGTTCGGTAAAGACGT
>gi|341837284|gb|JF924064.1|
TGGTCTGGCTTAGACGATGTACGCACTATTTATTCATAATAGTGGTCGCAGTCAACTCAACTCTGCTAACAATTAACGCAGGTGATTATATCTTCTATACAGATTGGGCTTGGACATCCTTTGTCGTTTTCTCAATATCGCAAACATTGATGTTAACGGTAGGAGCCTGTTACTATCTTACATTTACAGGAGTTCCAGGAACAGCAACGTATTATGGATTAATCATGACAGTGTATACTTGGGTAGCAAAGGGCGCATGGTTTGCACTCGGATATCCATATGACTTTATTGTAACACCAATTTGGTTACCATCGGCAATGCTGTTGGATTTGGCATATTGGGCTACAAAGAAAAACAAGCACTCGCTGATATTGTTTGGCGGTGTGCTAGTTGGAATGTCATTGCCACTGTTCAACATGGTAAACCTGATTACAGTAGCAGATCCACTAGAGACTGCATTCAAGTATCCAAGACCAACGTTGCCACCATACATGACACCGATAGAACCGCAGGTAAGAAAGTTCTATAACAGTCCGGTCGCGCTTGGCGCAGGTGCTGGAGCTGTGCTGTCGGTTACGTTCGCCGCGTTAGGTTGTAAACTGACTACGTGGACATACAGATGGATGGCCGC
>gi|661346476|gb|KJ023453.1|
TCACGTTGACGCCGATCCTGTTGATCACCTTTCCCGCGGCGACGCAGTATTTCATGTGGGAGAAGATGCGCCTGCCGATCGGCGCCACCTTTTGCGTGCTGACGCTGCACTTCGGCCAATGGATGAATCGGGTCTCCAACTTCTACTACTGGGCCTGGTTTCCGGTCAACTTTACCACTCCCAGTCTGATGATTCCCAGCGCGATTTTTCTGGATGTGATGCTGATGCTGACACAAAGCTACATGATAACGGCGCTGTTCGGCGGCATGGGGTGGGCGCTCTTGTTCTATCCGGCCAACTGGACCTGGCTTGCCCCGTTTCATTTGGCCCTGAAGCATCCCAGCGGGCCGCTCATGTCGATCGCTGATCTGATGGGGATGGAGTATGTG
>gi|341830164|gb|HQ821912.1|
GGGGTTTCTACTGGTGGTCACACTATCCTATCAATTTCGTAACACCGGGTATTACGCTTCCAGGTGCGCTGATGCTGGATTTCACGCTGTATCTGACACGCAACTGGCTGGTGACGGCTCTGGTTGGAGGTGGATTCTTCGGTCTGCTGTTCTATCCGGGTAACTGGCCGATCTTTGGTCCGACACATCTGCCAATCGTCGTAGAAGGAACACTGTTGTCGATGGCTGACTACATGGGCCATATGTATGTTCGTACGGGTACACCCGAGTATGTTCGTCATATTGAGCAAGGTTCACTGCGTACCTTTGGTGGACATACCACAGTTATTGCAGCGTTCTTCTCTGCATTCGTATCAATGTTGATGTTCACGGTATGGTGGTATCTTGGAAAAGTTTACTGTACAGCCTTTTTCTACGTTAAAGGTAAAAGAGGTCGTATCGTACATCGCAATGATGTTACCGCATTCGGGGAAGAAGGCTTTCCCGAGGGG
>gi|429836340|emb|FR749675.1|_1
GGCGAGTGGATCAACCGCTACGTCAACTTCTGGGGCTGGACCTACTTCCCGATCAGCCTTGTGTTCCCGTCTGCTCTGATCGTTCCGGCGATCTGGCTTGACGTGATCCTGCTTCTGTCGGGCTCCTATGTGATCACGGCGATTGTTGGTTCGCTGGGCTGGGGTCTGTTGTTCTACCCGAACAACTGGCCG
>gi|194459577|gb|EU852700.1|
ATGGTCTGGCTTAGACGATGTACTCACTACTTATTCATAGTAGTAGTCGCAGTTAACTCAACACTGTTAACAATTAATGCAGGTGACTACATTTTCTATACTGACTGGGCTTGGACTTCGTTCACGGTATTTTCAATATCGCAAACGTTGATGCTTTGTGTAGGTGCAACATATTATTTGACATTTACAGGCGTTCCAGGAACAGCAACGTACTACGGCCTAATTATGACAGTATACACATGGGTAGCAAAAGGCGCATGGTTTGCACTAGGTTATCCATATGACTTTATTGTAACACCAATTTGGTTACCCTCAGCAATGCTGCTGGATTTAGCCTATTGGGCAACAAAGAAGAACAAGCACTCGTTGATACTGTTTGGCGGAGTACTGGTAGGAATGTCTTTACCATTATTCAATATGGTAAACCTGATAACAGTAGCAGACCCACTAGAAACGGCATTCAAATACCCAAGACCAACATTGCCACCATACATGACACCAATAGAACCTCAAGTAGGTAAATTCTATAACAGTCCAGTAGCGCTGGGTGCAGGTGCAGGTGCAGTTTTGTCGGTTACATTTACAGCATTAGGTTGTAAACTAAATACTTGGACATACAGATGGATGGCCGC
>gi|169643207|emb|AM849796.1|_1
GGCGAGTGGATCAACCGCTACGTCAACTTCTGGGGCTGGACCTACTTCCCGATCAGCCTTGTGTTCCCGTCCGCTCTGATCGTTCCGGCGATCTGGCTTGACGTGATCCTGCTTCTGTCGGGCTCCTATGTGATCACGGCGATTGTTGGTTCGCTGGGCTGGGGTCTGTTGTTCTACCCGAACAACTGGCCGGCGATTGCGGCGTTCCACCAGGCGACGGAGCAGCATGGCCAGCTGATGACGCTTGCGGATCTGATCGGCTTCCACTTCGTCCGCACGTCGATGCCGGAATACATCCGCATGGTCGAGCGCGGCACGCTGCGCACCTTCGGTAAAGACGTTGCTCCGG
>gi|893713595|gb|KP736418.1|
TGTACTCACTACTTATTCATAGTAGTAGTAGCAGTAAACTCAACTCTGCTAACAATTAACGCAGGTGACTATATCTTCTATACCGATTGGGCCTGGACATCATTCACTGTATTCTCAATTTCACAAACATTGATGTTAACGGTAGGAGCAGTATACTACCTTACATTTACAGGTGTACCAGGAACGGCAACGTATTACGCGTTGATAATGACGGTGTATACATGGGTAGCAAAAGGCGCATGGTTCGCTTTAGGATATCCATATGACTTTATTGTTACACCAGTTTGGATTCCATCAGCAATTCTGTTGGATCTGGCATACTGGGCAACAAAGAAGAACAAGCACTCACTGATATTGTTCGGTGGAGTATTGGTCGGAATGTCCTTACCACTGTTTAACATGGTAAATCTGATCACAGTAGCAGACCCACTGGAAACTGCATTCAAGTATCCAAGACCGACGTTACCTCCATACATGACACCGATAGAACCTCAGGTCGGAAAGTTCTATAACAGTCCAGTCGCGCTTGGCGCAGGTGCTGGTGCCGTCTTGTCAGTTACGTTCGCGGCATTAGGCTGTAA
>gi|429460607|gb|KC261240.1|
GCCGCGGCGCAGGCGTTTTTCTGGGTCAACTTCCGACTTCCGTTTGGCGCGGTGTTCGCGGCTCTCGGCCTGCTGATCGGCGAGTGGATCAACCGCTACGTGAACTTCTGGGGTTGGACCTATTTCCCGATCAGCCTTGTGTTCCCGTCCGCTCTGATCGTTCCGGCGATCTGGCTCGACGTGATCCTGCTTCTGCCGGACAGCTATGTGATCACGGCGGTTGTCGGTTCGCTGGGCTGGGGTCTTTTGTTCTATCCGAACAACTGGCCGGCGATCGCGGCGTTCCATCAGGCGACCGAGCAGCATGGACAGCTTATGTCCCTCGCCGATCTGATCGGCCTGCACTTCGTGCGCACGTCGATGCCGGAATACATCCGCATGGTCGAGCGCGGCACGCTGCGCACCTTCGGT
>gi|336108160|gb|JF824517.1|
CTGACCCGCAGCTGGCTGATCACGGCACTGGTAGGGGGTGGCGCATTCGGGCTGCTGTTCTATCCGGGTAACTGGCCGATTTTCGGACCCACCCACCTGCCGCTGGTCGCAGAAGGGGTCTTGCTGTCGGTTGCTGACTACACCGGTTTCCTCTATGTCCGTACCGGTACACCCGAGTACGTACGGTTGATCGAGCAAGGATCGTTGCGTACCTTTGGTGGTCACACCACGGTAATTGCCGCGTTCTTCTCGGCCTTCGTTTCCATGCTGATGTTCCTTGTCTGGTGGTACTTTGGTAAGGTATTCTGTAC
>gi|11692294|gb|AF272433.1|
TCACACTACCCCATCAACTTCGTAACACCGGGCATTATGCTTCCGGGTGCGCTGATGCTGGACTTCACGCTGTATCTGACACGCAACTGGCTGGTGACAGCTCTGGTTGGAGGCGGATTCTTCGGTCTGCTGTTCTATCCGGGTAACTCGCCGATCTTCGGTCCAACGCATCTGCCAATCGTTGTAGAAGGAACACTGTTGTCGATGGCTGACTACATGGGCCATATGTATGTTCGTACAGGTACACCCGAGTATGTTCGTCATATTGAGCAAGGTTCACTGCGTACCTTTGGTGGTCATACCACAGTTATTGCAGCATTCTTCTCTGCGTTCGTATCAATGTTGATGTTCACCGTATGGTGTTATCTTGGAAAAGTTTACTGTACAGCCTTTTTCTACGTTAAAGGTAAAAGAGGTCGTATCGTACATCGCAATGATGTTACCGCATTCGGT
>gi|976138178|gb|KU216157.1|
GTACACGGTATTCTCAATATCGCAAACTTTGATGCTTATTGTAGGAGCAACATATTATCTTACATTTACGGGCGTTCCAGGCACAGCAACGTACTACGCTCTAATTATGACAGTATACACATGGATAGCAAAAGCTGCATGGTTTTCGCTAGGATATCCATATGACTTCATTGTAGTTCCAGTTTGGTTACCATCAGCAATGCTGTTGGACTT
>gi|354999799|gb|JN787048.1|
ATGGTCTGGCTTAGACGATGTACTCACTACTTATTCATAGTAGTAGTTGCAGTTAACTCAACACTGTTAACAATTAATGCAGGAGACTACATTTTCTATACTGACTGGGCTTGGACTTCGTTCACGGTATTTTCAATATCGCAAACGTTGATGCTTGCAGTAGGTGCAACATATTACCTGACATTTACAGGTGTTCCAGGAACAGCAACGTACTACGGCCTAATTATGACAGTATACACATGGGTAGCAAAAGGCGCATGGTTTGCACTAGGTTACCCATATGACTTCATTGTAACACCAATTTGGTTACCATCAGCAATGTTGCTTGATTTAGCCTATTGGGCGACAAAGAAGAACAAGCACTCCTTGATACTGTTTGGCGGAGTACTGGTAGGAATGTCTTTACCATTATTCAACATGGTAAACCTGATAACAGTAGCAGACCCACTAGAAACGGCCTTCAAATACCCAAGACCAACATTACCACCATACATGACACCAATAGAACCTCAAGTAGGTAAATTCTATAACAGTCCAGTAGCACTGGGTGCAGGTGCAGGTGCAGTTTTGTCGGTTACGTTTACAGCATTAGGTTGTAAGCTAAATACTTGGACATACAGATGGATGGCCGC
>gi|523354274|gb|KC733601.1|
TCGGTGGAGCGTTGGCTGTCGAAGGTCGTCCTCGCCCAGTCCGGGTACGGGCACTTCTACGTCGAGCACAACCGCGGCCACCACGTCCGCGTCGCCACCCCCGAGGACGCCGCCTCCTCGCGCCTGGGCGAGAGCTTCTATCGATTCTGGCCGCGCACCGTGTGGGGCTCGCTGAAGTCCGGCTGGGGGCTGGAGAAGGCGCGCCTTGCGAAGCAGGGCCGGACGCATTGGAGCCTGCGCAATGAGGTGCTGAACGCGTGGCTGATGACCGTGGTGCTGTTCGGCGTCGCACTGGGCGTCTTCGGAATCGGGATCCTGCCGTGGGTGCTCATCCAGGCGGTGTTCGGCTTCTCCCTGCTCGAGGTCGTCAACTATCTGGAGCATTATGGACTGCGCCGGCAGAAGCTGGCCAGCGGGCGCTATGAGCGCTGCACCCCGCGGCACAGCTGGAACAGCGACAGGATCTGCACCAACGTGTTCCTG
>gi|262217265|gb|GQ342662.1|
ACACTGTTAACAATTAATGCAGGAGACTACATTTTCTATACTGACTGGGCTTGGACATCGTTTACGATATTTTCAATATCGCAAACGTTGATGCTTTGTGTAGGTGCAACATATTACCTAACATTTACAGGCGTTCCAGGAACAGCAACGTACTACGGCCTAATTATGACAGTATACACATGGGTAGCAAAAGGCGCATGGTTTGCACTAGGTTATCCATATGACTTTATTGTAACGCCAATTTGGTTACCATCAGCAATGTTGCTTGATTTAGCCTATTGGGCAACAAAGAAGAACAAACATTCGTTGATACTGTTTGGCGGTGTACTTGTAGGAATGTCTTTACCATTATTCAATATGGTAAACCTGATAACAGTAGCAGACCCACTAGAAACGGCATTCAAATACCCAAGACCAACATTGCCACCATACATGACACCAATAGAACCTCAAGTAGGTAAATTCTATAACAGTCCAGTAGCACTGGGTGCAGGTGCAGGTGCAGTTTTGTCGGTTACGTTTACAGCGTTAGGTTGTAAGCTGAACACTTGG
>gi|345842303|dbj|AB669164.1|
GACTGGAAGGATCGTCGTATGTGGCCGACGGTTATTCCGATCCTCGGCGTGACCTTCTGCGCGGCGTCGCAGGCTTTCTGGTGGGTCAACTTCCGTCTTCCGTTCGGCGCCGTTTTCGCGGTTCTGGGCCTGATGATCGGCGAGTGGATCAACCGCTACGTCAACTTCTGGGGCTGGACCTACTTCCCGATCAGCCTCGTGTTCCCGTCTGCTCTGATCGTTCCGGCGATCTGGCTCGACGTGATCCTGCTCCTGTCGGGCTCCTATGTGATCACCGCGGTTGTCGGCTCGCTCGGCTGGGGTCTGCTGTTCTATCCGAACAACTGGCCGGCGATCGCCGCCTTCCACCAGGCGACCGAGCAGCATGGTCAGTTGATGACGCTGGCCGATCTCATCGGTCTGCACTTCGTCCGCACCTCGATGCCGGAATACATCCGCATGGTCGAGCGCGGCACGCTGCGCACCTTCGGTAAGGACGTNGTGCCGGT
>gi|321273146|gb|HM623169.1|_1
ATGATCGGCCGGCGGTGGGACATCCTGCTCGTGGCGAGCGCCTTGCTGCTCGTCGCGGGAGCGGCCCATCTGAACAACATGCTGTTCGTCGGCGACTGGTCGTTCTGGGTGGACTGGAAGGACCGGCAGTGGTGGCCGTTGCTCACCCCGGCGCTGAGCATCATCGTGCCGGCGGCGTTGCAGTACATCACCTGGACCCAACTGCGGCTGCCGTTCGGTGCCACGCTCGGCGCGGTCGCGCTGGTCCTGGCAGAGTGGGTTTCTCGGTATTTCTCCTTCGAGTGGTGGGCCAACATCCCGCTGAACTTCACCTGGCCCGAGACCTTGGTGCTGGCCGCGGTGGTGCTGGACGTGATCTTGTTGATCACCCGAAGCTTCTTCCTGACCTCGCTGTTCGGGGGGTTGATGTGGGGGTTCGTGTTCTGGTTCTTCAACTGGCCGGCGCTGGCGCCGTTCATGCAGCCGGTGGAGTTCCACGGGTACATCGTGACGGTGGCCGACGTGATGAGCTTCAACATCGTGCGTACCCAGACACCGGAGTACCTGCGGATCATCGAGGAGGGCCGGCTGCGGGCGCTGGTGGAGAACATCACCATGGTGGTGTCCTTCTTCGCCGGGATGTTGTCGGCCGCGGTGTACTGGTTCGGGCTGGCGATCGGGAAGTTCCTGGCGGTCGCTCCCGCCGGACGGTTCTTCCGACTTGGGTCGGACTGA
>gi|725538414|gb|KM460540.1|
GGGGTTTCTACTGGTGGTCACACTACCCCATCAACTTTGTATTCCCCTCCACCATGATACCTGGAGCGCTGGTCATGGACACCGTCATGCTGCTGACGCGCAACTGGATGATCACGGCACTGGTAGGGGGTGGCGCATTTGGACTGCTGTTCTACCCTGGCAACTGGCCGATATTTGGCCCGACGCACCTTCCGCTGGTTGCTGAAGGGGTTCTGCTGTCGGTAGCCGACTACACAGGCTTCCTGTATGTACGCACCGGCACCCCCGAGTACGTGCGGCTGATCGAACAAGGCTCCTTGAGAACCTTTGGCGGCCACACCACCGTGATTGCCGCATTCTTCTCCGCGTTCGTCTCCATGCTCATGTTCTGCGTATGGTGGTACTTTGGCAAGATCTACTGCACCGCCTTCTACTACGTCAAGGGCCCGCGCGGACGCGTATCCATGAAGAACGACGTAACCGCCTATGGTGAAGAAGGCTTTCCAGAGGGG
>gi|269992731|emb|FN562569.1|
GGGGACTGGGACTTCTGGGTTGACTGGAAGGATCGTCGTATGTGGCCGACGGTCGTGCCGATTCTGGGCGTGACCTTCTGCGCGGCGTCGCAGGCTTCCTGGTGGGTTAACTTCCGCCTTCCGTTCGGCGCCGTTTTCGCGGCTCTGGGCCTTCTGATCGGCGAGTGGATCAACCGCTACGTCAACTTCTGGGGCTGGACCTACTTCCCGATCAGCCTCGTGTTCCCGTCCGCTCTGATCGTTCCGGCGATCTGGCTCGACGTGATCCTGCTTCTGTCGGGCTCCTATGTGATCACGGCGGTTGTGGGTTCGCTGGGCTGGGGCCTGCTGTTCTATCCGAACAACTGGCCGGCGATTGCGGCGTTCCACCAGGCGACGGAGCAGAATGGCCAGCTGATGACCCTTGCGGATCTGATCGGCTTCCACTTCGTCCGCACCTCGATGCCGGAATACATCCGCATGGTCGAGCGCGGCACGCTGCGCACCTTCGGTAAGGACGT
>gi|317413707|dbj|AB571261.1|
ATTAATGCAGGAGACTACATCTTCTACACTGACTGGGCTTGGACTTCGTACACGGTATTTTCAATATCGCAAACGTTGATGCTAATTGTAGGTGCTACATATTACCTAACATTTACTGGCGTTCCAGGCACAGCAACGTACTACGCTCTAATTATGACAGTATACACATGGATAGCAAAAGGCGCATGGTTTTCGCTAGGATATCCATATGACTTCATTGTAACTCCAGTTTGGCTTCCATCAGCAATGCTGTTGGACTTGGTCTACTGGGCAACAAAGAAGAACAAGCACTCCTTGATACTGTTTGGCGGCGTACTGGTAGGCATGTCATTACCATTATTCAACATGGTAAACCTGATAACAGTAGCAGACCCACTAGAAACGGCATTCAAATATCCAAGACCAACATTGCCACCATACATGACACCTATAGAGCCACAGGTTGGTAAATTCTATAACAGCCCAGTAGCACTAGGTGCAGGTGCAGGTGCAGTATTGGCATGTACGTTTGCAGCATTAGGT
>gi|375342567|gb|JQ404346.1|
ATGGTCTGGCTTAGACGATGTACTCACTACTTGTTCATAGTAGTGGTTGCAGTAAACTCTACCCTGCTAACAATTAACGCAGGAGACTACATCTTCTACACCGATTGGGCCTGGACTTCGTTTGTCATATTTTCAATATCACAAACACTGATGTTAGTGGTCGGCGCATGCTACTACCTGACATTTACTGGAGTCCCAGGAACAGCAACGTATTATGCGTTGATAATGACTGTTTACACATGGGTAGCAAAAGGTGCATGGTTTGCACTCGGATACCCATATGACTTCATTGTAACACCCGTTTGGCTACCGTCAGCAATGTTGCTTGACTTGGCATACTGGGCTACGAAGAAGAACAAGCACTCACTGATTCTATTCGGTGGTGTGATGTGTGGAATGTCATTGCCGTTGTTTAACATGGTCAACCTCATCACTGTGACTGATCCATTAGAGACTGCATTCAAATATCCAAGACCAACGCTTCCGCCGTATATGACTCCGATAGAACCGACCGTAGGCAAGTTCTATAACAGTCCAGTCGCACTGGGTGCTGGCGCGGGTGCTGTATTATCAGTAACCATGGCCGCATTGGGATGCAAACTGAACACGTGGACATACAGATGGATGGCCGC
>gi|732554114|gb|KM924566.1|_1
TCGCCTGCCGTTTGGCGCCACCTTCGCTGTTCTGGGCCTCCTGATTGGCGAGTGGATCAACCGCTACGTGAACTTCTGGGGCTGGACCTACTTCCCGATCAGCCTCGTGTTCCCGTCGGCTTTGATGGTTCCGGCGCTGTGGCTGGACGTCATCCTGTTGCTGTCGGGCAGCTATGTGATCACGGCGGTGATTGGCTCGCTGGGCTGGGGTCTGCTGTTCTATCCGAACAACTGGCCGGCGATCGCGGCGTTCCATCAGGCGACCGAGCAGCATGGTCAGCTGATGACGCTTGCTGACTTGATCGGCCTTCACTACGTCCGCACCTCGATGCCGGAATACATCCGCATGGTCGAGCGCGGCACGCTGCGCACCTTCGGTAAAGACGTTGCTCCGG
>gi|554680846|gb|KF365798.1|
GGTGACTGGGACTTCTGGATCGACTGGAAGGACCGTCGTCTGTGGGTCACCGTGGTTCCGATCGTGCTGATCACCTTCCCGGCGGCACTGCAGTCGGTATTGTGGGAGCGTTTCCGCCTGCCTTGGGGCGCGACGGTAGCCGTACTGGGCCTGTTGTTTGGTGAGTGGATCAACCGCTACTTCAACTTCTGGGGCTGGACCTACTTCCCGATCAACCTGGTATTCCCTTCCCAGATCGTACCGGGCGCCATCATCCTCGACACCGTCCTGTTGTTGAGCGGCAGCTACCTGTTCACCGCCATCGTCGGCGCCATGGGCTGGGGTTTGATCTTCTATCCGGGCAACTGGCCGGTGATTGCACCGTTCCACGTACCGGTTGAATACAACGGCATGCTGTTGTCGATCGCTGACTTGCAAGGCTACAACTATGTCCGTACCGGTACCCCCGAGTACATCCGCATGGTTGAAAAAGGCACTCTGCGTACCTTCGGTAAAGACGTTGCTCCGG
>gi|404322557|gb|JX233082.1|
CACTACTTATTCATAGTAGTAGTTGCAGTTAACTCAACACTGTTAACAATTAATGCAGGAGACTACATCTTCTACACTGACTGGGCTTGGACTTCGTACACGGTATTCTCAATATCGCAAACGTTGATGCTTATTGTAGGTGCTACATATTACCTAACATTTACAGGCGTTCCAGGCACAGCAACGCACTACGCTCTGATTATGACAGTATACACATGGATCGCAAAGGCAGCCTGGTTCTCACTAGGTTATCCATATGACTTCATTGTAACTCCAGTTTGGCTACCATCAGCAATGCTGTTGGACTTAGTATACCGGGCAACAAAGAAGAACAAGCACTCCTTGATACTGTTCGGCGGCGTACTAGTAGGAATGTCTTTACCATTGTTCAACATGGTAAACCTGATAACAGTAGCAGACCCACTAGAAACGGCATTCAAATATCCAAGACCAACATTGCCACCATACATGACACCAATCGAACCGCAAGTAGGTAAGTTCTATAACAGCCCAGTTGCTCTCGGTGCAGGTGCAGGTGCAGTATTGGGATGTACATTTGCAGCATTAGGTTGTAAATTG
>gi|120872093|dbj|AB289379.1|
CACACTACTTATTCATAGTAGTTGTTGCAGTTAACTCAACTCTGTTAACAATTAATGCAGGAGATTACATCTTCTACACTGACTGGGCTTGGACATCGCTCACGGTATTTTCAATATCGCAAACTTTGATGCTTATCGTAGGTGCATGTTATTATCTTACGTTTACAGGCGTTCCAGGCACAGCAACGTACTACGCTCTAATTATGACAGTATACACATGGATAGCAAAAGGTGCATGGTTTGCACTCGGATATCCATATGACTTCATTGTAACTCCAGTTTGGTTACCATCAGCAATGCTGTTGGATTTAGTTTACTGGGCAACAAAGAAGAACAAGCACTCCTTGATACTGTTTGGCGGCGTACTGGTAGGAATGTCTTTACCATTGTTCAACATGGTAAACCTGATAACAGTAGCAGACCCGCTTGAAACGGCATTCAAATATCCAAGACCAACATTGCCACCATATATGACACCAATAGAACCCCAAGTAGGTAAGTTCTATAACAGTCCAGTTGCACTGGGCGCAGGTGCAGGTGCAGTTTTGGCATGTACATTTGCAGCGTTAGGTTGTAAATTGAACACTTGG
>gi|347308714|gb|JF715809.1|
TGTACTCACTACTTATTCATAGTAGTGGTTGCAGTTAATTCAACTCTGTTGACAATTAACGCAGGAGACTACATCTTCTACACTGACTGGGCCTGGACATCGTTTGTAGTATTTTCAATATCGCAAACGCTTATGCTCTCCGTTGGTGCAGCATATTACCTAACATTTACAGGTGTTCCAGGAACAGCGACGTACTACGCATTAATTATGACAGTATACACGTGGATCGCAAAAGGTGCATGGTTTGCACTCGGATATCCATACGACTTCATTGTTACTCCAGTTTGGCTACCATCAGCAATGTTGATGGACTTGGCTTATTGGGCTACAAAGAAGAACAAGCATAGCTTGATACTGTTTGGCGGCGTACTTGTAGGAATGTCTTTACCATTGTTCAACATGGTAAACCTGATTACGGTCGCAGACCCACTAGAAACGGCTTTCAAGTATCCAAGGCCGACACTACCACCATACATGACACCGATTGAACCGCAAGTAGGAAAGTTCTATAACAGTCCTGTTGCGCTGGGTGCCGGTGCTGGTGCTGTTTTGGCATGTACTTTCATGGCGCTGGGTTGTAAA
>gi|563426594|gb|KF546979.1|
TCACGTTGACGCCGATCCTGTTGATCACCTTTCCTGCGGCGACGCAATATTTCATGTGGGAGAAGATGCGCCTGCCGATCGGCGCGACCTTCTGCGTCATGACGCTGCACTTCGGTCAATGGATGAATCGTGTCTTCAGCTTTTACTATTGGGCCTGGTTCCCGGTCAATTTTACGACTCCGGGTCTGTTGATCCCCAGCGCGATCTTTCTGGGCGTGATGCTGATGATGACAGGCAGCTACATGTTTACCGCGCTCTTCGGCGGCATGGGGTGGTCCCTGTTGTTCTATCCGTCGAACTGGACTTGGCTTGCGCCATTTCATCTGGCTGTGAAACATCCAAGCGGGCCGCTCATGTCAATCGCGGATCTGATGGGGATGGGTATGTGC
>gi|557900522|gb|KF498385.1|
ATGGTCTGGCTTAGACGATCCACCCACTACTTGTTCATTATAGTAGTTGCGGTAAACGGAACTTTGCTTACAATTAATGCAGGTGACTATATTTTCTACACTGACTGGGCTTGGACATCCTTTGTAGTATTCTCAATATCACAAACGTTGATGCTAGTTGTTGGAGCTTGTTATTATCTGACATTTACCGGTGTTCCAGGAACAGCTACTTACTATGCATTAATCATTACTGTGTATACATGGGTTGCAAAAGGTGCATGGTTTGCACTAGGATATCCCTATGACTTTATCGTTGTACCCGTTTGGTTACCATCAGCAATGCTGTTGGATTTGGCGTACTGGGCAACAAAGAGAAATAAGCACTCGCTGATACTGTTCGGTGGAGTTTTAGTAGGAATGTCATTGCCATTGTTCAACATGGTAAATCTGATCACTATAGCAGATCCACTAGAAACGGCATTCAAATATCCAAGACCTACATTGCCGCCATACATGACACCGATAGAACCGCAGGTCGGAAAATTCTATAACAGCCCAGTTGCGCTGGGTGCGGGTGCTGGTGCAGTATTGTCCATTCCGATGGCAGCGCTAGGATGTAAACTGACTACGTGGACATACAGATGGATGGCCGC
>gi|514255703|gb|KC756455.1|
GGGGTTTCTACTGGTGGTCGCATTACCCGATCAACTTTGTTCTGCCCTCGACCATGATTCCAGGCGCGCTGGTAATGGACACCTGTCTGTTGCTGACCCGCAGCTGGCTGATCACGGCACTGGTAGGGGGTGGCGCATTCGGGCTGCTGTTCTATCCGGGTAACTGGCCGATTTTCGGACCCACCCACCTGCCGCTGGTCGCAGAAGGGGTCATGCTGTCGGTTGCTGACTACACCGGTTTCCTCTATGTCCGTACCGGTACACCCGAGTACGTACGGTTGATCGAGCAAGGATCGTTGCGTACCTTTGGTGGTCACACCACGGTAATTGCCGCGTTCTTCTCGGCCTTCGTTTCCATGCTGATGTTCCTTGTCTGGTGGTACTTTGGTAAGGTATTCTGTAC
>gi|124431196|gb|EF219181.1|
ATGCCGCCGGAAGCGGTCCACATGTCGCGCATGATTGACGCCGTGTACTTTCCGATTCTATGTATACTTTTAGTTGGTACCTTTCACATGCATTTTATGCTGTTGGCAGGTGACTGGGATTTTTGGCTTGACTGGAAAGATCGTCAATGGTGGCCGGTTGTTACTCCGATTGTTGGGATGATGTACTGTTCAGCGTTGATGTACTATTTATGGGTAAACTACCGTTTGCCATTTGGCGCGACACTTTGTGTTGTCTGCTTGTTGGTCGGTGAATGGTTAACACGCTACTGGGGTTTCTACTGGTGGTCACATTACCCAGTCAACTTTGTATTGCCATCGACCATGATTCCTGGTGCGTTAATGCTCGACACGATCTTGTTACTGACAGGTAACTGGTTGGTTACGGCATTGCTAGGTGGTGGTTTCTGGGGTCTGTTCTTTTACCCTGGTAACTGGCCGATTTTTGGGCCAACCCATTTACCGTTGGTTGTAGAAGGCGTACTGCTTTCAGTTGCTGATTACACTGGTTTTCTCTATGTGCGTACAGGTACACCTGAATACGTGAGGCTGATTGAGCAAGGGTCGCTACGAACCTTTGGTGGTCACACGACGGTGATTGCCGCATTCTTCGCTGCCTTTGTCTCCATGCTGATGTTTTGTGTATGGTGGTACCTTGGTAAGATCTACTGCACGGCATTCTTCTATGTGAAAGGTGAAAGAGGCCGTATTTCTCAGAAGGACGACGTTACAGCGTTTGGTGAAGAAGGCTTTCCCGAGGGG
>gi|659902611|gb|KJ711701.1|
GGGGTTTCTACTGGTGGTCACACTACCCCATCAACTTTGTATTCCCCTCCACCATGATACCTGGAGCGCTGGTCATGGACACCGTCTTGCTGCTCACACGCAACTGGATGGTTACAGCCCTGATAGGCGGGGGCGCGTTTGGTCTTCTGTTCTACCCGGGCAACTGGCCCATTTTTGGCCCCACGCACCTGCCGCTCGTGGCTGAAGGCGTACTGCTGTCGGTAGCCGACTACACAGGCTTCCTGTATGTACGCACCGGCACGCCCGAGTACGTGCGCCTGATCGAACAAGGCTCATTGCGAACCTTTGGCGGTCACACCACCGTCATTGCCGCATTCTTCTCCGCCTTCGTCTCCATGCTCATGTTCTGCGTATGGTGGTACTTTGGCAAAGTCTACTGCACCGCCTTCTACTACGTAAAAGGCGCCCGTGGCCGCGTCAGCATGAAGAACGACGTCACCGCATTTGGCGAAGAAGGCTTTCCAGAGGGG
>gi|514229375|gb|KF003666.1|
GGGGTTTCTACTGGTGGTCACACTACCCCATCAACTTTGTACTCCCCTCCACCATGATACCGGGAGCGCTGGTCATGGACACCGTCCTGCTGCTGACCCGCAACTGGATGGTCACAGCCCTGATTGGCGGCGGCGCGTTTGGTCTTTTGTTCTACCCGGGCAACTGGCCGATATTTGGCCCCACCCACCTGCCGCTCGTGGCTGAAGGCGTACTGCTGTCGTTGGCCGACTACACCGGCTTCCTGTATGTACGCACTGGCACGCCTGAGTACGTGCGCCTGATCGAACAAGGCTCGCTGCGAACCTTTGGCGGGCACACTACGGTCATTGCCGCATTCTTCTCCGCGTTTGTCTCCATGCTCATGTTCTGCGTGTGGTGGTACTTTGGCAAAGTCTACTGCACCGCCTTCTACTACGTAAAAGG
>gi|380040007|gb|JQ031736.1|
GTATGTGGCCGACGGTTGTGCCGATTCTTGGCGTGACCTTCGCTGCGGCTTCGCAGGCTTTCTGGTGGGTTAACTTCCGTCTTCCGTTCGGCGCCGTTTTCGCGGCTCTGGGCCTGCTGATTGGCGAGTGGATCAACCGCTACGTGAACTTCTGGGGCTGGACGTATTTCCCGATCAGCCTGGTGTTCCCGTCTGCTCTGATGGTTCCGGCGATCTGGCTTGACGTCATCCTGCTTCTTTCTGGCTCGTATGTGATCACGGCTGTTGTCGGTTCGCTGGGCTGGGGTCTGCTGTTCTACCCGAACAACTGGCCGGCGATCGCCGCCTTCCACCAGGCGACGGAGCAGCATGGTCAGCTGATGACGCTGGCGGATCTGATTGGTCTGCACTACGTCCGCACGTCGATGCCGGAATACATCCGCATGGTCGAGCGCG
>gi|937503028|gb|KR106706.1|
GGGGTTTCTACTGGTGGTCACACTATCCAATCAACTTTGTAACACCAGGGATCATGCTTCCAGGTGCGTTGATGCTGGATTACACCATGTACTTGACTCGCAACTGGCTGGTAACAGCATTGGTTGGTGGCGGATTCTTCGGTTTGCTGTTCTATCCAGGTAACTGGCCAATTTTTGGACCAACCCATCTGCCTATCGTTGTAGAGGGAACATTGTTGTCAATGGCTGACTACATGGGCCATCTGTATGTTCGTACAGGTACACCAGAGTATGTTCGTCATATTGAGCAAGGTTCGCTGCGTACCTTCGGTGGTCACACCACAGTTATTGCGGCATTCTTCTCGGCATTTGTATCAATGCTCATGTTCACGGTATGGTGGTATCTTGGAAAAGTGTACTGCACAGCTTTCTTCTACGTTAAAGGGAAAAGAGGTCGTATTGTACAACGTAATGATGTCACTGCATTTGGCGAAGAAGGCTTTCCCGAGGGG
>gi|152938357|gb|EU010399.1|
GGGGTTTCTACTGGTGGTCACATTACCCGCTTAACTTTGTAACACCGGGTACAATGCTCCCAGGCGCACTGATGCTGGACTTCACAATGTACCTGACACGCAACTGGCTGGTAACAGCACTGGTTGGTGGTGCATTCTTTGGTCTGTTGTTCTACCCTGGCAACTGGGCAATCTTTGGTCCAACCCATCTGCCAATCGTTGTAGAAGGAACCCTGTTATCAATGGCTGACTACATGGGTCACCTGTATGTCCGTACAGGTACACCAGAATATGTTCGTCATATTGAACAAGGCTCATTACGTACCTTCGGTGGTCATACAACTGTGATTGCAGCGTTCTTCGCATCATTCGTATCCATGTTGATGTTTGCAGTCTGGTGGTATCTTGGAAAAGTATATTGCACAGCCTTTTTCTACGTTAAAGGTAAAAGAGGTCGTGTTGTACAACGCAATGACGTTACAGCATTTGGTGAAGAAGGCTTTGCCGAGGGG
>gi|326838619|gb|JF408505.1|
GAGCGCTGGCTCTCCAAGATCGCGCTGGCCCAGAGCTTCTACGGCCACTTCTACATCGAGCACAACCGCGGCCACCACGTCCGGGTCGCGACCCCGGAGGACCCGGCGAGCGCCCGGTTCGGTGAGAACTTCTACCAGTTCTGGCCGCGCACGGTCTGGGGCTCATTGAAGAGCGCCTGGCGGATCGAGAAGCGGCGCTACGCGCGCAAGCAGCAGCACCCGTTCCGGATCGGCAATGACGTGCTCAACGCCTGGCTGATGTCGGCGCTGCTGTGGGGCGCGCTGATCGCGTGGCTCGGCGTCGGCCTGCTGCCGTACCTGGTGATCCAGGCGATCGTCGGCTTCTCGCTGCTCGAGGTCGTCAACTACATGGAGCACTACGGCATGCTCCGCCAGAAG
>gi|575501215|dbj|AB857701.1|
CTGTGGGAGCGCTTCCGTCTGCCTTGGGGCGCCACCCTGTGCGTGATCGCGCTGCTGTTTGGTGAGTGGATCAACCGTTACTTCAACTTCTGGGGCTGGACCTACTTCCCCATCAACCTGGTTTTCCCCTCTCAGATCGTACCGGGCGCCATCCTGCTGGATACCGTCCTGTTGCTGAGCGGCAGCTACCTGTTCACCGCCATTGTCGGTGCCATGGGCTGGGGTTTGATCTTCTACCCGGGTAACTGGCCGGTGATCGCACCGTACCACGTACCGGTAGAGTACAACGGCACCCTGATGTCGGTGGCCGACATCCTCGGCTACAACTATGTCCGTACCGGCACCCCCGAGTACATCCGCATGGTTGAGAAGGGCACCCTGCGTACCTTC
>gi|308025955|emb|FN649668.1|
GGGGACTGGGACTTCTGGGTTGACTGGAAGGATCGTCGTATGTGGCCGACGGTCGTGCCGATTCTGGGCGTGACCTTCTGCGCGGCGTCGCAGGCTTTCTGGTGGGTTAACTTCCGCCTTCCGTTCGGCGCCGTTTTCGCGGCTCTGGGCCTTCTGATCGGCGAGTGGATCAACCGCTACGTCAACTTCTGGGGCTGGACCTACTTCCCGATCAGCCTCGTGTTCCCGTCTGCTCTGATCGTTCCGGCGCTCTGGCTTGACGTGATCCTGCTTCTGTCGGGCTCCTATGTGATCACGGCGGTTGTGGGTTCGCTGGGCTGGGGCCTGCTGTTCTATCCGAACAACTGGCCGGCGATTGCGGCGTTCCACCAGGCGACGGAGCAGAATGGCCAGCTGATGACCCTTGCGGATCTGATCGGCTTCCACTTCGTCCGCACCTCGATGCCGGAATACATCCGCATGGTCGAGCGCGGCACGCTGCGCACCTTCGGTAAAGACGT
>gi|827883225|emb|LN845823.1|
ATGGTCTGGCTTAGACGATGTACTCACTACTTGTTCATAGTAGTGGTTGCAGTAAACTCTACCCTGCTAACAATTAACGCAGGAGACTACATCTTCTACACCGATTGGGCCTGGACTTCGTTTGTCGTATTTTCAATATCACAAACACTGATGTTAGTAGTCGGCGCATGCTACTACCTGACATTTACAGGAGTTCCAGGAACAGCAACGTATTACGCGTTGATAATGACTGTTTACACATGGGTAGCAAAAGGTGCATGGTTTGCACTAGGATACCCATATGACTTCATTGTAACACCAGTTTGGCTACCGTCAGCAATGTTGCTTGACTTGGCATACTGGGCCACAAAGAAGAACAAGCACTCACTGATACTATTTGGTGGTGTGATGTGTGGAATGTCATTGCCGTTGTTTAACATGGTCAACCTCATCACTGTGGCTGATCCATTAGAGACTGCATTCAAATATCCAAGACCAACGCTTCCGCCGTATATGACTCCGATAGAACCGGCCGTAGGCAAGTTCTATAACAGTCCAGTCGCACTAGGTGCTGGCGCGGGTGCTGTATTATCAGTAACCATGGCCGCATTGGGATGCAAACTGAACACGTGGACATACAGATGGATGGC
>gi|631794948|gb|KJ497344.1|
GGGGTTTCTACTGGTGGTCACACTATCCTATCAATTTCGTAACACCGGGTATTATGCTTCCAGGTGCGCTGATGCTGGATTTCACGATGTATCTGACACGCAACTGGCTGGTGACGGCTCTGGTTGGAGGTGGATTCTTCGGTCTGCTGTTCTATCCGGGTAACTGGCCGATCTTTGGTCCGACACATCTGCCAATCGTCGTAGAAGGAACACTGTTGTCGATGGCTGACTACATGGGCCATATGTATATTCGTACGGGTACACCCGAGTATGTTCGTCATATTGAGCAAGGTTCACTGCGTACCTTTGGTGGTCATACCACAGTTATTGCAGCATTCTTCTCTGCGTTCGTATCAATGTTGATGTTCACCGTATGGTGGCATCTTGGAAAAGTTTACTGTACAGCCTTTTTCTACGTTAAAGGTAAAAGAGGTCGTATCGTACATCGCAATGATGTTACCGCATTCGGTGAAGAAGGCTTTCCCGAGGGG
>gi|260586113|gb|GQ499771.1|
ATGTACACACTACTTATTCATAGTAGTTGTTGCAGTTAACTCTACACTGTTAACAATTAATGCAGGAGACTACATCTTCTACACTGACTGGGCTTGGACTTCGTACACGGTATTTTCAATATCGCAAACGTTGATGCTAATTGTAGGTGCTACATATTACCTAACATTTACAGGCGTTCCAGGCACAGCAACGTACTACGCTCTAATTATGACAGTATACACATGGGTAGCAAAAGCCGCATGGTTTTCGCTAGGATATCCATATGACTTCATTGTAGTACCAGTTTGGTTACCATCAGCAATGCTGTTGGACTTAGTCTACTGGGCAACAAAGAAGAACAAGCACTCCTTGATACTGTTCGGCGGCGTACTGGTAGGAATGTCATTACCACTGTTTAACATGGTAACCCTGATAACAGTAGCAGACCCACTAGAAACGGCATTCAAATATCCAAGACCAACATTGCCACCATACATGACACCGATAGAACCCCAAGTTGGTAAGTTCTATAACAGCCCAGTGGCTTTAGGTGCAGGTGCAGGTGCAGTATTGGCCTGTACGTTTGCAGCGTTAGGTTGTAAACTGAACACTTGG
>gi|341604173|gb|HM754925.1|
TTCTACTGGTGGTCACACTATCCGGTCAACTTTGTACTGCCATCAACCATGATACCTGGTGCACTGATGCTGGATACCATCCTGCTGTTGACCGGTAACTGGCTGGTTACAGCACTGTTGGGCGGTGGATTCTGGGGCCTGTTCTTCTACCCAGGTAACTGGCCGATTTTTGGACCAACCCACCTGCCACTGGTAGTTGAAGGCGTACTGTTATCAGTAGCTGACTACACAGGTTTCTTGTATGTTCGTACCGGTACACCGGAATACGTACGACTGATTGAGCAAGGTTCACTGCGTACCTTTGGTGGTCACACCACAGTGATTGCGGCGTTCTTCTCAGCCTCCGTATCGATGCTGATGTTCTGCGTATGGTGGTACTTTGGCAAAATCTACTGCACCGCCTTCTACTATGTTAAAGGCGAAAGAGGCCGCATATCAATGAAGAGCGACGTGACGGCATTTGGTGAAGAAGGCT
>gi|343977256|gb|JN190781.1|
ATGGTCTGGCTTAGACGATGTACACACTACTTGTTCATAGTAGTAGTTGCAGTCAACTCAACACTGTTAACAATTAACGCAGGTGACTACATCTTCTACACTGACTGGGCCTGGACTTCGTTCACGGTATTTTCAATATCGCAAACCTTGATGCTTGTAGTAGGTGCAACCTATTACCTGACATTTACAGGTGTTCCAGGAACAGCAACGTATTACGGCCTAATTATGACAGTATATACATGGGTAGCAAAAGGTGCATGGTTTGCACTAGGATACCCATACGACTTCATTGTAACCCCAGTTTGGTTACCATCAGCAATGTTGCTTGATTTGGCCTATTGGGCAACAAAGAAGAATAAGCACTCCTTGATACTGTTTGGCGGAGTACTAGTAGGAATGTCTCTACCATTGTTCAATATGGTAAACCTGATAACAGTCGCAGACCCACTAGAAACGGCATTCAAATATCCAAGACCAACATTGCCACCATACATGACACCAATAGAACCCCAAGTAGGCAAGTTCTATAACAGCCCTGTAGCATTAGGTGCTGGAGCTGGTGCAGTATTGTCGGTAACGTTTGCAGCATTGGGTTGTAAACTCAATACTTGGACATACAG
>gi|930069189|gb|KR011582.1|
GACTGGGACTTCTGGGTCGACTGGATGGATCGTCGTATGTGGCCGACGGTTGTGCCGATTCTGGGCGTGACCTTCTGCGCGGCGGCGCAGGCTTTCTGGTGGGTGAACTTCCGTCTGCCGTTCGGCGCGGTGTTCGCGGCTCTGGGCCTTCTGATTGGCGAGTGGATCAACCGCTACGTCAACTTCTGGGGCTGGACGTGGTTCCCGATCAGCCTGGTGTTCCCGTCTGCCCTGATCGTTCCGGCGATCTGGCTGGACGTGATCCTTCTTCTGTCGGGCTCCTATGTGATCACGGCGGTTGTTGGTTCGCTGGGCTGGGGTCTGCTGTTCTATCCGAACAACTGGCCGGCGATCGCCGCCTTCCACCAGGCGACGGAGCAGCATGGTCAGCTGATGACGCTGGCCGACCTGATTGGCCTGCACTACGTCCGCACGTCGATGCCGGAGTATATCCGCATGGTCGAGCGCGGCACGCTGCGCACGTTCGGTAAAGACGTTGCTCCGG
>gi|194596166|gb|EU650953.1|
ATGTACACACTACTTATTCATAGTAGTAGTTGCAGTTAACTCAACACTGTTAACAATTAATGCAGGAGACTACATCTTCTACACTGACTGGGCTTGGACTTCGTACACGGTATTCTCAATATCGCAAACGTTGATGCTTATTGTAGGTGCAACATATTACCTAACATTTACAGGCGTTCCAGGCACAGCAACGTACTACGCTCTAATTATGACAGTATACACATGGATAGCTAAAGCCGCATGGTTTTCGCTAGGATACCCATATGACTTCATTGTAACTCCAGTTTGGCTACCATCAGCAATGCTGTTGGACTTAGTATACTGGGCAACAAAGAAGAACAAGCACTCCTTGATACTGTTCGGCGGCGTACTAGTAGGAATGTCATTACCATTGTTCAACATGGTAAACCTGATAACAGTAGCAGACCCACTAGAGACGGCATTCAAATACCCAAGACCAACATTGCCACCATATATGACACCAATCGAACCGCAAGTAGGCAAATTCTATAACAGCCCAGTTGCACTCGGTGCAGGTGCAGGTGCAGTATTGGCATGTACATTTGCAGCCTTAGGTTGTAAATTGAACACTTGG
>gi|821182217|gb|KM109894.1|
ATGGTCTGGCTTAGACGATGTACGCACTACTTATTCATTGTAGTAGTTGCGGTAAACTCAACTCTGTTAACAATTAACGCAGGTGACTACATTTTCTACACTGATTGGGCCTGGACATCATTTACGGTATTCTCTATATCGCAAACCTTGATGTTAACTGTCGGAGCTTGTTATTATCTAACATTCACTGGCGTTCCAGGAACAGCAATGTACTATGGATTAATCATGACGGTGTATACTTGGGTAGCAAAGGGCGCATGGTTTGCACTCGGATATCCATATGACTTCATTGTAACTCCAATTTGGTTACCATCGGCAATGCTGTTGGACTTGGCATATTGGGCTACAAAGAAAAACAAGCACTCGTTGATACTGTTTGGCGGTGTGCTAGTTGGAATGTCATTACCACTGTTCAACATGGTAAACCTGATTACAGTAGCAGATCCACTAGAGACTGCATTCAAGTATCCAAGACCAACGTTGCCACCATACATGACACCGATAGAACCGCAGGTAGGAAAGTTCTATAACAGTCCGGTCGCGCTTGGCGCAGGTGCTGGAGCTGTGCTGTCAGTTACGTTTGCCGCGTTAGGATGTAAACTGACTACGTGGACATACAGATGGATGGCCGC
>gi|669176684|gb|CP008947.1|
GGCGCGACCGCAAGCGCTACCTGTGGCTGATGGGGTTGATACCCCCGACCGCGCTGTTCCTCGCCGCGGGGCTGGTGTGGGCCTTCAACCGACTCGGATGGTCGGCGGTGGCTCCGGTGTGGTGGTGGATCGGCGCCCTGTTGCTGTTCATCGCGCTCCCGATCCTCGACAGGTTCTTCGGGCCCGACGGCCAGAACCCTCCCGAGGAAGTGATGGAACAGCTCGAGAACGACAGGTACTACCGGTACTGCACGTACGTGTTCATCCCGTTCCAGCTGGCGAGCCTGGTGTTCGCGTGCTACCTCTGGTCGGCGGACAACCTCTCCTGGCTCGGCATCGACGGCGGCCTCGGGCTGGTGTCGAAGGTCGGCGTCGCGTTCAGCGTCGCCGTCATGGGCGGCATCGGCATCAACACCGCACACGAGATGGGCCACAAGAAGACCGAGCTCGAACGGTGGCTGGCAAAGATCACTCTCGCGCAGACCTTCTACGGCCACTTCTACATCGAGCACAATCGGGGCCATCACGTCCGGGTCGCCACCCCGGAGGATCCGGCGAGTTCACGTTTCGGAGAAAGCTTCTGGACGTTCCTGCCCCGCAGCGTCTGGGGAAGCCTGAAGTCGTCCTGGGAACTCGAGAAGACCCGGATGCAGCGACTCGGCAAGAGCACGTGGAGCATTCACAACGATGTGCTCAATGCCTGGCTCATGTCGGTGGTGCTGTTCGGCGCACTCATCGCCATCTTCGGTCCGGTCGTCATCCCGTTCCTGATCATTCAGGCGATCTACGGTTTCTCTCTCCTCGAGACGGTCAACTACCTCGAGCACTACGGCCTGATGCGTCAGAAGACTGCCAGTGGCCGCTACGAGCGCTGCGCGCCCTCACACAGCTGGAATTCCGACCATATCGTGACCAACATCTTCCTGTACCATCTGCAGCGCCACAGCGACCATCACGCGAACCCGACCCGGCGCTACCAGACGCTGCGGAGCATGGACGGTGCTCCCAACCTGCCCAGCGGCTACGCCAGCATGATCACGCTCGCGTATTTCCCGCCGCTCTGGCGCAAGGTGATGGATCACCGCGTGCTCGACCACTACGAGGGCGACATCACCCGCGTGAACATCCAACCCGGCAAGCGCGAGAAGGTGCTGGC
>gi|575500558|dbj|AB857372.1|
GGGGACTGGGACTTCTGGGTTGACTGGAAGGATCGTCGTATGTGGCCGACGGTCGTGCCGATCCTTGGCGTGACCTTCTGCGCGGCGTCGCAGGCTTTCTGGTGGGTTAACTTCCGTCTTCCGTTCGGCGCCGTTTTCGCGGCTCTGGGCCTCCTGATTGGCGAGTGGATCAACCGCTACGTCAACTTCTGGGGCTGGACGTATTTCCCGATCAGCCTCGTGTTCCCGTCCGCCCTGATCGTTCCGGCGATCTGGCTTGACGTGATCCTGCTTCTGTCGGGTTCCTATGTGATCACGGCGGTTGTCGGTTCGCTGGGCTGGGGTCTGCTGTTCTACCCGAACAACTGGCCGGCCATTGCGGCGTTCCACCAGGCGACCGAGCAGCATGGTCAGCTGATGACCCTGGCTGACCTGATCGGCCTCCACTACGTCCGCACGTCGATGCCGGAATACATCCGCATGGTCGAGCGCGGCACGCTGCGCACGTTCGGTAAAGACGTTGCTCCGG
>gi|326838280|gb|JF408166.1|
GAAGGAGTCCCACGAACGCTGGCTGTCCAAGATCGCGCTGGCGCCGGTCTTCTACGGCCACTTCTACATCGAGCACAACCGCGGCCACCACGTCCGGGTCGCCACCCCCGAGGACCCCGCGTCCTCCCGGCTCGGCGAGAACTTCTACCAGTTCTGGCCCCGCACGGTCTTCGGC
>gi|311407076|gb|GQ266605.1|
ATGTACTCATTACTTATTCATAGTAGTGGTAGCAGTCAATTCTACTCTGCTTACAATTAATGCAGGTGACTATATCTTCTACACAGATTGGGCTTGGACATCCTTTGTAGTATTTTCCATCTCACAAACTTTGATGCTTTGTGTAGGTGCAACATATTACCTAACATTTACAGGAGTTCCAGGAACAGCAACACACTACGCGTTGATTATGACGGTGTATACATGGGTAGCAAAAGGTGCATGGTTTGCACTAGGATATCCATATGACTTCATTGTAACACCAGTGTGGATTCCATCGGCAATGCTGTTGGATTTGGCATATTGGGCGACAAAGAAGAACAAGCACTCTCTGATACTGTTCGGCGGAGTACTGTGTGGAATGTCGTTACCATTGTTCAACATGGTAAACCTGATTACAGTAGCAGATCCATTGGAGACTGCATTCAAGTATCCAAGACCTACGTTGCCTCCATACATGACACCGATAGAACCGCAGGTAGGAAAGTTCTATAACAGCCCAGTTGCGCTTGGCGCAGGAGCTGGAGCAGTGTTATCTGTAACGTTTACGGCGTTGGGATGTAAA
>gi|816029374|gb|KP265265.1|
GTGACTGGGATTTCTGGATGGACTGGAAAGATCGTCAATGGTGGCCAGTGGTAACTCCGATTGTAGGAATTACCTACTGTTCAACAATTATGTATTACCTGTGGGTTAACTATCGTCTGCCGTTTGGTGCAACCTTGTGTGTTGTGTGTTTGCTGATTGGTGAGTGGCTGACACGCTACTGGGGTTTCTACTGGTGGTCACACTATCCAATCAACTTTGTAACACCAGGGATTATGCTTCCAGGTGCGTTGATGCTGGATTACACCATGTACTTGACTCGCAACTGGCTGGTAACAGCATTGGTTGGTGGCGGATTCTTCGGTTTGCTGTTCTATCCAGGTAACTGGCCAATTTTTGGACCAACCCATCTGCCTATCGTTGTAGAGGGAACATTGTTGTCAATGGCTGACTACATGGGTCATCTGTATGTTCGTACAGGTACACCAGAGTATGTTCGTCATATTGAGCAAGGCTCGCTGCGTACCTTCGGTGGTCACACCACGGTTATTGCGGCATTCTTCTCGGCGTTTGTATCAATGCTCATGTTCGCGGTATGGTGGTACCTTGGAAAAGTGTACTGCACAGCTTTCTTCTACGTTAAAGGGAAAAGAGGTCGTGTTGTACATCGTAATGATGTCACCGCATTCGGTGAAGAAGGCTTTCCCGAG
>gi|345422407|gb|JN183609.1|
ATGGTCTGGCTTAGACGATGTACCCATTACTTGTTCATAGTAGTGGTTGCAGTTAACTCAACCTTGTTAACAATTAACGCAGGAGACTACATCTTCTACACAGACTGGGCCTGGACATCATACACGGTATTCTCTATATCGCAAACTTTGATGCTCACTGTTGGTGCAGTATATTATCTGACATTTACAGGAGCTCCAGGAACAGCAACATACTACGCATTAATTATGACAGTATACACGTGGGTAGCAAAAGGTGCATGGTTCGCACTCGGATATCCATATGACTTCATTGTTACACCAGTATGGTTGCCATCAGCAATGCTTCTGGATCTGGCATATTGGGCGGCAAAGCGAAACAAGCACTCGTTGATACTGTTTGGCGGAGTACTGGTAGGAATGTCTTTACCGTTGTTCAACATGGTAAACTTGATCACAGTCGCAGACCCACTTGAAACGGCATTCAAATATCCAAGACCAACATTGCCACCATACATGACACCGATAGAACCGCAAGTAGGCAAATTCTATAACAGCCCAGTTGCGTTGGGTGCAGGTGCTAGTGCAGTGCTGTCTGTAACGTTTGCAGCATTAGGTTGTAAGCTTACCACGTGGACATACAGATGGATGGCCGC
>gi|823630484|emb|LN832391.1|
CACACTATCCAATCAACTTTGTAACACCAGGGATTATGCTTCCAGGTGCGTTGATGCTGGATTACACCATGTACTTGACTCGCAACTGGCTGGTAACAGCATTGGTTGGTGGCGGATTCTTCGGTTTGCTGTTCTACCCAGGTAACTGGCCAATTTTTGGACCAACCCATCTGCCTATCGTTGTAGAGGGAACATTGTTGTCAATGGCTGACTACATGGGCCATCTGTATGTTCGTACAGGTACACCAGAGTATGTTCGTCATATTGAGCAAGGTTCGCTGCGTACCTTCGGTGGTCACACCACGGTTATTGCGGCATTCTTCTCGGCGTTTGTATCAATGCTCATGTTCGCGGTATGGTGGTACCTTGGAAAAGTGTACTGCACAGCTTTCTTCTACGTTAAAGGGAAAAGAGGTCGTGTTGTACAACGTAATGATGTCACTGCATT
>gi|514230493|gb|KF004225.1|
ATGGTCTGGCTTAGACGAACAACGCACTATCTGTTCATAGTAGTAGTTGCTGTGAATAGCACTCTGCTGACAATTAATGCAGGAGACTACATCTTCTACACTGACTGGGCTTGGACGTCGTTTGTAGTATTTTCGATATCACAATCGACAATGCTTGCAGTAGGAGCAATTTACTACATGCTCTTTACAGGAGTTCCAGGTACAGCGACATATTACGCAACCATTATGACAATATATACATGGGTTGCAAAAGGAGCTTGGTTTGCATTAGGATACCCGTATGACTTCATCGCAGTACCAGTATGGATACCTTCAGCAATGTTGTTAGACCTTACGTATTGGGCCACGAGGCGCAATAAGCACGCCGCGATACTTATCGGCGGAACTTTGATCGGTCCCTCAATCCCACTCTTCAACATGATTAACTTACTGCTGGTAAGAGATCCCCTGGAAATAGCATTCAAGTATCCTCGACCTACATTGCCACCTTACATGACGCCTATAGAACCTCAGGTCGGTAAGTTCTACAACAGTCCCGTAGCCTTGGGAGCTGGCGCGGGGGCAGTGCTAACTGTGCCTATAGCAGCGTTAGGTGCGAAACTAAACACGTGGACATACAGATGGATGGCCGC
>gi|575092534|emb|HF561460.1|
TTCTACGTCGAGCACAACCGCGGCCACCACGTCCGCGTCGCGACCCCCGAGGACCCCGCCAGCTCGCGGCTCGGCGAGAGCTTCTGGGAATTCCTGCCGCGCACGGTGTCGGGCAGCCTCACCTCCGCCTGGCGTCTTGAGGCGCAGCGCCTCGACCGGCTCGGCAAGTCGCACTGGACCCTGCGCAACGACATCCTCGGCGCCTGGGCGATGACCGTCGTCCTGTTCGCGGCACTCGCCGTCGCCTTCGGGCCGATCGTGCTCCCGTACCTCGTCCTCCAGGCGATCATCGGCTTCTCGCTGCTGGAGGTCGTCAACTACCTTGAGCACTACGG
>gi|386776831|gb|JQ595697.1|
GGGGTTTCTACTGGTGGTCACACTACCCCATCAACTTCGTAACACCGGGCATTATGCTTCCGGGTGCACTGATGCTGGACTTCACGCTGTATCTGACACGCAACTGGCTGGTGACAGCTCTGGCTGGAGGCGGATTCTTCGGTCTGCTGTTCTATCCGGGTAACTGGCCGATCTTTGGCCCAACGCATCTGCCAATCGTTGTAGAAGGAACACTGTTGTCGATGGCTGACTACATGGGCCATATGTATGTTCGTACAGGTACACCCGAGTATGTTCGTCATATTGAGCAAGGTTCACTGCGTACCTTTGGTGGTCATACCACAGTTATTGCAGCATTCTTCTCTGCGTTCGTATCAATGTTGATGTTCACCGTATGGTGGTATCTTGGAAAAGTTTACTGTACAGCCTTTTTCTACGTTAAAGGTAAAAGAGGTCGTATCGTACATCGCAATGATGTTACCGCATTCGGTGAAGAAGGCTTTCCCGAGGGG
>gi|745146869|gb|KP196712.1|
GGGGTTTCTACTGGTGGTCACATTATCCAATCAACTTCGTGACACCATCGATCATGATTCCAGGCGCATTGATGCTTGATCTCACCTTGTATCTGACCAAAAACTGGCTGGTTACAGCATTGATTGGTGGCGGCTTCTTTGGATTGTTCTTCTATCCAGGCAACTGGGCCATTTTTGGACCAACCCACCTGCCAGTCGTTGCTGAAGGCGTATTGTTGTCAATGGCAGACTACATGGGACACCTCTACATCCGTACAGGTACACCAGAATATGTCCGCTTGATTGAACAAGGTTCACTGCGTACCTTTGGTGGTCACACCACAGTGATTGCCGCATTCTTTGCAGCGTTTGTATCCATGCTGATGTTTGTTGTTTGGTGGTTCCTCGGTAAAGTTTATTGCACAGCGTTCTTCTATGTGAAAGGCAAAAGAGGCCGTATCGTACATAGAGAAGACGTTACCGCATTTGGTGAAGAAGGCTTTCCAGAGGGG
>gi|684181569|gb|KJ864498.1|
TTCTACTGGTGGTCACACTACCCCATCAACTTTGTATTTCCCTCCACCATGATACCGGGTGCCCTGGTCATGGACACGGTCATGCTGCTCACACGCAACTGGATGATCACCGCGCTGGTTGGCGGCGGCGCCTTTGGCCTCTTGTTCTACCCTGGCAACTGGCCCATCTTTGGCCCGACCCACCTGCCGCTGGTAGTGGAAGGCGTACTGCTGTCGGTAGCTGACTACACCGGCTTCCTGTATGTACGTACCGGCACGCCTGAGTATGTCCGCAACATCGAACAAGGCTCGCTGCGCACCTTTGGCGGCCACACCACGGTCATTGCCGCGTTCTTTGCCGCCTTCATCTCCATGCTCATGTTCTGCATCTGGTGGTACTTTGGCAAACTCTACTGCACCGCGTTCTACTACGTAAAAGGCGCCCGTGGCCGCGTCAGCATGAAGAACGACGTCACCGCATTTGGCGAAGAAGGCTTTCCAGAGGGG
>gi|73543187|gb|DQ142763.1|
AAGACCGTCGTCTGTGGGTCACCGTGACCCCGATCGTGTTGATCACCTTCCCGGCCGCCGTGCAAGCGTGGGCCTGGGAAAAGATGCGCAACCCGTGGGGCGCCACGCTCTGCATTATGGGCCTATTGCTGGGTGAATGGGTCAACCGCTACTTCAACTTCTGGGGTTGGACCTACTTCCCGGTGAACTTCGTGTTCCCGGCGATTCTGATCCCGGGCGCGATCGTGCTGGACACCATCCTGCTGCTATCGGGCAGCTACCTGTTCACCGCCGTGATCGGTGGTCTGTCGTGGGGTCTGATCTTCTACCCGGGCAACTGGCCGATCATCGCGCCGTTGCATGTGCCGGTGGAATACAATGGGATGCTCATGTCGATTGCCGACATTCAGGGTTACAACTACGTGCGCACCGGTACGCCGGAATACATCCGTATGGTAGAGAAAGGCACCCTGCGTACCTTCGGTAAGGACGT
>gi|283827146|gb|GQ454552.1|
TGACCCGTAACTGGATGATCACAGCACTGCTCGGCGGCGGCGCCTTTGGGCTGCTGTTCTATCCGGGTAACTGGCCGATCTTCGGGCCGACTCACCTCCCGTTAGTAGTGGAAGGGGTGTTGCTCTCGTTAGCAGACTATACCGGATTCCTTTATGTTCGTACTGGTACACCTGAGTATGTTCGGTTAATTGAACAAGGATCGCTGCGTACCTTCGGTGGTCACACTACGGTAATTGCTGCGTTCTTTGCGGCCTTTGTATCCATGTTAATGTTCGTTGTCTGGTGGTACCTGGGAAGGTTCTACTGCACTGCGTTCTACTATGTCAAAGGTCCTAGAGGACGGATAACAGAGAAGATGGATGTTACCGCCTTTGGCGAAGAAAGCTTTCC
>gi|29466521|emb|AJ538132.1|
GACTGGGATTTCTGGATGGACTGGAAAGACCGTCAATGGTGGCCGGTGGTAACCCCGATCGTGGGCATCACCTACTGTGCCACCATCATGTACTACCTGTGGGTCAACTATAGACTGCCCTTTGGCGCCACGCTGTGCATCGTCTGCCTGCTGGTAGGCGAATGGCTGACGCGCTACTGGGGCTTCTACTGGTGGTCACACTACCCCATCAACTTTGTATTCCCCTCCACCATGATACCTGGAGCGCTGGTCATGGACACCGTCTTGCTGCTCACGCGCAACTGGATGGTTACAGCCCTGATTGGCGGGGGTGCGTTTGGTCTTCTGTTCTACCCGGGCAACTGGCCGATATTCGGGCCGACCCACCTGCCGCTGGTAGCCGAAGGCGTCCTGCTGTCACTGGCTGACTACACCGGCTTCCTGTATGTACGCACGGGCACCCCTGAATACGTACGGCTGATCGAACAAGGCTCGCTGCGCACTTTCGGTGGCCACACCACCGTAATTGCGGCCTTCTTCGCCGCCTTCGTCTCCATGCTCATGTTCTGCGTCTGGTGGTACTTTGGCAAACTCTACTGCACCGCGTTCTACTACGTCAAAGGCCCTCGCGGCCGAGTCACCATGAAGAACGACGTTACCGCCTATGGCGAAGAAGGCTTTCCAGAGGGGATCAAA
>gi|734985585|gb|KP084424.1|
ATGGTCTGGCTTAGACGATGTACTCACTACTTGTTCATAGTAGTGGTTGCAGTAAACTCTACCCTGCTAACAATTAACGCAGGAGACTACATCTTCTACACTGACTGGGCCTGGACTTCGTTTGTAATATTCTCAATATCACAATCGTTGATGTTGGTAGTCGGCGCATGCTACTATCTGACATTCACTGGAGTCCCAGGAACAGCAACGTATTACGCGTTGATAATGACCGTCTACACATGGGTAGCAAAAGGTGCATGGTTTGCACTCGGATACCCATATGACTTCATTGTAACACCAGTTTGGCTACCGTCGGCAATGTTGCTCGACTTGGCGTACTGGGCGACAAAGAAGAACAAACACTCACTGATTCTATTCGGTGGTGTGATGTGTGGAATGTCATTGCCGTTGTTTAACATGGTCAACCTCATCACTGTGGCTGATCCATTAGAGACTGCATTCAAATATCCAAGACCAACGCTCGCTCCATATATGACACCAATAGAACCTGCGGTAGGCAAGTTCTATAACAGTCCAGTCGCATTGGGTGCCGGTGCAGGTGCTGTATTATCAGTAACCATGGCCGCGCTAGGATGCAAACTGAACACGTGGACATACAGATGGATGGCCGC
>gi|737516150|dbj|AP014573.1|
TCGAGGAGTGGCGGGACAAGAAGCGTTACCTGTGGCTTATGGGCCTCATCGCCCCGACGGCCTTGGTGGTGATGCTGCCGCGGATCTGGGGGATGAACCAGCTCGGCTGGCACGCCGCCGCGCAGGTGCCGCTGTGGATCGGACCGATCCTGCTCTACGTCTTGTTGCCGCTTCTTGACCTACGCTTCGGGCCCGACGGGCAGAACCCGCCCGACGAGGTGACCGACCGGCTGGAGAATGACAAGTACTACCGCTACTGCACCTACATCTACATCCCGTTCCAGTACCTCAGCGTGGTGCTGGGCGCATACCTGTTCACCGCCGCAAACCTCAGTTGGCTCGGCTTTGACGGCGCCTTGAGCTGGGCGGGCAAGCTTGGGGTGGCGCTGTCGGTCGGTGTGCTTGGCGGCGTCGGTATCAACACCGCCCACGAAATGGGGCACAAGAAGGATTCGCTGGAGCGGTGGCTGTCCAAGATCACCCTCGCCCAGACCTGCTACGGGCACTTCTACATCGAGCACAACCGTGGCCATCACGTCCGGGTGTCCACACCGGAGGACCCGGCGTCGGCGCGGTTCGGCGAGACGTTGTGGGAGTTCCTGCCCCGCAGTGTTATCGGCGGCTTGCGCTCGGCCGTTCATTTGGAGGCCCAACGGCTGCGTCGGCTCGGCGTCAGCCCCTGGAATCCCATGACGTATCTGCGCAACGACGTGCTCAACGCGTGGCTGATGTCGGTGGTGTTGTGGGGTGGGCTGATCGCGGTCTTCGGCCCGGCGCTGATCCCGTTCGTCATCATCCAGGCAGTCTTCGGCTTCAGCCTGTTAGAGGCCGTCAACTACCTCGAACACTACGGACTGCTACGGCAGAAGAGCGCCAACGGCCGCTACGAGCGCTGCGCCCCGGTGCACAGCTGGAACTCCGACCACATCGTCACCAACCTGTTCCTCTACCACCTGCAGCGACACAGCGATCACCACGCCAACCCCACTCGCCGCTATCAGACACTGCGGAGCATGGCGGGTGCGCCCAACCTGCCCAGTGGGTATGCATCGATGATCTCGCTGACCTACTTCCCGCCGTTGTGGCGCAAGGTAATGGATCACCGGGTGCTGGAGCACTACGGCGGCGATATCACTCGGGTTAACCTGCACCCGCGCGTGCGGGAGAAGGCACTCGCCC
>gi|451534464|gb|KC445010.1|
CACTATCTGTTCATAGTCGTAGTCGCTGTAAATAGTACATTGCTGACGATTAACGCGGGAGATTACATATTCTACACGGACTGGGCCTGGACATCATTTGTAGTATTTTCCATCTCACAATCTACCATGCTTGTTGTTGGGGCGATTTACTACATGCTCTTCACAGGAGTTCCAGGAACTGCCACCTACTATGCAACCATCATGACAATCTATACGTGGGTTGCCAAAGGCGCATGGTTTGCGTTAGGATACCCGTATGATTTCATCGCGGTGCCCGTATGGATACCCTCTGCAATGTTATTAGACCTCACGTACTGGGCTACTAGACGTAACAAGCACGCTGCAATTATCATTGGTGGAACTTTAGTAGGTTTGTCGCTGCCTCTGTTTAACATGATAAACCTCCTTCTAGTCAGAGATCCTCTTGAGACGGCATTCAAGTATCCAAGACCAACATTGCCTCCATACATGACTCCCATCGAACCTCAGGTCGGAAAGTTCTATAA
>gi|443299000|gb|JX998180.1|_1
CTGGGCCTGATGATCGGCGAGTGGATCAACCGCTACGTCAACTTCTGGGGCTGGACCTACTTCCCGATCAGCCTCGTGTTCCCGTCTGCGATGATCGTTCCGGCGATCTGGCTCGACGTGATCCTGCTCCTGTCGGGCTCCTATGTGATCACGGCGGTTGTCGGTTCGCTCGGCTGGGGTCTGCTGTTCTATCCGAACAACTGGCCG
>gi|658115889|gb|KJ684791.1|
AACACGGCGCATGAGCTGGGGCATAAGAAGGATTCGCTGGAGCGCTGGCTGAGCAAGATCACGCTGGCGCAGACCTGCTACGGCCACTTCTACATCGAGCACAACCGCGGACACCACGTCCGCGTCGCCACGCCCGAGGATCCCGCCTCGGCCCGCTTCGGTGAGACCTTCTGGGAGTTCCTGCCGCGCAGCGTTTTCGGCAGCCTGCGCTCGGCGTGGGAGCTGGAGGCCAAGCGATTGGAGCGGGCCGGCAAGAGCAAGTGGCATTGGCCCAACGACGTGCTCAACGCGTGGGCGATGTCGGTGGTGCTCTACGGCGCGCTGATCGCGGTGTTCGGCTGGGCGCTGATCCCCTACATCGTGATCTCGGCGGTGTTCGGTTTCTCGCTGCTGGAGACGGTGAACTACCTCGAGCACTATGGGCTGCTCCGGCAGAAGACGGCCAGCGGGCGGTACGAGCGGTGCGCGCCCCGGCACAGCTGGAACTCCGATCACCTCGTGACCAACCTGTTCCTGTACCACCTGCAACGCCACTCCGACCACCA
>gi|915477721|gb|KT156638.1|
TTCCGATCCTCGGCGTGACCTTCTGCGCGGCGTCGCAGGCTTTCTGGTGGGTCAACTTCCGTCTTCCGTTCGGCGCCGTTTTCGCGGTTCTGGGCCTGATGATCGGCGAGTGGATCAACCGCTACGTCAACTTCTGGGGCTGGACCTACTTCCCGATCAGCCTCGTGTTCCCGTCTGCTCTGATCGTTCCGGCGATCTGGCTCGACGTGATCCTGCTCCTGTCGGGCTCCTATGTGATCACCGCGGTTGTCGGTTCGCTCGGCTGGGGTCTGCTGTTCTATCCGAACAACTGGCCGGCGATCGCCGCCTTCCACCAGGCGACCGAGCAGCATGGTCAGTTGATGACGCTGGCCGATCTCATCGGTCTGCACTTCGTCCGCACCTCGATGCCGGAATACATCCGCATGGTCGAGCGCGGCACGCTGCGCACCTTCGGTAAAGACGT
>gi|746839234|gb|KP141864.1|
GGGGTTTCTACTGGTGGTCGCATTATCCGATCAACTTTGTTCTGCCTTCCACCATGCTTCCAGGTGCGCTGGTAATGGACACCTGTCTGTACTTGACCCGTAGCTGGTTGATTACGGCGTTGATTGGTGGTGGCGCATTCGGACTATTGTTTTATCCGGGTAACTGGCCGATTTTTGGACCTACGCACCTGCCGTTAGTGGCAGAAGGGGTTCTGCTGTCGGTTGCTGATTACACCGGGTTCCTCTATGTCCGTACTGGCACGCCTGAGTACGTACGGTTGATTGAGCAAGGATCGTTGCGCACCTTTGGTGGTCACACCACGGTTATTGCCGCGTTCTTCTCAGCCTTCGTTTCCATGCTGATGTTCCTTGTCTGGTGGTACTTTGGCAAGGTGTTCTGCACGGCGTTCTACTACGTCAATGGTCCAAGAGGCCGTGTGGCGCATAAGAACGACGTGACAGCATTTGGCGAAGAAGGCTTTCCCGAGGGG
>gi|597590355|gb|KJ363719.1|
TCACGTTGACGCCGATCCTGTTGATCACCTTTCCTGCGGCGACGCAATATTTCATGTGGGAGAAGATGCGTCTTCCAATCGGTGCAACCTTTTGCGTTTTGACGCTTCACTTCGGTCAATGGATGAATCGCGTCTTTAACTTCTATTACTGGGCCTGGTTCCCGGTCAACTTTACTACCCCTGGTTTGATGATTCCCAGCGCGCTTGTTCTGGACGTGACGCTGATGATGACGGGCAGCTACATGTTTACCGCGCTGTTCGGCGGAATGGCGTGGTCCCTCTTGTTCTATCCGGCGAATTGGACCTGGCTCGCCCCGTTTCACCTGGCTGTGAAGCATCCAAGCGGGCCGCTTATGTCGATTGCCGATCTGATGGGGATGGGTATGTGC
>gi|341837716|gb|JF924280.1|
TGGTCTGGCTTAGACGATGTACACACTACTTGTTCATAGTAGTAGTTGCAGTTAACTCAACACTGTTAACAATTAATGCAGGTGACTACATCTTCTACACTGACTGGGCATGGACTTCGTTCACGGTATTCTCAATATCGCAAACGTTGATGCTTGTAGTAGGTGCAACATATTACCTTGCATTTACAGGTGTTCCAGGTACAGCAACGTACTACGGCCTTATTATGACAGTATACACATGGGTTGCAAAAGGTGCATGGTTTGCACTCGGATATCCATATGACTTCATTGTAACTCCAATTTGGTTACCATCAGCAATGTTGCTTGATTTGGCCTATTGGGCGACAAAGAAGAACAAGCACTCCTTGATACTGTTTGGCGGAGTACTAGTAGGAATGTCATTACCATTATTCAACATGGTAAACCTGATAACAGTAGCAGACCCACTAGAAACGGCCTTCAAATATCCAAGACCAACATTACCACCATATATGACTCCAATAGAACCTCAAGTAGGTAAGTTCTATAACAGTCCAGTAGCCTTAGGTGCTGGTGCTGGTTCAGTATTGGCGGTAACGTTTGCAGCACTAGGTTGTAAGCTTAATACTTGGACATACAGATGGATGGCCGC
>gi|558554242|gb|KF537072.1|
ATGGTCTGGCTTAGACGATGTACTCACTACTTATTCATAGTAGTAGTTGCAGTTAACTCAACACTGTTAACAATTAATGCAGGAGACTACATTTTCTATACTGACTGGGCTTGGACTTCGTTCACGGTATTTTCAATATCGCAAACGTTGATGCTTGCAGTAGGTGCAACATATTACCTGACATTTACAGGTGTTCCAGGAACAGCAACGTACTACGGCCTAATTATGACAGTATACACATGGGTAGCAAAAGGTGCATGGGTTGCACTAGGTTATCCATATGACTTCATTGTAACACCAATTTGGTTACCATCAGCAATGCTGCTTGATTTAGCCTATTGGGCAACAAAGAAGAACAAGCACTCCTTGATACTGTTCGGCGGAGTATCGGTAGGAATGTCTTTACCATTATTCAACATGGTAAACCTGATAACAGTAGCAGACCCACTAGAAACGGCATTCAAATATCCAAGACCAACATTGCCACCATACATGACACCAATAGAACCTCAAGTAGGTAAGTTCTATAACAGTCCAGTAGCACTGGGTGCAGGTGCAGGTGCAGTTTTGTCAGTTACATTTACAGCGCTAGGTTGTAAACTAAACACTTGGACATACAGATGGATGGCCGC
>gi|326899136|gb|HQ875267.1|
GGGGTTTCTACTGGTGGTCACACTACCCCATCAACTTTGTATTCCCCTCCACCATGATACCTGGAGCGCTGGTCATGGACACCGTCTTGCTGCTCACACGCAACTGGATGGTTACAGCCCTGATTGGCGGGGGCGCATTTGGTCTTCTGTTCTACCCGGGCAACTGGCCCATTTTTGGCCCCACCCACCTGCCGCTCGTGGCTGAAGGCGTCCTGCTGTCGGTAGCCGACTACACAGGCTTCCTGTATGTACGCACCGGCACGCCCGAGTACGTGCGTCTGATCGAACAAGGCTCATTGCGAACCTTTGGCGGCCACACCACCGTCATTGCCGCATTCTTCTCCGCCTTCGTCTCCATGCTCATGTTCTGCGTATGGTGGTACTTTGGCAAAGTCTACTGCACCGCCTTCTACTACGTAAAAGGCGCCCGTGGCCGCGTCAGCATGAAGAACGACGTCACCGCATTTGGCGAAGAAGGCTTTGCAGAGGGG
>gi|727358800|gb|KM404637.1|
GGGGTTTCTACTGGTGGTCACACTACCCCATCAACTTTGTATTTCCCTCCACCATGATACCTGGCGCACTGGTCATGGACACCGTCATGCTGCTCACCCGCAACTGGATGATCACAGCCTTAGTCGGTGGTGGTGCATTTGGACTGTTGTTCTACCCTGGCAACTGGCCGATCTTTGGCCCGACCCACCTGCCGCTCGTGGCCGAAGGCGTACTGCTGTCAGTAGCCGACTACACCGGCTTCCTGTATGTACGCACCGGCACGCCTGAGTACGTGCGCCTGATCGAACAAGGCTCGCTGCGAACCTTTGGCGGTCACACCACCGTCATTGCTGCATTCTTCTCCGCGTTTGTCTCCATGCTCATGTTCTGCGTATGGTGGTACTTTGGCAAAGTCTACTGCACCGCCTTCTACTACGTAAAAGG
>gi|937344952|dbj|LC073156.1|
ATGTACTCATTACTTATTCATAGTTGTAGTTGCAGTTAACTCCACTTTATTAGTAATTAACTCTGGAGATTATATCTTCTATACAGATTGGGCCTGGACATCATTTGTAGTATTCTCAATTGCTAATACTCTGATGACTGTTGTTGGTGCTGTGTATTATCTTACATTTACAGGCGTACCTGGTACTGTAACGTACTATGGTTTGATTATGCAAGTCTATACTTGGGTTGCAAAAGTTGCATGGTTTGCACTTGGCTATCCGGTAGATTTCATCGTTCATCCAATGTGGATTCCATCGTGTATGTTGTTGGACTTGGCATATTGGGCGACAAAGAAAAATAAACACTCGCTGATATTCTTTGGTGGAGTTTTAGTTGGAATGTCAATGCCACTGTTCAACATGGTACAGTTGATGTTGATAGCAGATCCACTAGAAACTGCATTCAAGTATCCAAGACCAACATTGCCTCCATACATGACGCCTATAGAACCGCAGGTCGGTAAGTTCTACAATAGCCCAGTAGCTCTGGGAGCGGGAGCGGGAGCTGTACTAGCATGTACGTTTGCAGCATTAGGTTGTAAGATGAATACATG
>gi|83416562|gb|DQ304505.1|
ATGCTTCCGGGTGCGTTGATGCTGGATTACACCATGTACTTGACTCGCAACTGGCTGGTAACAGCATTGGTTGGTGGCGGATTCTTCGGTTTGCTGTTCTATCCAGGTAACTGGCCAACTTTTGGACCAACCCATCTGCCTATCGTTGTAGAGGGAACATTGTTGTCAATGGCTGACTACATGGGCCATCTGTATGTTCGTACAGGTACACCAGAGTATGTTCGTCATATTGAGCAAGGTTCGCTGCGTACCTTCGGTGGTCACACCACAGTTATTGCGGCATTCTTCTCGGCATTTGTATCAATGCTCATGTTCACGGTATGGTGGTATCTTGGAAAAGTGTACTGCACAGCTTTCTTCTACGTTAAAGGGAAAAGAGGTCGTATTGTACAACGTAATGATGTCACTGCATTTGGCAAAGAAGGCTT
>gi|390188890|gb|JN591304.1|
GGGGACTGGGACTTCTGGGTTGACTGGAAGGATCGTCGTCTGTGGGTGACGGTGGTTCCGATCGTGCTGGTGACTTTCCCGGCTGCTGTTCAGGCGTTCCTGTGGGAGCGTTATCGTCTGCCTTGGGGCGCCACCGTGTGCGTCCTGGGTCTGCTGTTTGGTGAGTGGATCAACCGCTACTTCAACTTCTGGGGTTGGACCTACTTCCCGATCACCCTGGTATTCCCGTCTCAGATCGTTCCGGGCGCCATCATCCTGGACGTGGCTCTGATGCTGAGCGGCAGCTACCTGTTCACCGCGATCGTGGGTGCAATGGGCTGGGGTCTGATCTTCTACCCGGGCAACTGGCCGGTGATTGCGCCGTACCACGTACCGGTAGAGTACAACGGCATGCTGATGTCGGTTGCTGACATCCTGGGCTACCACTATGTACGTACCGGCACCCCCGAGTACATCCGTATGGTAGAGAAGGGCACCCTGCGTACCTTCGGTAAAGACGTTGCGCCGG
>gi|919217624|gb|KR526694.1|
GACTGGGACTTCTGGGCTGACCGGAAAGATCGCCGGCTCTGGGTCACGGTGACCCCGATCGTGCTGATCACCTTCCCGGCCGCTGTGCAATTTTTCCTGTGGGAAAAGTTCCGTCAGCCGTGGAGTGCGACGCTGTGCGTCCTGGCCCTGCTGTTTGGCGAATGGGTCAACCGCTACTTCAACTTCTGGGGCTGGACCTACTTCCCGGTGAACTTCGTGTTCCCGGCGATCCTGACCCCGGGTGCGATCCTGCTCGACACCTTCCTGATGCTCTCGGGCAGCTATCTGTTCACCGCCATCGTCGGCGGCATGGCTTGGGGCCTGGCGTTCTACCCGGGCAACTGGCCGATCATCGCCCCGCTCCACGCGCCGGTCGAATACAACGGCATGCTGATGTCGATTGCCGACATCCAGGGCTACAACTATGTCCGTACCGGCACCCCCGAGTACATCCGCATGGTGGAAAAAGGCACCCTACGGACCTTCGGTAAAGACGTTGCTCCGG
>gi|507188918|gb|KC700808.1|
TCACGTTGACGCCGATCCTGTTGATTACCTTCCCTGCGGCGACGCAATATTTCATGTGGGAGAAGATGCGTCTTCCGATCGGTGCGACCCTTTGCGTGATGACGCTGCGCTTCGGTCAATGGATGAATCGTGCCTTTAACTTTTACTATTGGGCCTGGTTTCCGGTCAATTTTACCACCCCGGGTCTGATGATCCCCAGTGCGATCTTTCTGGACGTGATGCTGATGATGACGGGAAGCTACATGTTTACAGCACTGTTCGGCGGTATGGGGTGGTCCCTGTTATTCTATCCGGCGAACTGGACCTGGCTTGCGCCATTTCATTTGGCTGTGAAGCACCCAAGCGGGCCGCTCATGTCGATCGCTGATCTGATGGGGATGGAGTATGTGC
>gi|563426580|gb|KF546972.1|
TCACGTTGACGCCGATCCTGTTGATCACCTTTCCTGCGGCGACGCAATATTTCATGTGGGAGAAGATGCGCCTTCCAATCGGCGCAACCTTTTGCGTCATGACGCTTCACTTCGGTCAATGGATGAATCGTGTCTTTAACTTCTATTACTGGGCTTGGTTTCCGGTCAACTTTACCACCCCTGGTCTGACGATCCCCAGCGCGATCTTTCTGGACGTCACGCTGATGATGACGGGCAGCTATATGTTCACGGCGCTGTTCGGCGGTATGGGGTGGTCTCTGTTGTTCTATCCGGCGAACTGGACCTGGCTTGCCCCGTTTCACCTGGCTGTAAAGCATCCAAGCGGGCCGCTCATGTCGATTGCCGACCTGATGGGGATGGGTATGTGC
>gi|669204731|gb|KF823571.1|
GACTGGGACTTCTGGGTTGACTGGAAGGATCGTCGTATGTGGCCGACGGTCGTGCCGATTTTGGGCGTGACCTTCTGCGCGGCGACGCAGGCGTTCTGGTGGGTGAACTTCCGTCTGCCGTTTGGCGCGGTGTTCGCGGCTCTTGGCCTTCTGATTGGCGAGTGGATCAACCGCTACGTCAACTTCTGGGGCTGGACCTATTTCCCGATCAGCCTTGTGTTCCCGTCGGCGTTGATCGTTCCGGCGATCTGGCTTGACGTGATCCTGCTTCTGTCGGGCTCCTATGTGATCACGGCGATTGTCGGTTCGCTGGGCTGGGGTCTGTTGTTCTATCCGAACAACTGGCCGGCGATTGCGGCGTTCCATCAGGCGACGGAGCAGCATGGCCAGCCGATGACCCTTGCGGATCTGATCGGCTTCCACTTCGTTCGCACGTCGATGCCGGAATACATCCGCATGGTCGAGCGTGGCACGCTGCGCACCTTCGGTAAAGACGT
>gi|418968814|gb|JX963105.1|
GGCGACTGGGACTTCTGGATCGACTTCAAAGATCGACGCATGTGGCCGACGGTGACGCCGATCGTCGCCATGTGCTTCGCTGCGGCCTCGCAGTCCTTCTTCTGGACGAGGTTCCGACTGCCGATCGGCGCCACGACCGTCGTGCTCGCCCTGCTGATTGGCGAGTGGATCAACCGCTATGACAACTTCTGGGGTTGGACCTTCTTCCCGATCAATCTGGTGTTTCTGTCGGCGCTCATTCCAATGGGCTTCTGGCTCGACATCGTGCTGATGATCTCGGGCAGCTGGCTGGTCACGGCGCTCCTCGGCGGCCTTGGCTGGGGCCTCCTGTTCTATCCGATCAACTGGCCTGTGTTGGCGCAATATCATCAGGCCACTGAAATCGACGGCGTGCTGCTCACGCTCGCCGACCTCATCGGCTTCAACTACGTCCGCACTGGCACCCCGGAATACATCCGCATGGTCGAGTGCGGCACGCTGCGCACCTTCGGTAAGGACG
>gi|586614768|gb|KF898548.1|
ATGGTCTGGCTTAGACGATGTACTCACTACTTATTCATAGTAGTAGTTGCAGTTAACTCAACACTGTTAACAATTAATGCAGGAGACTACATTTTCTATACTGACTGGGCTTGGACTTCGTTCACGGTATTTTCAATATCGCAAACGTTGATGCTTGCAGTAGGTGCAACATATTACCTGACATTTACAGGTGTTCCAGGAACAGCAACGTACTACGGCCTAATTATGACAGTATACACATGGGTAGCAAAAGGCGCATGGTTTGCACTTGGTTATCCATATGACTTCATTGTAACACCAATTTGGTTACCATCAGCAATGCTGCTTGATTTGGCCTATTGGGCAACAAAGAAGAACAAGCACTCCTTGATACTGTTTGGCGGAGTACTGGTAGGAATGTCTTTACCATTATTCAACATGGTAAACCTGATAACAGTAGCAGACCCACTAGAAACGGCATTCAAATATCCAAGACCAACATTGCCACCATACATGACACCAATAGAACCTCAAGTAGGTAAATTCTATAACAGTCCAGTAGCACTGGGTGCAGGTGCAGGTGCAGTTTTGTCAGTTACATTTACAGCACTAGGTTGTAAACTAAACACTTGGACATACAGATGGATGGCCGC
>gi|333829416|gb|JF936228.1|
TTCTACTGGTGGTCACACTACCCCATCAACTTTGTATTCCCCTCCACCATGATACCTGGAGCGCTGGTCATGGACACCGTCTTGCTGCTCACGCGCAACTGGATGGTTACAGCCCTGATTGGCGGGGGCGCGTTTGGTCTTCTGTTCTACCCCGGCAACTGGCCCATTTTTGGCCCGACCCATCTGCCGCTGGTGGCTGAAGGCGTACTGCTGTCGGTAGCCGACTACACAGGCTTCCTGTATGTACGCACCGGCACGCCCGAGTACGTGCGCCTGATCGAACAAGGCTCATTGCGAACCTTTGGCGGTCACACCACCGTCATTGCCGCATTCTTCTCCGCCTTCGTCTCCATGCTCATGTTCTGCGTATGGTGGTACTTTGGCAAAGTCTACTGCACCGCCTTCTACTACGTAAAAGGCGCGCGTGGCCGCGTCAGCATGAAGAACGACGTCACCGCATTTGGCGAAGAAGGCTTTCCCGAGGGG
>gi|428675361|gb|JX827649.1|
ATGGTCTGGCTTAGACGATGTACTCACTACTTATTCATAGTAGTAGTTGCAGTTAACTCAACACTGTTAACAATTAATGCAGGAGACTACATTTTCTATACTGACTGGGCTTGGACTTCGTTTACGGTATTTTCAATATCGCAAACGTTGATGCTTGCAGTAGGTGCAACATATTACCTGACATTTACAGGTGTTCCAGGAACAGCAACGTACTACGGCCTAATTATGACAGTATACACATGGGTAGCAAAAGGCGCATGGTTTGCACTAGGTTATCCATATGACTTCATTGTAACACCAATTTGGTTACCATCAGCAATGTTGCTTGATCTAGCTTATTGGGCTACAAAGAGGAACAAGCACTCCTTGATACTGTTTGGCGGAGTACTGGTAGGAATGTCTTTACCATTATTCAACATGGTAAACCTGATAACAGTAGCAGACCCACTAGAAACGGCATTCAAATATCCAAGACCAACATTGCCACCATACATGACACCAATAGAGCCTCAAGTAGGTAAATTCTATAACAGTCCAGTAGCACTGGGTGCAGGTGCGGGTGCAGTTTTGTCGGTTACCTTTACAGCCTTAGGTTGTAAACTAAACACTTGGACATACAGATGGATGGCC
>gi|377825547|gb|JQ413715.1|
AACTTTGTAACACCGGGTACCATGCTTCCGGGCGCACTGATGCTGGACTTCACAATATACCTGACACGCAACTGGCTGGTAACAGCACTGGTTGGCGGTGCATTCTTTGGTCTGTTGTTCTACCCTGGCAACTGGGCAATCTTTGGTCCAACCCATCTGCCAATCGTTGTAGAAGGAACCCTGTTATCAATGGCTGACTACATGGGTCACCTGTATGTCCGTACAGGTACACCAGAATATGTTCGTCATGTTGAACAAGGCTCATTACGTACCTTCGGTGGTCATACAACTGTGATTGCAGCGTTCTTCGCGTCATTCGTATCCATGTTGATGTTTGCAGTCTGGTGGTACCTTGGAAAAGTATATTGCACAGCCTTTTTCTACGTTAAAGGTAAAAGAGGTCGTGTTGTACAACGCAATGACGTTACAGCATTTGGT
>gi|377552225|gb|JQ671268.1|
GACTGGGACTTCTGGATCGACTTTAAGGACCGCCGCATGTGGCCGACTGTGGCGCCGATTGTCGCCATGTGCTTCGCCGCCGCCTCGCAGTCCTTCTTCTGGACGAGGTTCCGGTTGCCGATCGGCGCCACGACCGTGGTGCTGGCCCTGCTCGTTGGCGAGTGGATCAACCGCTACGACGACTTCTGGGGCTGGACCTTCTTCCCGATCAACCTCGTTTTCCCGTCGGCGCTCATTCCCATGGGCTTCTGGCTGGATATCGTACTGATGATCTCGGGCAGCTGGCTCATCACGGCGGTCGTCGGCGGCCTTGGCTGGGGCCTGTTGTTCTATCCGATCAATTGGCCCGTCTTGGCGCAATTTCATCAGGCCGCTGAAATTGACGGTGTGCTGCTCACGCTCGCCGACCTCATCGGCTTCAACTACGTCCGCACCGGCACGCCGGAATATATCCGCATGGTCGAGCGCGGCACGCTGCGCACTTTCGGTAAAGACGTTGCTCCGG
>gi|356691130|gb|JN179464.1|
ATGGTCTGGCTTAGACGATGCACTCACTACTTGTTTATAGTAGTCGTAGCAGTCAACTCAACCCTGCTAACAATCAACGCAGGAGACTACATCTTCTACACTGACTGGGCATGGACTTCATTTGTCGTGTTCTCAATATCACAGACATTGATGTTGGTTGTTGGCGCGTGCTACTACCTAACATTCACTGGAGTTCCAGGAACCGCAACTTACTATGCGCTGATTATGACCGTGTATACATGGGTCGCAAAAGGCGCTTGGTTTGCATTAGGTTACCCATATGACTTCATTGTTACACCAGTTTGGTTGCCATCAGCAATGTTAATTGACTTGGCATACTGGGCGACAAAGAAGAACAAGCACTCACTGATATTATTCGGTGGTGTAATGTGTGGAATGTCACTACCATTGTTCAACATGGTAAATCTAATTACCGTGGCTGATCCATTGGAGACTGCTTTCAAATATCCAAGACCAACGCTAGCTCCATACATGACTCCTATAGAACCCCAGGTGGGCAAATTCTATAACAGTCCAGTTGCACTCGGTGCAGGCGCAGGTGCTGTATTATCAGTAACCATGGCTGCTTTGGGATGTAAACTGAACACGTGGACTTATAGATGGATGGCCGCCTGGTCAAAGTGGGA
>gi|816029170|gb|KP265163.1|
ACTGGGATTTCTGGATGGACTGGAAAGATCGTCAATGGTGGCCAGTGGTAACTCCGATTGTAGGAATTACCTACTGTTCAACAATTATGTATTACCTGTGGGTTAACTATCGTCTGCCGTTTGGTGCAACCTTGTGTGTTGTGTGTTTGCTGATTGGTGAGTGGCTGACACGCTACTGGGGTTTCTACTGGTGGTCACACTATCCAATCAACTTTGTAACACCAGGGATTATGCTTCCAGGTGCGTTGATGCTGGATTACACCATGTACTTGACTCGCAACTGGCTGGTAACAGCATTGGTTGGTGGCGGATTCTTCGGTTTGCTGTTCTATCCAGGTAACTGGCCAATTTTTGGACCAACCCATCTGCCTATCGTTGTAGAGGGAACATTGTTGTCAATGGCTGACTACATGGGTCATCTGTATGTTCGTACAGGTACACCAGAGTATGTTCGTCATATTGAGCAAGGCTCGCTGCGTACCTTCGGTGGTCACACCACGGTTATTGCGGCATTCTTCTCGGCGTTTGTATCAATGCTCATGTTCGCGGTATGGTGGTACCTTGGAAAAGTGTACTGCACAGCTTTCTTCTACGTTAAAGGGAAAAGAGGTCGTGTTGTACAACGTAATGATGTCACTGCATTTGGCGAAGAAGGCTTTCCCGAG
>gi|761588778|dbj|AB984826.1|
CACTACTTATTCATAGTAGTAGTTGCAGTTAACTCAACACTGTTAACAATTAATGCAGGAGACTACATCTTCTACACTGACTGGGCTTGGACTTCGTACACGGTATTCTCAATATCGCAAACGTTGATGCTAATTGTAGGTGCTACATACTATCTTACATTTACAGGCGTTCCAGGCACAGCAACGTACTACGCTCTAATTATGACGGTATACACATGGGTAGCAAAAGGCGCATGGTTCGCACTTGGTTATCCATATGACTTCATTGTAACTCCAGTTTGGCTACCTTCAGCAATGCTGTTGGACTTAGTTTACTGGGCAACAAAGAAGAACAAGCACAGCTTGATACTGTTCGGCGGCGTACTAGTAGGAATGTCATTACCATTGTTCAACATGGTAAACCTGATAACAGTAGCAGACCCACTAGAAACGGCATTCAAATATCCAAGACCAACACTGCCACCTTATATGACACCAATCGAACCGCAAGTAGGTAAATTCTATAACAGCCCAGTTGCTCTCGGTGCAGGTGCAGGTGCAGTATTGGCATGTACATTTGCAGCTTTAGGTTGTAAATTGAACACTTGGACATACAGATGG
>gi|319958896|gb|HQ247868.1|
ACACCGACTGGGCCTGGACATCGTACACGGTATTTTCAATATCGCAAACGTTGATGCTAATTGTAGGTGCATGTTATTACTTGACATTTACTGGCGTTCCAGGCACAGCAACGTACTACGCTCTAATTATGACAGTATACACATGGATAGCAAAAGCCGCATGGTTTTCGTTAGGATATCCATATGACTTCATTGTGACTCCAGTTTGGTTACCATCAGCAATGCTGTTGGACTTGGTCTACTGGGCAACAAAGAAGAACAAGCACTCCTTGATACTGTTTGGCGGCGTACTGGTAGGAATGTCTTTACCATTGTTCAACATGGTAAACCTGATAACAGTAGCAGACCCACTAGAAACGGCATTCAAATATCCGAGACCAACATTGCCACCATACATGACACCGATAGAACCCCAGGTTGGTAAGTTCTATAATAGCCCAGTAGCGCTCGGTGCAGGTGCAAGTGCAGTATTGGGATGTACGTTTGCAGCATTAGGTTGTAAACTCAATACTTGGACATACAGATGGATGGCCGCCTGGTCTAAGTG
>gi|293411261|gb|GU811353.1|
TGTACTCACTATTTATTCATAGTAGTAGTCGCAGTCAATTCAACTCTGCTAACAATTAACGCAGAAGACTACATCTTCTATACTGATTGGGCCTGGACATCGTTTGTAGTATTCTCAATATCTCAAACACTTATGCTCACTGTAGGTGCGTGTTACTATCTCACCTTCACCGGAGTTCCAGGAACCGCAACGTATTATGCACTAATTATGACAGTCTACACTTGGATTGCAAAAGGTGCATGGTTCGCATTAGGTTACCCATATGACTTCATCGTTACACCAGTTTGGTTACCATCAGCAATGCTGTTGGATCTAGCGTACTGGGCAACAAAGAAGAATAAGCACTCTCTGATACTGTTCGGCGGAGTCTTAGTTGGAATGTCATTACCACTATTCAACATGGTCAATTTGATCACAGTGGCTGACCCTCTAGAGACTGCATTCAAGTATCCAAGACCGACGTTACCACCATATATGACACCGATAGAACCGCAGGTAGGTAAATTCTACAACAGCCCAGTTGCGCTTGGTGCAGGTGCTGGTGCAGTACTAGCTTGTACATTTGCGGCTCTAGGTTGTAAA
>gi|476538895|gb|KC503631.1|
TCACGTTGACGCCGATCCTGCTGATCACCTTCCCTGCGGCGACGCAATATTTCATGTGGGAGAAGATGCGTCTTCCGATCGGCGCTACGTTTTGCGTGATGACGCTTCACTTCGGACAATGGATGAATCGTGTCTTTAACTTTTACTATTGGGCCTGGTTTCCGGTCAATTTTACGACCCCGGGTCTGTTGATCCCCAGTGCGATCTTTCTGGACGTGATGCTGATGACGACGGGAAGTTACATGTTTACGGCACTGTTCGGCGGCATGGGGTGGTCCCTGTTGTTCTATCCGTCGAACTGGACATGGCTTGCGCCATTTCATCTGGCTGTGAAGCATCCAAGCGGGCCGCTCATGTCAATCGCGGATCTGATGGGGATGGGTATGTGC
>gi|312435677|gb|HM364002.1|
TGGTCTGGCTTAGACGATGTACCCACTACTTATTCATTGTAGTAGTTGCGGTAAACTCAACACTGTTAACAATTAACGCAGGTGACTACATTTTCTATACTGATTGGGCCTGGACTTCGTTTGTAGTATTCTCTATATCACAAACGTTGATGCTTACCGTCGGAGCATGTTATTATCTAACATTCACTGGCGTACCAGGAACAGCTACGTATTATGCCCTGATTATGACAGTATACACGTGGGTTGCAAAAGGTGCATGGTTTGCACTAGGATATCCATATGACTTCATTGTTACACCAGTATGGTTACCATCAGCAATGCTGTTGGACTTGGCGTATTGGGCAACAAAGAGAAACAAGCACTCGTTGATACTGTTTGGCGGAGTACTGGTAGGAATGTCATTGCCATTGTTCAACATGGTAAACCTGATAACAGTAGCAGACCCACTAGAAACGGCATTCAAATATCCAAGACCAACATTGCCACCATACATGACACCGATAGAACCGCAGGTCGGAAAGTTCTATAACAGTCCGGTCGCGCTTGGTGCAGGTGCTGGTGCAGTATTGTCCGTTACGTTTGCAGCGTTAGGATGTAAA
>gi|821346337|gb|CP011451.1|
TGCCACCGGAAGCAATCCACATGTCGCGATCAATTGATCTGATTTATTTTCCGATTCTGTGCATACTGCTGGTTGGAACATACCACATGCATTTTATGTTGCTGGCAGGTGACTGGGATTTCTGGATGGATTGGAAAGACCGTCAATGGTGGCCGGTCGTGACCCCGATTGTAGGCATTACCTACTGTTCAGCCATCATGTATTACCTTTGGGTTAACTATCGTCAACCATTTGGCGCGACACTGTGTATCGTCTGTCTGCTGGTGGGAGAATGGCTAACACGTTACTGGGGTTTTTACTGGTGGTCGCACTATCCACTTAACTTCGTGACCCCTGGCATCATGCTCCCAGGCGCACTGATGCTGGATATCACTATGTATCTAACCCGTAACTGGCTGGTTACCGCGTTAGTCGGCGGTGGATTTTTTGGTTTGTTGTTTTATCCAGGAAACTGGCCAATTTTTGGACCCACCCATCTGCCAGTCGTAGCTGATGGTGTATTACTTTCAATGGCAGACTTCATGGGGCACCTGTATGTGCGTACCGGTACACCAGAATATGTCCGTAATATTGAGCAAGGCTCACTGCGTACCTTTGGTGGCCATACCACTGTCATTGCTGCCTTCTTTGCGGCGTTTGTATCTATGCTGATGTTCGTCGTCTGGTGGTATCTCGGTAAAATTTATTGCACAGCCTTCTACTATGTTAAAGGCAAAAGAGGACGTATCGTGCAAAGAGATGACGTTACCGCGTTTGGTGAAGAAGGTTTCGCACAGGGGATCAAATA
>gi|164614480|gb|EU023020.1|
CACTACTTATTCATAGTAGTAGTTGCAGTAAACTCAACTTTGCTTACAATTAATGCTGGAGACTATATCTTCTACACAGATTGGGCATGGACATCATTTACTGTATTCTCAATTTCACAAACTCTAATGTTAACGGTAGGTGCAGTATACTATCTAACGTTTACAGGCGTTGTGGGAACAGCCACATACTATGCGTTAATTATGACAGTCTATACGTGGGTTGCAAAAGGTGCATGGTTTGCACTAGGTTATCCATATGACTTCATTGTTACACCAGTATGGATCCCATCGGCGATATTGTTAGATTTGGCGTATTGGGCTACAAAGAAGAATAAGCACTCGCTGATACTGTTTGGCGGAGTTCTGGTAGGAATGTCATTACCACTGTTTAACATGGTAAATCTGATTACAGTGGCAGATCCACTAGAGACTGCATTCAAGTATCCAAGACCAACGTTGCCACCATACATGACACCAATAGAACCGCAGGTCGGAAAGTTCTATAACAGTCCAGTCGCGCTTGGCGCGGGTGCTGGTGCTGTATTGTCAGTTACGTTTGCCGCGCTAGGTTGTAAATTGACTACGTGG
>gi|734985525|gb|KP084394.1|
ATGGTCTGGCTTAGACGTACAACGCACTACTTATTCATAGTAGTCGTTGCGGTCAACAGCACGCTGCTCACCATCAACGCAGGAGACTACATCTTCTACACTGACTGGATGTGGACATCCTTCGTGGTATTCTCGGTCTCGCAGCCGACTATGCTCGCTGTGGGTGCGATATACTACATGTTGTTCACAGGCGTGCCCGGCACTGCAACATACTATGCAACAATCATGACCATCTACACATGGGTCGCAAAAGGTGCATGGTTCGCACTTGGTTACCCCTACGACTTCGTCGTGGTGCCAGTGTGGATCCCGTCGGCAATGCTTCTAGACCTCACGTACTGGGCGACAAGACGAAACAAGCACGCTGCCATCATCATTGGCGGTACGCTGGTTGGCCTCTCTTTCCCGCTGTTCAACATGGTCAACCTGTTGCTCGTCAGGGACCCACTCGAGGTGGCCTTCAAGTATCCCAGGCCGACGCTGCCAGCATACATGACGCCTATAGAGCCTCAGGTAGGTAAGTTCTACAACTCGCCTGTCGCCCTGGGTTCAGGTGCTGGTGCAGTGCTAACGGTGCCCATCGCTGCGTTGGGTGCAAAACTTAACACGTGGACATACAGATGGATGGCCGC
>gi|949801738|gb|KT368201.1|
ATGGTCTGGCTTAGACGATGTACTCACTACTTATTCATAGTAGTAGTTGCAGTTAACTCAACACTGTTAACAATTAATGCAGGAGACTACATTTTCTATACTGACTGGGCTTGGACATCGTTTACGGTATTTTCAATATCGCAAACATTGATGCTTGCAGTAGGTGCAACATATTACCTGACATTTACAGGTGTTCCAGGAACAGCGACGTACTACGGCCTAATTATGACAGTATACACATGGGTAGCAAAAGGTGCATGGTTTGCATTAGGTTATCCATATGACTTCATTGTAACACCAATTTGGTTACCATCAGCAATGTTGCTTGATTTAGCCTATTGGGCCACAAAGAAGAACAAGCACTCCTTGATACTGTTTGGCGGTGTACTGGTAGGAATGTCTTTACCATTATTCAACATGGTAAACCTGATAACAGTCGCAGACCCACTAGAAACGGCATTCAAATATCCAAGACCAACATTGCCACCATACATGACACCAATAGAACCTCAAGTAGGTAAATTCTATAACAGTCCAGTAGCACTGGGTGCAGGTGCAGGTGCAGTTTTGTCGGTAACGTTTACGGCATTAGGTTGTAAACTGAATACTTGGACATACAGATGGATGGCCGC
>gi|356692306|gb|JN180056.1|
TTCATAGTTGTAGTTGCAGTAAACAGCACGCTATTGACAATTAATGCAGGAGACTATATCTTCTACACAGACTGGGCATGGACTTCATTTGTAGTATTTTCGATTTCACAATCGACTATGCTTGCAGTAGGGGCTATATACTATATGCTCTTTACAGGTGTTCCAGGAACCGCTACATACTATGCAACCATTATGACAATCTACACATGGGTTGCAAAGGGCGCATGGTTTGCATTAGGATACCCAATGGACTTCGTAACAGTACCAATATGGATACCCTCGGCAATGTTGTTGGATCTTACATATTGGGCTACAAGGCGCAATAAACACGCCGCCATTATCATTGGTGGGACTCTAATTGGCCTTTCGCTTCCAATGTTCAACATGATAAATCTATTGCTGATAAGGGATCCGCTAGAGGTTGCATTCAAGTATCCAAGACCCACACTTCCTCCTTATATGACACCAATCGAGCCCCAGGTCGGTAAATTCTACAACAGTCCTGTAGCATTGGGTTCAGGTGCAGGAGCAGTACTAACAGTGCCAATAGCGGCATTAGGTGCAAAACTGAACACGTGGACTTACAGATGGATGGCCGCTTGGTCAAAGTGGGA
>gi|258537584|gb|GQ481167.1|
ATGGTCTGGCTTAGACGATGTACTCACTACTTATTCATAGTAGTGGTAGCAGTCAACTCGACCTTGTTGACAATCAACGCAGGAGACTACATCTTCTACACTGACTGGATGTGGACATCTTATGTGATATTTACATTACCACAATCATTGATGCTCGCAGTTGGTGCAGCATACTACCTTACGTTCACTGGAGTTCCAGGAACTGCAACATATTACGCCCTCATTATGACGGTGTATACTTGGATTGCAAAAGGTGCATGGTTCTCCTTAGGATATCCATACAGCTTCATCGTTGTACCAATGTGGATACCATCGGCAATACTGATGGATCTGGCATACTGGGCAACAAAGAGAAACAAACACTCTTTGATCTTGATAGGCGGTGTACTCTGTGGAATGTC
>gi|428676274|gb|JX491190.1|
ATGGTCTGGCTTAGACGATGTACTCACTACTTATTCATAGTAGTAGTTGCAGTTAACTCAACACTGTTAACAATTAATGCAGGAGACTACATTTTCTATACTGACTGGGCTTGGACTTCGTTCACGGTATTTTCAATATCGCAAACGTTGATGCTTGCAGTAGGTGCAACATATTACCTGACATTTACAGGTGTTCCAGGGACAGCAACGTACTACGGCCTAATTATGACAGTATACACATGGGTAGCAAAAGGCGCATGGTTTGCACTAGGTTACCCATATGACTTCATTGTAACACCAATTTGGTTACCATCAGCAATGTTGCTTGATTTGGCCTATTGGGCAACAAAGAGGAACAAGCACTCCTTGATACTGTTTGGCGGAGTACTAGTAGGAATGTCTTTACCATTATTCAACATGGTAAACCTGATAACAGTAGCAGACCCACTAGAAACGGCATTCAAATACCCAAGACCAACATTGCCACCATACATGACACCAATAGAACCTCAAGTAGGTAAGTTCTATAACAGTCCAGTAGCGCTGGGTGCAGGTGCGGGTGCAGTTTTGTCAGTTACATTTACAGCTTTAGGTTGTAAACTAAACACTTGGACATACAGATGGATGGCCGC
>gi|772456629|gb|KP167755.1|
ATGGTCTGGCTTAGACGATGTACTCACTACTTGTTCATAGTAGTGGTTGCAGTAAACTCTACCCTGCTAACAATTAACGCAGGAGACTACATCTTCTACACCGATTGGGCCTGGACTTCGTTTGTCGTATTTTCAATATCACAAACACTGATGTTAGTAGTCGGCGCATGCTACTACCTGACATTTACTGGAGTCCCAGGAACAGCAACGTATTACGCGTTGATAATGACTGTTTACACATGGGTAGCAAAAGGTGCATGGTTTGCACTAGGATACCCATATGACTTCATTGTAACACCCGTTTGGCTTCCGTCAGCAATGTTGCTTGACTTGGCGTACTGGGTTACAAAGAAGAACAAGCACTCACTGATACTATTTGGTGGTGTGATGTGTGGAATGTCATTGCCGTTGTTTAACATGGTCAACCTCATCACTGTGGCTGATCCATTAGAGACTGCATTCAAATATCCAAGACCAACGCTTCCGCCGTATATGACTCCGATAGAGCCTGCTGTAGGCAAGTTCTATAACAGTCCAGTCGCACTAGGTGCTGGCGCGGGTGCTGTATTATCAGTAACCATGGCCGCATTGGGATGCAAACTGAACACGTGGACATACAGATGGATGGCCGC
>gi|21262981|gb|AF510079.1|
GACTGGGACTTCTGTTCGGACTGGAAAGACCGTCGTCTGTGGGTCACGGTGACCCCGATCGTGTTGGTGACCTTCCCGGCGGCGATCCAGGCGTGGGCCTGGGAAAAGTTCCGCAACCCCTGGGGCGCGACCATCGCGGTGTTGGCGTTGCTGTTTGGTGAGTGGGTCAACCGCTACTTCAACTTCTGGGGCTGGACCTACTTCCCCATCAACTTCGTATTCCCGGCGGTTCTGGTTCCGGGTGCGATTTTGCTCGACACCTTCCTGATGCTTTCGGGCAGCTACCTGTTCACGGCGATCGTGGGCGGTATGGCGTGGGGTCTGGTGTTCTATCCGGGCAACTGGCCGATGATTGCGCCGCTGCACGTGCCGGTGGAATACAACGGCATGCTGATGTCGATTGCCGACATTCAGGGTTACAACTATGTCCGTACCGGTACCCCCGAGTACATCCGCATGGTTGAAAAAGGCACCCTGCGTACCTTCGGTAAGGACGTAGCGCCGGTATCGTCGTTCTTCTC
>gi|930069406|gb|KR011691.1|
GACTGGGACTTCTGGTCGGATTGGAAAGATCGTCGTCTGTGGGTCACGGTGACCCCGATTGTGTTGATCACGTTCCCGGCCGCGGTACAGTCGTACCTGTGGGAGCGGTATCGTCAACCGTGGGGCGCGACGGTGTGCGTGCTGGGCCTGTTGCTGGGTGAGTGGATCAACCGCTACTTCAACTTCTGGGGCTGGACGTACCTCCCGGTCAATTTCGTCTTCCCGGCGATTCTGACCCCGGGTGCGATCATCCTGGACACGATGCTGATGCTGAGCGGCAGCTACCTGTTCACGGCGGTTGTCGGCGCGATGGGTTGGGGCCTGATTTTCTATCCGGGCAACTGGCCGATCATTGCACCGATTCACGTGCCGGTGGAATACAACGGCATGCTGATGTCGATTGCCGACATTCAGGGTTACAACTACGTCCGTACCGGTACGCCGGAATATATCCGGATGGTAGAGAAGGGCACGCTGCGTACGTTTGGTAAAGACGTTGCTCCGG
>gi|326836230|gb|JF406116.1|
GAGCGCTGGCTGTCCAAGATCGCCCTGGCGCAGAGCTTCTACGGCCACTTCTACATCGAGCACAACCGTGGCCACCACGTGCGGGTCGCCACCCCTGAGGATCCGGCGAGCAGCCGTTTCGGTGAGAACTTCTACCAGTTCGGGCCACGCACCGTCGGCGGCTCCCTCAAGAGCGCCTGGAACATCGAGAAGAAGCGCTACGCGCGCAAGAAGCAGCACCCCTTTCGGCTCGGCAACGACGTCCTCAACGCCTGGCTGATGTCGGCGGTGCTGTGGGGCGCGATGATCGCCTGGCTCGGCTTCGACATCGTCCCTTACCTCCTCATCCAGGCCGTCGTCGGTTTCTCGCTCCTCGAGGTCGTCAACTACATGGAGCACTACGGATGCTGCGCCAGAA
>gi|674278890|gb|KJ859379.1|
ATGGTCTGGCTTAGACGATGTACTCACTACTTGTTCATAGTAGTGGTTGCAGTAAACTCTACCCTGCTAACAATTAACGCAGGAGACTACATCTTCTACACCGATTGGGCCTGGACTTCGTTTGTTGTATTTTCAATATCACAAACACTGATGTTAGTAGTCGGCGCATGCTACTACCTGACATTTACTGGAGTCCCAGGAACAGCAACGTATTATGCGTTGATAATGACTGTTTACACATGGGTAGCAAAAGGTGCATGGTTTGCACTCGGATACCCATATGACTTCATTGTAACACCCGTTTGGCTACCGTCAGCAATGTTGCTTGACCTGGCGTACTGGGCTACAAAGAAGAACAAGCACTCACTGATACTATTTGGTGGTGTGATGTGTGGAATGTCATTGCCGTTGTTTAACATGGTCAACCTCATCACTGTGGCTGATCCATTAGAGACTGCATTCAAATATCCAAGACCAACGCTTCCGCCGTATATGACTCCGATAGAGCCTGCCGTAGGCAAGTTCTATAACAGTCCAGTCGCACTAGGTGCTGGCGCGGGTGCTGTATTATCAGTAACCATGGCCGCATTGGGATGCAAACTGAACACGTGGACATACAGATGGATGGCCGC
>gi|513131300|gb|KC735234.1|
ATGGTCTGGCTTAGACGATGTACTCACTACTTATTCATAGTAGTAGTTGCAGTTAACTCAACACTGTTAACAATTAATGCAGGAGACTACATTTTCTATACTGACTGGGCTTGGACTTCGTTTACGGTATTTTCAATATCGCAAACGTTGATGCTTGCAGTAGGTGCAACATATTACCTGACATTTACAGGTGTTCCAGGAACAGCGACGTACTACGGCCTAATTATGACAGTATACACATGGGTAGCAAAAGGCGCATGGTTTGCACTAGGTTATCCATATGACTTCATTGTAACACCAATTTGGTTACCATCAGCAATGTTGCTTGATCTAGCCTATTGGGCCACAAAGAAGAACAAGCACTCCTTGATACTGTTTGGCGGAGTACTGGTAGGTATGTCTTTACCATTATTCAACATGGTAAACCTGATAACAGTAGCAGACCCACTAGAAACGGCATTCAAACATCCAAGACCAACATTGCCACCATACATGACACCAATAGAGCCTCAAGTAGGTAAATTCTATAACAGTCCAGTAGCTCTGGGTGCAGGTGCAGGTGCAGTCTTGTCAGTTACATTTACAGCCTTAGGTTGTAAACTGAACACTTGGACATACAGATGGATGGCCGC
>gi|320042832|gb|HQ450810.1|
AACTGGCTGGTAACGGCCCTGGTAGGCGGTGGATTCTTTGGACTGTTCTTCTACCCAGGCAACTGGCCGATTTTTGGCCCAACCCACTTACCCGTGGTCGTTGAAGGTGTACTGTTATCGATAGCTGACTACACCGGCTTCCTGTATGTACGTACTGGTACCCCGGAATATGTCCGCTTGATTGAACAAGGTTCACTGCGTACCTTTGGTGGTCACACGACGGTGATTGCAGCGTTCTTCTCAGCGTTCGTATCGATGCTGATGTTCTGCGTATGGTGGTACTTTGGCAAACTGTACTGCACGGCTTTCTACTATNTTAAAGGAGAAAGAGG
>gi|761588910|dbj|AB984892.1|
CACTACTTGTTCATAGTAGTAGTTGCAGTTAACTCTACACTGTTAACAATTAATGCAGGAGATTACATCTTCTACACCGACTGGGCTTGGACTTCGTTCACGGTATTCTCAATATCGCAAACGTTGATGCTTGTAGTAGGTGCAACATATTACCTTACATTTACAGGTGTTCCAGGTACAGCAACGTACTACGGCCTTATTATGACAGTATACACATGGGTAGCAAAAGCAGCATGGTTCTCGCTTGGATATCCATATGACTTCATTGTAACTCCAGTTTGGTTACCATCAGCAATGATGTTAGACTTAGTTTACTGGGCAACAAAGAAGAACAAGCACTCCTTGATACTGTTCGGCGGCGTACTAGTAGGAATGTCAATACCATTATTCAACATGGTAAACCTGATAACAGTAGCAGACCCACTTGAAACGGCATTCAAGTATCCAAGACCAACATTGCCACCATACATGACACCGATAGAACCGCAGGTAGGTAAGTTCTATAACAGCCCAGTTGCTCTCGGTGCAGGTGCAGGTGCAGTATTGTCGGTAACATTTGCAGCGTTAGGTTGTAAACTAAACACTTGGACATACAGATGG
>gi|732554326|gb|KM924672.1|_1
CACGAGGCTGATCGGGAAATAGGTCCAGCCCCAGAAGTTGACGTAGCGGTTGATCCACTCGCCAATCAGCAGGCCCAGAGCCGCGAAAACGGCGCCGAACGGAAGACGGAAGTTAACCCACCAGAACGCCTGCGACGCCGCGCAGAAGGTCACGCCAAGGATCGGCACGACCGTCGGCCACATACGACGATCCTTCCAGTCAATCCAGAAGTCCCAGT
>gi|333829514|gb|JF936277.1|
TTCTACTGGTGGTCACACTACCCCATCAACTTTGTACTCCCCTCCACCATGATACCGGGAGCGCTGGTCATGGACACCGTCCTGCTGCTCACGCGCAACTGGATGGTCACAGCCCTGATTGGCGGCGGCGCGTTTGGTCTTTTGTTCTACCCGGGCAACTGGCCGATATTTGGCCCCACCCACCTGCCGCTGGTAGCTGAAGGCGTACTGCTGTCGTTGGCCGACTACACCGGCTTTCTGTATGTACGCACCGGCACGCCTGAGTACGTGCGCCTGATCAAACAAGGCTCGCTGCGAACCTTTGGCGGGCACACTACGGTCATTGCCGCATTCTTCTCCGCGTTTGTCTCCATGCTCATGTTCTGCGTGTGGTGGTACTTTGGCAAAGTCTACTGCACCGCCTTCTACTACGTAAAAGGCGCCCGTGGCCGCGTCAGCATGAAGAACGACGTCACCGCATTTGGCGAAGAAGGCTTTCCAGAGGGG
>gi|544182239|gb|KF618749.1|
ATGGTCTGGCTTAGACGATGTACTCACTACTTATTCATAGTAGTAGTTGCAGTTAACTCAACACTGTTAACAATTAATGCAGGAGACTACATTTTCTATACTGACTGGGCTTGGACTTCGTTTACGGTATTTTCAATATCGCAAACGTTGATGCTTGCAGTAGGTGCAACATATTACCTGACATTTACAGGTGTTCCAGGAACAGCGACGTATTACGCCCTAATTATGACAGTATACACATGGATAGCAAAAGGCGCATGGTTTGCACTTGGTTATCCATATGACTTCATCGTAACACCAATTTGGTTACCATCAGCAATGTTGCTTGATTTGGCCTATTGGGCTACAAAGAGGAACAAGCACTCCTTGATACTGTTTGGCGGAGTACTAGTAGGAATGTCTTTACCATTATTCAACATGGTAAACCTGATAACAGTAGCAGACCCACTAGAAACGGCATTCAAATACCCAAGACCAACATTGCCACCATACATGACACCAATAGAGCCTCAAGTAGGTAAATTCTATAACAGTCCAGTAGCACTGGGTGCAGGTGCGGGTGCAGTTTTGTCAGTTACATTTACAGCATTAGGTTGTAAACTAAACACTTGGACATACAGATGGATGGCCGC
>gi|326838559|gb|JF408445.1|
AAGGAGTCGCACGAGCGGTGGCTGTCCAAGATCGCGCTGGCCCCGGTGTTCTACGGCCACTTCTACATCGAGCACAACCGTGGCCACCACGTCCGCGTCGCCACCCCTGAGGACCCGGCCTCCTCACGACTGGGTGAGAACTTCTACCAGTTCTGGCTGCGC
>gi|269316542|gb|GU134440.1|_1
GGCGAGTGGATCAACCGCTACGTCAACTTCTGGGGCTGGACCTACTTCCCGATCAGCCTTGTGTTCCCGTCCGCTCTGATCGTTCCGGCGATCTGGCTTGACGTGATCCTGCTTCTGTCGGGCTCCTATGTGATCACGGCGATTGTTGGTTCGCTGGGCTGGGGTCTGTTGTTCTATCCGAACAACTGGCCGGCGATTGCGGCGTTCCACCAGGCGACTGAGCAGCATGGGCAGCTGATGACGCTTGCGGGTCTGATCGGCTTCCACTTCGTCCGCACCTCGATGCCGGAATACATCCGCATGGTCGAGCGCGGCACGCTGCGCACCTTCGGTAAAGACGTTGCGCCGG
>gi|350497827|gb|JN559352.1|
AGACGATGTACACACTACTTATTCATAGTAGTTGTTGCAGTTAACTCAACTCTGTTAACAATTAATGCAGGAGATTACATCTTCTACACTGACTGGGCTTGGACATCGTATACGGTATTTTCAATATCGCAAACTTTGATGCTTATTGTAGGAGCAACATACTATCTTACATTTACAGGCGTTCCAGGCACAGCAACGTACTACGCTCTAATTATGACAGTATACACATGGGTAGCAAAAGGTGCATGGTTTGCACCAGGATACCCATATGACTTCATTGTAACTCCAGTTTGGTTACCATCAGCAATGCTTTTGGATTTAGTCTACTGGGCAACAAAGAAGAACAAACACTCGTTGATACTGTTTGGCGGCGTACTGGTAGGAATGTCTCTACCATTATTCAATATGGTAAACCTGATAACAGTTGCAGACCCACTTGAAACGGCATTCAAATATCCAAGACCAACATTGCCACCATATATGACACCGATAGAACCCCAAGTAGGTAAGTACTTAACAGTCCAGTCGCACTGGGCGCAGGTGCAGGTGCAGT
>gi|186911941|gb|EU620212.1|
GGGGTTTCTACTGGTGGTCACACTACCCCATCAACTTTGTATTGCCCTCCACCATGATACCGGGAGCGCTGGTCATGGACACCGTCTTGCTGCTGACCCGCAACTGGATGGTCACAGCCCTGATTGGCGGCGGCGCGTTTGGTCTTTTGTTCTACCCGGGCAACTGGCCGATCTTTGGCCCCACCCACCTGCCGCTCGTGGCTGAAGGCGTCCTGCTGTCGTTGGCCGACTACACCGGTTTCCTGTATGTACGCACCGGCACGCCCGAGTACGTGCGCCTGATCGAACAAGGCTCGCTACGAACCTTTGGCGGCCACACCACGGTCATTGCCGCATTCTTCTCCGCGTTTGTCTCCATGCTCATGTTCTGCGTGTGGTGGTACTTTGGCAAAGTCTACTGCACCGCCTTCTACTACGTAAAAGGCGCCCGTGGTCGCGTCAGCATGAAGAACGACGTCACCGCATTGGCGAAGAAGGCTTTCCCGAGGG
>gi|591402945|gb|KJ138266.1|
GGGGTTTCTACTGGTGGTCACACTACCCCATCAACTTTGTATTCCCCTCCACCATGATACCTGGAGCGCTGGTCATGGACACCGTCTTGCTGCTCACACGCAACTGGATGGTTACAGCCCTGATAGGCGGGGGCGCGTTTGGTCTTCTGTTCTACCCGGGCAACTGGCCCATTTTTGGCCCGACCCACCTGCCGCTCGTGGCTGAAGGCGTACTGCTGTCGGTAGCCGACTACACCGGCTTCCTGTATGTACGCACCGGCACGCCCGAGTACGTGCGCCTGATCGAACAAGGCTCATTGCGAACCTTTGGCGGTCACACCACCGTCATTGCCGCATTCTTCTCCGCCTTCGTCTCCATGCTCATGTTCTGCGTATGGTGGTACTTTGGCAAAGTCTACTGCACCGCCTTCTACTACGTAAAAGG
>gi|356691013|gb|JN179404.1|
ATGGTCTGGCTTAGACGATCCATTTACTACTTGTTCATAGTAGTGGTTGCAGTAAACTCTACCCTGCTAACAATTAACGCAGGAGACTACATCTTCTACACCGATTGGGCCTGGACTTCGTTTGTCATATTCTCAATATCACAATCGTTGATGTTGGTAGTTGGCGCATGCTACTATCTCACATTTACGGGAGTCCCAGGAACAGCAACGTATTATGCGTTGATAATGACCGTCTACACATGGGTAGCAAAAGGTGCATGGTTTGCACTCGGATATCCATATGACTTCATTGTAACACCCGTTTGGCTGCCGTCAGCAATGTTGCTTGACCTGGCATACTGGGCGACAAAGAAGAACAAGCACTCACTGATACTATTCGGTGGTGTGATGTGTGGAATGTCATTGCCGTTGTTTAACATGGTCAACCTCATCACTGTGGCTGATCCATTAGAGACTGCATTCAAATATCCAAGACCAACGCTCGCTCCATATATGACACCGATAGAACCTGCGGTAGGCAAGTTCTATAACAGTCCGGTCGCATTGGGCGCAGGTGCAGGTGC
>gi|296280082|gb|GU988776.1|
ATGGTCTGGCTAAGACGATGTACTCACTACTTATTCATAGTAGTAGTTGCAGTTAACTCAACACTGTTAACAATTAATGCAGGAGACTACATCTTCTACACTGACTGGGCTTGGACTTCGTACACGGTATTCTCAATATCGCAAACGTTGATGCTTATTGTAGGTGCAACATATTACCTAACATTTACAGGCGTTCCAGGCACAGCAACGTACTACGCTCTGATTATGACAGTATACACATGGGTGGCAAAAGGTGCATGGTTCGCACTTGGTTATCCATATGGCTTCATTGTAACTCCAGTTTGGCTACCATCAGCAATGCTGTTGGACTTGGTCTATTGGGCAACAAAGAAGAACAAGCACTCCTTGATACTGTTCGGAGGAGTACTGGTAGGAATGTCATTACCATTGTTCAACATGGTAAACCTGATAACAGTAGCAGACCCACTAGAAACGGCATTCAAATATCCAAGACCAACATTGCCACCATATATGACACCAATCGAACCGCAAGTAGGTAAGTTCTATAACAGCCCAGTTGCTCTCGGTGCAGGTGCAGGTGCAGTATTGGCATGTACATTTGCAGCCTTAGGTTGTAAACTGAACACTTGGACATACAGATGGATGGCCGC
>gi|270064651|gb|GQ500261.1|
ATGTACACACTACTTATTCATAGTAGTTGTTGCAGTTAACTCAACTCTGTTAACAATTAATGCAGGAGACTACATCTTTTACACTGACTGGGCTTGGACATCGTATACGGTATTTTCAATATCGCAAACTTTGATGCTTATTGTAGGAGCAACATATTATCTTACATTTACTGGCGTTCCAGGCACAGCAACGTACTACGCTCTAATTATGACAGTATACACATGGATAGCAAAAGGTGCATGGTTTGCACTCGGATATCCATATGACTTCATTGTAACTCCAGTTTGGTTACCATCAGCAATGCTTTTGGATTTAGTCTACTGGGCAACAAAGAAGAACAAGCACTCCTTGATACTGTTTGGCGGCGTACTGGTAGGAATGTCTTTACCATTATTCAACATGGTAAACCTGATAACAGTAGCGGACCCGCTTGAAACGGCATTCAAATATCCAAGACCAACATTGCCACCATATATGACACCAATAGAACCGCAAGTAGGTAAGTTCTATAACAGTCCAGTTGCACTGGGCGCAGGTGCAGGTGCAGTTTTGGCATGTACATTTGCAGCACTAGGTTGTAAATTGAACACTTGG
>gi|482516385|gb|KC341658.1|
TCACGTTGACGCCGATCCTGTTGATCACCTTCCCTGCGGCGACGCAATATTTCATGTGGGAGAAGATGCGTCTTCCGATCGGCGCCACCTTTTGCGTGATGACGCTTCACTTCGGTCAATGGATGAATCGTGTCTTTAACTTCTACTATTGGGCCTGGTTCCCGGTCAACTTTACTACTCCTGGTATGATGATACCCAGTGCGATTTTCCTGGACGTGATGTTGATGATGACAGGAAGCTACATGTTTACGGCACTGTTCGGCGGTATGGGGTGGTCCCTGTTGTTCTATCCGGCGAACTGGGTCTGGCTCGCCCCGTTTCACCTGGCCGTCAAGCATCCAAGCGGGCCGCTCATGACGATCGCCGATCTGATGGGGATGGGTATGTGC
>gi|397745820|gb|JX028283.1|
GGGGTTTCTACTGGTGGTCACACTACCCCATCAACTTTGTATTGCCCTCCACCATGATACCTGGAGCGCTGGTCATGGACACCGTCTTGCTGCTCACCCGCAACTGGATGGTCACAGCCCTGATTGGCGGCGGCGCGTTTGGTCTTTTGTTCTACCCGGGCAACTGGCCGATATTTGGCCCCACCCACCTGCCGCTCGTGGCTGAAGGCGTACTGCTGTCGTTGGCCGACTACACCGGCTTCCTGTATGTATGCACCGGCACGCCGGAGTACGTGCGCCTGATCGAACAAGGCTCGCTACGAACCTTTGGCGGGCACACTACGGTCATTGCCGCATTCTTCTCCGCGTTTGTCTCCATGCTCATGTTCTGCGTGTGGTGGTACTTTGGCAAAGTCTACTGCACCGCCTTCTACTACGTAAAAGG
>gi|375341683|gb|JQ403904.1|
ATGGTCTGGCTTAGACGATGTACTCACTACTTGTTCATAGTAGTGGTTGCAGTAAACTCTACCCTGCTAACAATTAACGCAGGAGACTACATCTTCTACACCGATTGGGCCTGGACTTCGTTTGTCATATTTTCAATATCACAAACACTGATGTTAGTGGTCGGCGCATGCTACTACCTGACATTTACTGGAGTCCCAGGAACAGCAACGTATTATGCGTTGATAATGACTGTTTACACATGGGTAGCAAAAGGTGCATGGTTTGCACTCGGATACCCATATGACTTCATTGTAACACCCGTTTGGCTACCGTCAGCAATGTTGCTTGACTTGGCATACTGGGCTACGAAGAAGAACAAGCACTCACTGATTCTATTCGGTGGTGTGATGTGTGGAATGTCATTGCCGTTGTTTAACATGGTCAACCTCATCACTGTGGCTGATCCATTAGAGACTGCATTCAAATATCCAAGACCAACGCTTCCGCCGTATATGACTCCGATAGAACCGGCCGTAGGCAAGTTCTATAACAGTCCAGTCGCACTGGGTGCTGGCGCGGGTGCTGTATTATCAGTAACCATGGCCGCATTGGGATGCAAACTGAACACGTGGACATACAGATGGATGGCCGC
>gi|385764562|gb|JF798623.1|
GGTGACTGGGACTTCTGGACGGACTGGAAGGATCGCCGTCTGTGGGTCACGGTGACGCCGATCATGTGCATCACCTTCCCTGCGGCGGCACAATACTTCCTGTGGGGCAAGCTGCGCCTCCCCTTCGGGGCGACGTTCACCATCCTGGGGTTGTTGTTCGGCGAGTGGGTCAACCGTTACTTCAACTTCTGGGGCTGGACCTACTTCCCCATCAACTTCGTGTGGGCCGCGACCTTGGTCCCGGGCGCCATCATCCTCGACGTCCTCCTGCTGTGGTCGAAGAGCTTCCTGGTCACGGCCGTGATGGGTGGTCTTGGATTTGGCCTTATCTTCTATCCTGGAAACTGGGTCATGCTGGCGCCCCTGCACCAGCCGGTCGACTACCATGGGATGGCCATGACCATCGCCGACATCCAGGGCTACCACTGCGTGCGGACGGGTACGCCCGAGTACATCCGCTTCGTTGAGAAGGGCAGCTTGAGGACCTTCGGTAAAGACGTTGCTCCGG
>gi|684151689|gb|KM000668.1|
ATGTACTCACTACTTGTTCATAGTAGTGGTTGCAGTAAACTCTACCCTGCTAACAATTAACGCAGGAGACTACATCTTCTACACCGATTGGGCCTGGACTTCGTTTGTCATATTTTCAATATCACAAACACTGATGTTAGTAGTCGGCGCATGCTACTACCTGACATTTACTGGAGTCCCAGGAACAGCAACGTATTATGCGTTGATAATGACTGTTTACACATGGGTAGCAAAAGGTGCATGGTTTGCACTCGGATACCCATATGACTTCATTGTAACACCCGTTTGGCTACCGTCAGCAATGTTGCTTGACTTGGCATACTGGGCTACGAAGAAGAACAAGCACTCACTGATTCTATTTGGTGGTGTGATGTGTGGAATGTCATTGCCGTTGTTTAACATGGTCAACCTCATCACTGTGGCTGATCCATTAGAGACTGCATTCAAATATCCAAGACCAACGCTTCCGCCGTATATGACTCCGATAGAACCTGCCGTAGGCAAGTTCTATAACAGTCCAGTCGCACTGGGTGCTGGCGCGGGTGC
>gi|195537558|dbj|AB451503.1|
ATGGTCTGGCTTAGACGATGTACCCACTATTTATTCATAGTCGTAGTTGCAGTCAACTCTACTTTGTTAACAATTAACGCTGGTGACTATATCTTCTATACTGACTGGGCTTGGACATCATTTGTGGTATTCTCAATTGCCAACACTCTGATGACTATTGTTGGTGCTGTGTATTATCTTACATTTACAGGCGTACCTGGTACTGCAACGTACTATGGTCTGATTATGCAAGTCTATACTTGGGTTGCAAAAGTTGCATGGTTTGCACTTGGCTATCCAGTAGATTTCATCGTTCATCCAATGTGGATTCCATCTTGTATGCTGTTGGACTTGGCATATTGGGCGACAAAGAAAAATAAACACTCGCTGATATTCTTTGGTGGAGTTTTAGTTGGAATGTCAATGCCACTGTTCAATATGGTACAATTAATGTTGATTGCAGATCCACTAGAGACTGCATTCAAGTATCCAAGACCAACATTGCCTCCATACATGACGCCGATAGAACCGCAGGTTGGTAAGTTCTACAATAGCCCAGTAGCTCTGGGAGCGGGAGCTGGAGCGGTACTAGCATGTACATTTGCAGCATTAGGTTGTAAGCTTAACACATGGACATACAGATGGATGGCCGC
>gi|164614238|gb|EU022899.1|
CACTACTTATTCATTGTAGTAGTTGCGGTCAACTCAACGCTGTTAACAATTAACGCAGGTGACTACATTTTCTACACTGATTGGGCCTGGACATCGTTTGTAGTATTCTCTATATCACAAACATTGATGTTAACCGTCGGAGCTTGTTATTATCTAACATTCACTGGCGTACCAGGAACAGCTACGTATTATGCCTTGATTATGACAGTATACACATGGATTGCAAAGGGTGCATGGTTTGCACTAGGATATCCATATGACTTCATTGTAACACCAGTTTGGTTACCATCAGCAATGCTGTTGGATTTGGCTTATTGGGCTACAAAGAGAAACAAACACTCGTTGATACTGTTTGGCGGAGTACTAGTAGGAATGTCATTGCCATTGTTCAACATGGTAAACCTGATAACAGTAGCAGACCCACTAGAAACGGCATTCAAATATCCAAGACCAACATTGCCACCATACATGACACCAATAGAACCGCAGGTCGGAAAATTCTATAACAGTCCGGTCGCGCTAGGTGCAGGTGCTGGTGCAGTATTATCCGTAACGTTTGCAGCATTAGGTTGTAAA
>gi|906850323|gb|KP903184.1|_1
GGCGAGTGGATCAACCGCTACGTCAACTTCTGGGGCTGGACCTACTTCCCGATCAGCCTTGTGTTCCCGTCCGCTCTGATCGTTCCGGCGATCTGGCTTGACGTGATCCTGCTTCTGTCGGGCTCCTATGTGATCACGGCGATTGTTGGTTCGCTGGGCTGGGGTCTGTTGCTCTATCCGAACAACTGGCCGGCGATTGCGGCGTTCCACCAGGCGACGGAGCAGCATGGCCAGCTGATGACGCTTGCGGATCTGATCGGCTTCCACTTCGTCCGCACGTCGATGCCGGAATATATCCGCATGGTCGAGCGCGGCACGCTGCGCACCTTCGGTAAGGACGTTGCGCCGG
>gi|558022470|gb|KF362390.1|
GTGGGTACATACCACATGCATTTCATGCTACTTGCAGGCGATTGGGATTTCTGGCTTGATTGGAAAGATCGTCAATGGTGGCCGGTTGTTACTCCTATTGTAGGAATAACCTATTGTTCAACTATCATGTATTACCTCTGGGTAAATTACCGCCAGCCATTCGGCGCAACACTTTGTGTTGTTTGCTTGCTTGTTGGTGAATGGTTAACTCGCTACTGGGGCTCCTACTGGTGGTCACGTTATCCGATCAACTTTGTATTGCCATCCACGATGATTCCTGGTGCGCTGATCATGGACACATGTCTATTGTTGACTCGTAACTGGATGATTACAGCACTATTTGGTGGCGGAGCATTTGGGCTATTGTTCTATCCAGGTAACTGGCCGATCTTTGGACCAACTCACCCTCCGTTAGTAGTTGAAGGTGTATTGCTATCATTGGCTGATTACACTGGTTTCCTTTATGTTCGTACTGGTACACCTGAGTATGTTCGTTTAATCGAGCAAGGTTCACTACGTACCTTCGGTGGTCATACTACGGTAATTGCTGCGTTCTTCTCAGCATTTGTATCAATGCTAATGTTCGTTGTCTGGTGGTACCTAGGAAGGTTCTATTGCACATCGTTCTATTACGTTAAAGGTAAAAGAGGTCGCATC
>gi|189409653|gb|EU697788.1|
GGGGTTTCTACTGGTGGTCACACTACCCCATCAACTTTGTATTCCCCTCCACCATGATACCTGGAGCGCTGGTCATGGACACCGTCTTGCTGCTCACACGCAACTGGATGGTTACAGCCCTGATAGGCGGGGGCGCGTTTGGTCTTCTGTTCTACCCGGGCAACTGGCCCATTTTTGGCCCGACCCACCTGCTGCTCGTGGCTGAAGGCGTACTGCTGTCGGTAGCCGACTACACAGGCTTCCTGTATGTACGCACCGGCACGCCCGAGTACGTGCGCCTGATCGAACAAGGCTCATTGCGAACCTTTGGCGGTCACACCACCGTCATTGCCGCATTCTTCTCCGCCTTCGTCTCCATGCTCATGTTCTGCGTATGGTGGTACTTTGGCAAAGTCTACTGCACCGCCTTCTACTACGTAAAAGGCGCCCGTGGCCGCGTCAGCATGAAGAACGACGTCACCGCATTTGGCGAAGAAGGCTTTCCTGAGGGG
>gi|558023572|gb|KF362934.1|
TGTACTCACTACTTATTCATAGTAGTCGTTGCAGTCAACTCAACCCTGCTTACAATCAACGCAGGAGACTACATCTTCTACACTGACTGGGCATGGACTTCATTTGTCGTGTTCTCAATATCACAGACATTGATGTTAGTCGTAGGTGCAACTTACTATCTAACATTCACTGGAGTTCCAGGAACCGCAACGTACTACGCGCTTATTATGACCGTGTATACATGGATCGCAAAAGGCGCATGGTTCGCACTAGGTTACCCATATGACTTCATTGTTACACCAGTTTGGTTGCCATCAGCAATGTTGCTTGATCTGGCATACTGGGCAACAAAGAAGAACAAGCACTCACTGATACTATTCGGTGGTGTTCTGTGTGGAATGTCACTGCCATTGTTCAACATGGTCAATCTAATTACCGTGGCTGATCCATTGGAGACTGCATTCAAATATCCAAGACCAACTTTGCCTCCATACATGACTCCTATAGAACCCCAAGTGGGCAAATTCTATAACAGTCCAGTTGCACTCGGTGCAGGCGCAGGTGCTGTATTAGCATGTACCTTCGCCGCTCTCGGATGTAAGCTGAACACATGG
>gi|829463943|gb|KM595384.1|
ATGGTCTGGCTTAGACGATGTACTCACTACTTATTCATAGTAGTAGTTGCAGTTAACTCAACACTGTTAACAATTAATGCAGGAGACTACATTTTCTATACTGACTGGGCTTGGACATCGTTTACGGTATTTTCAATATCTCAAACGTTGATGCTTGTAGTAGGTGCATGTTATTACCTAACATTTACAGGTGTTCCAGGAACAGCAACGTACTACGGCCTTATAATGACAGTATACACATGGGTAGCAAAAGGTGCATGGTTTGCACTCGGATACCCATATGACTTCATTGTCACACCAGTATGGTTACCATCAGCCATGTTGCTTGATTTGGCATATTGGGCTACAAAGAAGAACAAACATTCGTTGATACTGTTTGGCGGAGTACTGGTAGGAATGTCGTTACCGATGTTTAACATGATAAACCTGATAACAGTGGCAGACCCACTAGAAACGGCCTTCAAATATCCAAGACCAACATTACCACCATACATGACGCCAATAGAACCGCAGGTAGGAAAGTTCTATAACAGTCCTGTTGCTTTAGGTGCTGGTGCTGGTGCAGTATTGGGAGTAACGTTTACGGCACTTGGTTGTAAACTAAACACCTGGACATACAGATGGATGGCCGC
>gi|906850267|gb|KP903156.1|
GGTGACTGGGACTTCTGGGCTGACTGGAAAGATCGCCGGCTCTGGGTCACGGTGACCCCGATCGTGCTGATCACCTTCCCGGCCGCTGTGCAATTTTTCCTGTGGGAAAAGTTCCGTCAGCCGTGGGGTGCGACGCTGTGCGTCCTGGCCCTGCTGTTTGGCGAATGGGTCAACCGCTACTTCAACTTCTGGGGCTGGACCTACTTCCCGGTGAACTTCGTGTTCCCGGCGATCCTGACCCCGGGTGCGATCCTGCTCGACACCTTCCTGATGCTCTCGGGCAGCTATCTGTTCACCGCCATCGTCGGCGGCATGGCTTGGGGCCTGGCGTTCTACCCGGGCAACTGGCCGATCATCGCCCCGCTCCACGCGCCGGTCGAATACAACGGCGTGCTGATGTCGATTGCCGACATCCAGGGCTACAACTATGTCCGTACCGGCACCCCCGAGTACATCCGCATGGTGGAAAAAGGCACCCTACGGACCTTCGGTAAGGACGTTGCGCCGG
>gi|514228983|gb|KF003470.1|
GGGGTTTCTACTGGTGGTCACACTACCCCATCAACTTTGTACTCCCCTCCACCATGATACCTGGAGCGCTGGTCATGGACACCGTCTTGCTGCTCACGCGCAACTGGATGGTGACAGCCCTGATTGGCGGCGGCGCATTTGGTCTTTTGTTCTACCCGGGCAACTGGCCGATATTTGGCCCGACCCACCTGCCGCTGGTAGCCGAAGGTGTCTTGCTGTCACTGGCTGACTACACCGGCTTCCTGTATGTACGCACGGGTACCCCTGAGTATGTACGGTTGATCGAACAAGGTTCCTTGCGTACCTTTGGAGGCCACACCACCGTGATTGCGGCGTTCTTCTCCGCGTTCGTCTCCATGCTGATGTTCTGCGTGTGGTGGTATTTTGGCAAGCTCTACTGCACCGCCTTCTTCTATGTCAAAGGTCCCCGGGGCCGAGTCACCATGAAGAACGACGTTACCGCGTACGGCGAAGAAGGCTTTCCCGAGGGG
>gi|124491607|gb|EF222168.1|
ATGCCGCCGGAAGCGGTAAGGATGTCCAGATACATAGATGCGGTGTACTTTCCGATTCTATGCATACTGCTGGTCGGAACTTACCACATGCACTTCATGTTGCTTGCAGGTGACTGGGATTTCTGGCTTGACTGGGAAGACCGTCAATGGTGGCCGGTGGTGACCCCGATCGTTGGGATCACGTATTGTGCCGCACTGATGTACTACCTTTGGGTGAATTACCGGTTGCCGTTTGGCGCGACGTTATGTGTAGTCTGCCTGCTGGTTGGGGAATGGCTGACGCGTTACTGGGGCTTCTACTGGTGGTCGCATTACCCGATCAACTTCGTACTGCCTTCGACCATGATTCCGGGCGCGCTGGTGATGGACACCTGTCTGTTGCTGACCCGCAGCTGGTTGATCACGGCCTTGGTAGGGGGTGGTGCATTCGGGCTGCTGTTCTATCCGGGTAACTGGCCGATTTTCGGACCCACCCACCTGCCGCTGGTTGCAGAAGGGGTCTTGCTGTCGGTTGCTGACTACACCGGGTTCCTCTATGTTCGTACAGGTACGCCTGAGTACGTTCGGTTGATCGAGCAAGGATCGTTGCGTACCTTTGGTGGTCACACCACGGTAATTGCCGCGTTCTTCTCGGCCTTCGTTTCCATGTTGATGTTCCTTGTCTGGTGGTACTTTGGCAAGGTATTTTGCACCTCGTTCTACTACGTCAAGGGTCCAAGAGGCCGTGTGGTAGAGAAGCACGATGTGACAGCATTTGGCGAAGAAGGCTTTCCCGAGGGG
>gi|385139018|gb|JQ955460.1|
GGCGACTGGGACTTCTGGCTGGACTGGAAGGACCGTCAATGGTGG
>gi|377825685|gb|JQ413784.1|
CACTACCCCATCAACTTCGTGACACCGGGCATTATGCTTCCGGGTGCGCTGATGCTGGACTTCACGCTGTATCTGACGCGCAACTGGCTGGTAACAGCTCTGGTTGGAGGTGGATTCTTCGGTCTGCTATTCTACCCAGGTAACTGGCCGATCTTTGGTCCAACGCATCTGCCAATCGTTGTAGAAGGAACACTGTTGTCGATGGCTGACTACATGGGCCATATGTATGTTCGTACGGGTACACCCGAGTATGTTCGTCATATTGAGCAAGGTTCACTGCGTACCTTTGGTGGTCATACTACCGTTATTGCAGCATTCTTCTCTGCGTTCGTATCAATGTTGATGTTCACTGTATGGTGGTATCTCGGAAAAGTTTACTGTACAGCCTTTTTCTACGTTAAAGGTAAAAGAGGTCGTATCGTACATCGCAATGATGTTACCGCATTCGGT
>gi|66866162|gb|AY795797.1|
ATGATTCCCGGAGCGCTGATCATGGACACATGTCTGTTGTTAACCCGTAACTGGATGATCACAGCACTGTTCGGTGGCGGAGCCTTTGGGTTACTGTTCTATCCGGGTAACTGGCCGATTTTCGGACCGACTCATCTCCCGTTAGTAGTAGAAGGAGTGCTGCTTTCGTTAGCTGACTATACCGGATTCCTTTATGTTCGTACTGGTACACCTGAGTATGTTCGGTTAATTGAACAAGGATCGTTACGTACCTTCGGTGGTCATACTACGGTGATTGCTGCATTCTTTGCGGCTTTTGTATCAATGTTAACGTTCGTTGTCTGGTGGTATCTGGGAA
>gi|149782737|gb|EF615109.1|
ATGCCGCCGGAAGCGGTCCACATGTCGCGCATGATTGACGCTGTGTATTTTCCGATTTTATGTATACTTTTAGTGGGTACTTTCCACATGCATTTTATGCTGTTGGCAGGTGACTGGGATTTTTGGCTTGACTGGAAAGATCGTCAATGGTGGCCGGTTGTCACCCCGATTGTTGGGATGATGTACTGTTCAGCACTGATGTACTATTTATGGGTAAACTACCGTTTGCCATTTGGCGCGACACTTTGCGTCATCTGCTTGTTGGTAGGTGAATGGTTAACACGCTACTGGGGATTCTACTGGTGGTCACATTACCCAATCAACTTTGTATTACCATCTACCATGATTCCTGGTGCATTAATGCTAGACACCATCTTGTTACTGACAGGTAACTGGTTGATTACGGCATTGCTAGGTGGTGGTTTCTGGGGTCTGTTCTTTTACCCTGGTAACTGGCCGATTTTTGGGCCAACCCATTTACCGTTAGTTGTAGAAGGCGTATTGCTTTCAGTTGCTGACTACACTGGTTTCCTTTATGTGCGTACAGGTACACCTGAATATGTGAGGCTGATTGAACAAGGGTCGCTACGAACCTTTGGTGGTCATACGACGGTGATTGCCGCATTCTTCTCTGCCTTTGTCTCCATGCTGATGTTTTGTGTATGGTGGTACCTTGGTAAGGTTTACTGCACGGCATTCCTCTATGTGAAAGGCGAAAGAGGCCGTATTTCTCAGAAGAACGACGTTACAGCGTTTGGTGAAGAAGGCTTTCCCGAGGGG
>gi|751872346|gb|KM882045.1|
ATGGTCTGGCTTAGACGATGTACTCACTACTTATTCATAGTAGTAGTAGCAGTTAACTCGACCCTGTTGACAATCAACGCGGGCGACTACATCTTCTACACAGACTGGGCTTGGACATCGTTTGTCATATTCTCAATATCACAAACGCTAATGCTCGCAGTAGGTGCGTCATATTATCTGACCTTTACTGGAGTTCCAGGAACAGCAACGTACTACGCGTTAATTATGACAGTTTACACATGGATTGCAAAAGGTGCATGGTTTGCACTAGGATATCCATATGACTTTATCGTAACGCCTGTATGGCTACCATCAGCAATGTTGATGGACTTGGCATACTGGGCAACAAGGAAGAACAAGCATTCATTGATCCTCTTTGGCGGAGTACTGTGTGGAATGTCATTGCCACTGTTCAATATGGTGAATCTAATCACCGTGGCAGATCCACTGGAAACTGCTTTCAAATATCCAAGGCCAACACTGCCTCCATACATGACACCAATAGAACCCCAAGTAGGCAAGTTCTATAACAGTCCAGTAGCGCTTGGCGCAGGTGCTGGTGCTGTTTTGTCAGTAACGTTTACAGCTCTTGGTTGTAAACTGACTACGTGGACATACAGATGGATGGCCGC
>gi|326838632|gb|JF408518.1|
GAGCGCTGGCTCTCCAAGATCGCGCTGGCCCAGAGCTTCTACGGCCACTTCTACATCGAGCACAACCGCGGCCACCACGTCCGGGTCGCGACCCCGGAGGACCCGGCGAGCGCCCGGTTCGGTGAGAACTTCTACCAGTTCTGGCCGCGCA
>gi|909159316|gb|KP765871.1|
TCGGATTGGAAAGACCGTCGACTGTGGGTGACGGTGACCCCGATTGTGTTGGTGACGTTCCCGGCGGCGATCCAGGCGTGGGCTTGGGAGCGGTTCCGCAATCCGTGGGGTGCGACCATTGCGGTTCTGGCGCTGCTGTTTGGTGAATGGGTCAACCGCTACTTCAACTTCTGGGGCTGGACCTACTTCCCCATCAACTTCGTATTCCCGGCGGTTCTGGTTCCGGGTGCGATTTTGCTCGACACCTTCCTGATGCTTTCGGGCAGCTACCTGTTCACGGCGATTGTGGGCGGTATGGCTTGGGGCCTGATTTTCTATCCGGGCAACTGGCCGGTCATTGCGCCGCTGCACGTACCGGTGGAATACAACGGCATGCTGATGTCGGTTGCGGGCATTCAGGGTTACAACTATGTGCGTACCGGTACGCCGGAGTACATCCGCATGGTTGAAAAAGGCAC
>gi|75992613|dbj|AB234555.1|
AACTTTGTAACACCGGGTACCATGCTTCCGGGCGCACTGATGCTGGACTTCACAATGTACCTGACACGCAACTGGCTGGTAACAGCACTGGTTGGTGGTGCATTCTTTGGTCTGTTGTTCTACCCTGGCAACTGGGCAATTTTTGGCCCAACCCATCTGCCAATCGTTGTAGAAGGAACCCTGTTATCAATGGCTGACTACATGGGTCACCTGTATGTCCGTACAGGTACACCAGAATATGTTCGTCATATTGAACAAGGCTCATTACGTACCTTTGGTGGTCATACAACTGTGATTGCAGCGTTCTTCGCATCATTCGTATCCATGTTGATGTTTGCAGTCTGGTGGTATCTTGGAAAAGTATATTGCACAGCCTTTTTCTACGTTAAAGGTAAAAGAGGTCGTGTTGTACAACGCAATGACGTTACAGCATTTGGT
>gi|269314685|gb|GU058820.1|
AGTCGTTGCAGTCACTCAACACTGTTAAAATTAACGCAGGAGATTACATCTTCTACACTGACTGGGCTTGGACTTCGTACACGGTATTCTCAATATCGCAAACGTTGATGCTTGTAGTAGGTGCAACATATTACCTAACATTTACAGGTGTTCCAGGTACAGCAACGTACTACGCTCTGATTATGACAGTATACACATGGGTTGCAAAAGGTGCATGGTTTGCACTTGGATATCCATATGACTTCATTGTGACTCCAGTTTGGTTACCATCAGCGATGCTTTTGGATTTAGTTTACTGGGCAACAAAGAAGAACAAGCACTCCTTGATACTGTTCGGCGGCGTACTGGTAGGAATGTCATTACCATTATTCAATATGGTAAACCTGATAACAGTCGCAGACCCACTTGAAACGGCATTCAAATATCCAAGACCAACATTGCCACCATACATGACACCGATAGAACCGCAGGTAGGTAAGTTCTATAACAGCCCAGTTGCGCTCGGTGCAGGTGCAGGTGCAGTATTGGCATGTACGTTTGCAGCGTTAGGTTGTAAGCTAAATACTTGGACATACAGATGGATGGC
>gi|656180162|emb|LK021573.1|_1
CTGCTGGTTGGCGAGTGGATCAACCGCTACGTCAACTTCTGGGGCTGGACCTACTTCCCGATCAGCCTTGTGTTCCCGTCCGCGCTGATCGTTCCGGCGATCTGGCTTGACGTGATCCTGCTTCTGTCGGGCTCCTATGTGATCACGGCGATTGTTGGTTCGCTGGGCTGGGGTCTGTTGTTCTACCCGAACAACTGGCCG
>gi|194440417|dbj|AB449296.1|
CACACTACTTATTCATAGTAGTAGTTGCAGTTAACTCTACACTGTTAACAATTAATGCAGGAGATTACATCTTCTACACTGACTGGGCTTGGACTTCGTACACGGTATTCTCAATATCGCAAACGTTGATGCTCATAGTAGGTGCAACATATTATCTTACATTTACTGGCGTTCCAGGCACAGCAACGTACTACGCTCTAATTATGACAGTATACACATGGATAGCAAAAGCCGCATGGTTTTCACTTGGTTATCCATATGACTTCATTGTAACTCCAGTTTGGTTGCCATCAGCAATGCTGTTGGACTTGGTTTACTGGGCAACAAAGAAGAACAAGCACTCGTTGATACTGTTTGGCGGCGTACTGGTAGGAATGTCATTACCATTATTCAACATGGTAAACCTGATAACAGTAGCAGACCCACTAGAAACGGCATTCAAGTATCCAAGACCAACATTGCCACCATATATGACACCAATCGAACCGCAAGTAGGTAAGTTCTATAACAGCCCAGTTGCTCTCGGTGCAGGTGCAGGTGCAGTATTGGGATGTACATTTGCAGCATTAGGTTGTAAATTGAACACTTGGACATACCGATGG
>gi|321156563|emb|FR734281.1|
GGTGACTGGGACTTCTGGACGGACTGGAAGGATCGCCGTCTGTGGGTCACGGTGACGCCGATCATGTGCATCACCTTCCCTGCGGCAGCGCAATACTTCCTGTGGGGCAAGCTGCGCCTCCCCTTCGGGGCGACGTTCACCATCCTGGGGTTGTTGTTTGGCGAGTGGGTCAACCGTTACTTCAACTTCTGGGGCTGGACCTACTTCCCGATCAACTTCGTGTGGGCCGCAACCATGGTCCCGGGTGCCATCATCCTCGACGTCATCCTGCCGTGGTCGAAGAGCTACATAGTCACAGCCGTGGTGGGTGGTCTTGGGTTTGGCCTCATCTTCTATCCCGGTAACTGGCCCATGCTGGCGCCCCTGCACCAGCCGGTCGAGTACCACGGGATGTCCATGACCATCGCCGACATCCAAGGTTACCACTACGTGCGGACGGGTACGCCCGAGTACATCCGCTTCGTCGAGAAGGGCAGCTTAAGGACCTTCGGTAAAGACGTTGCTCCGG
>gi|157885108|gb|EF551036.1|
ACAATTAATGCAGGAGACTACATCTTCTACACTGACTGGGCGTTGGACGTCGTTTTGTAGTATTTTCGATATCACAATCGACAATGCTTGCAGTAGGAGCAATTTACTACATGCTCTTTACAGGAGTTCCAGGTACAGCGACATATTACGCAACCATTATGACAATTTATACATGGGTTGCAAAAGGAGCTTGGTTTGCATTAGGATACCCGTATGACTTCATCGCAGTACCAGTATGGATACCTTCAGCAATGTTGTTAGACCTTACATATTGGGCCACGAGGCGCAATAAGCACGCCGCTATACTTATCGGCGGAACTTTGATCGGTCTCTCAATCCCACTCTTCAACATGATAAACTTACTGCTGGTAAGAGATCCCCTGGAAGTAGCATTCAAGTATCCTCGACCGACATTGCCACCTTACATGACGCCTATAGAACCTCAGGTCGGTAAGTTCTACAACAGTCCCGTAGCCTTGGGAGCTGGCGCTGGGGCAGTGCTAACTGTGCCTATTGCAGCGTTAGGT
>gi|336108384|gb|JF824629.1|
TTCATAGTAGTAGTTGCAGTTAACTCAACACTGTTAACAATTAATGCAGGAGACTACATTTTCTATACTGACTGGGCTTGGACTTCGTTTACGGTATTTTCAATATCACAAACGTTGATGCTTGCAGTAGGTGCAACATATTACCTGACATTTACAGGTGTTCCAGGAACAGCAACGTACTACGGCCTAATTATGACAGTATACACATGGGTAGCAAAAGGCGCATGGTTTGCACTAGGTTACCCATATGACTTCATTGTAACACCAATTTGGTTACCATCAGCAATGCTGCTTGATTTAGCCTATTGGGCAACAAAGAGGAACAAGCACTCCTTGATACTGTTTGGCGGAGTATTGGTAGGAATGTCTTTACCATTATTCAACATGGTAAACCTGATAACAGTAGCAGACCCACTAGAAACGGCATTCAAATACCCAAGACCAACATTGCCACCATACGTGACACCAATAGAACCTCAAGTAGGTAAGTTCTATAACAGTCCAGTAGCACTGGGTGCAGGTGCGGGTGCAGTTTTGTCAGTTGCATTTACAGCCTTAGGTTGTAAACTAAACACTTGGACATACAGATGGATGGCCGC
>gi|684180403|gb|KJ863915.1|
ATGGTCTGGCTTAGACGATGTACTCACTACTTATTCATAGTAGTAGTTGCAGTTAACTCAACACTGTTAACAATTAATGCAGGAGACTACATTTTCTATACTGACTGGGCTTGGACTTCGTTCACGGTATTTTCAATATCGCAAACGTTGATGCTTGCAGTAGGTGCAACATATTACCTGACATTTACAGGTGTTCCAGGAACAGCAACGTACTACGGCCTAATTATGACAGTATACACATGGGTAGCAAAAGGCGCATGGTTTGCACTAGGTTATCCATATGACTTCATTGTAACACCAATTTGGTTACCATCAGCAATGTTGCTTGATCTAGCCTATTGGGCCACAAAGAGGATCAAGCACTCCTTGATACTGTTTGGCGGAGTACTGGTAGGAATGTCTTTACCATTATTCAACATGGTAAACCCGATAACAGTAGCAGACCCACTAGAAACGGCATTCAAATATCCAAGACCAACATTGCCACCATACATGACACCAATAGAGCCTCAAGTAGGTAAGTTCTATAACAGTCCAGTAGCACTGGGTGCAGGTGCGGGTGCAGTTTTGTCAGTTACATTTACAGCATTAGGTTGTAAACTAAACACTTGGACATACAGATGGATGGCCGC
>gi|171673992|gb|EU490329.1|
GGTCTGGCTTAGACGATGTACTCACTACTTGTTCATAGTAGTAGTCGCAGTCAATTCAACTCTGCTTACAATTAACGCAGGAGACTACATCTTCTATACTGATTGGGCCTGGACATCGTTTGTAGTATTCTCAATATCTCAAACATTGATGCTCGCTGTAGGTGCAGCATATTATCTGACCTTCACTGGAGTTCCAGGAACCGCAACGTATTATGCCCTTATCATGACAGTCTACACTTGGATTGCCAAAGGAGCATGGTTCGCATTAGGTTACCCATACGACTTTATTGTTACACCAGTTTGGCTACCGTCAGCAATGCTGTTGGACTTAGCATACTGGGCAACAAAGAAGAATAAGCACTCTCTGATACTATTTGGCGGAGTCTTAGCTGGAATGTCATTGCCACTATTCAACATGGTCAATTTGATCACTGTGGCAGACCCACTAGAGACTGCATTCAAGTATCCAAGACCAACGTTACCACCATACATGACTCCGATAGAGCCGCAGGTAGGTAAGTTCTATAACAGCCCAGTTGCACTTGGTGCAGGAGCTGGTGCAGTACTTGCATGTACTTTCACGGCTCTAGGTTGTAAACTAACAACCTGGACATACAGATGGATGGCCG
>gi|164614452|gb|EU023006.1|
CACTACTTATTCATAGTAGTGGTAGCAGTTAATTCAACTCTGCTCACAATTAATGCAGGTGACTATATCTTCTACACAGATTGGGCTTGGACTTCCTTTGTAGTATTTTCTATCTCACAAACTTTGATGCTTTGTGTAGGTGCAACATATTACCTAACATTTACAGGAGTTCCAGGTACAGCAACATACTACGCGTTGACCATGACGGTGTATACTTGGGTAGCAAAAGGTGCATGGTTTGCACTCGGATATCCATATGACTTCATTGTAACACCAGTATGGATTCCATCAGCAATGCTTTTGGACTTGGCATATTGGGCGACAAAGAAGAACAAACACTCTCTGATACTATTCGGCGGAGTATTGTGTGGAATGTCGTTACCATTGTTTAACATGGTAAACCTGATTACAGTAGCGGATCCATTGGAAACTGCATTCAAGTATCCAAGACCTACGTTGCCACCATACATGACACCAATAGAACCTCAGGTAGGTAAGCTCTATAACAGCCCAGTTGCGCTCGGCGCAGGAGCTGGAGCAGTGTTATCTGTAACGTTTACGGCGTTGGGATGTAAACTGACTACGTGG
>gi|326834674|gb|JF404560.1|
GAGCGCTGGCTGTCCAAGATCGCGCTCGCGCAGAGCTTCTACGGCCACTTCTACATCGAGCACAACCGCGGCCACCACGTGCGCGTCGCCACCCCCGAGGACCCCGCGTCCTCGCGGATGGGCGAGACGTTCTACGCGTTCTGGCCGCGCACGGTCGTCGGCTCGCTGAAGAGCGCCTGGCGCGTGGAGAAGCGCCGCTACGCACGGCGTCAGCAGCACCCGTGGCGGATCGGCAACGACGTGCTCAACGCCTGGCTGATGTCGGTCGTGCTCTTCGGCGGCCTGATCGCGTGGCTCGGCGTCGGCATCAACGCCGTACCTCATCGTCCAGGCGGTCGTCGGCTTCTCGCTGCTCGAGGTCGTCAACTACATAGGAGCACTACGGGATGCTGCG
>gi|255929804|gb|GQ250741.1|
ATGGTCTGGCTTAGACGATGTACTCATTATCTATTCATAGTTGTAGTTGCAGTCAACTCAACTTTGTTAACAATTAACTCGGGAGACTATATCTTCTACACTGATTGGGCTTGGACATCATTTGTCGTATTCTCAATTGCCAATACTTTGATGACTATTGTTGGTGCTGTGTATTATCTTACATTTACAGGCGTACCTGGTACCGCAACGTACTATGGTCTGATTATGCAAGTCTATACTTGGGTTGCAAAAGTTGCATGGTTTGCACTTGGCTATCCAGTAGATTTCATCGTTCATCCAATGTGGATTCCATCGTGTATGCTGTTGGACTTGGCATATTGGGCGACAAAGAAGAATAAACACTCGCTGATATTCTTTGGTGGAGTTTTAGTTGGAATGTCAATGCCACTGTTCAACATGGTACAGTTGATGTTGATAGCGGATCCACTAGAAACTGCATTCAAGTATCCAAGACCAACATTGCCTCCATACATGACGCCGATAGAACCGCAGGTAGGTAAATTCTACAATAGCCCAGTAGCTTTGGGAGCGGGAGCTGGATCGGTACTAGCATGTACATTTGCGGCATTAGGTTGTAAGCTTAACACATGGACATACAGATGGATGGCCGC
>gi|336108292|gb|JF824583.1|
CACTATTTATTCATAGTAGTAGTTGCTGTAAACAGTACTTTATTGACTATCAACGCAGGAGACTACATTTTCTACACAGACTGGGCTTGGACTTCCTTTGTAGTATTTTCAATTTCACAATCTACAATGCTTGTAGTTGGTGCAATATACTACATGTTATTTACAGGAGTACCAGGAACAGCTACATATTATGCGACAATTATGACAATATACACATGGGTTGCAAAAGGTGCATGGTTTGCACTTGGATATCCATATGACTTCATTGTAACACCAGTTTGGATACCATCAGCTATGTTATTGGACCTTGTATACTGGGCTACCAGAAGAAACAAGCATGCAGCAATTATCATTGGTGGAACTTTGGTAGGATTATCATTACCAATATTCAATATGATAAATCTCTTGCTTGTAAAGGATCCTCTAGAAATGGCATTTAAGTATCCAAGACCGACGTTACCACCATATATGACACCAATCGAACCTCAGGTAGGAAAGTTCTATAACAGTCCCGTTGCGTTAGGCTCCGGTGCAGGAGCGGTCTTATGTGTACCTATAGCAGCACTAGGTGCTAAGTTAAATACATGGACATAC
>gi|727358204|gb|KM404339.1|
GGGGTTTCTACTGGTGGTCACACTACCCCATCAACTTTGTATTCCCCTCCACCATGATACCTGGAGCGCTGGTCATGGACACCGTCTTGCTGCTCACACGCAACTGGATGGTTACAGCCCTGATTGGCGGGGGCGCGTTTGGTCTTCTGTTCTACCCGGGCAACTGGCCCATTTTTGGCCCCACCCACCTGCCGCTCGTGGCTGAAGGCGTACTGCTGTCGGTAGCCGACTACACAGGCTTCCTGTATGTACGCACCGGCACGCCCGAGTACGTGCGTCTGATCGAACAAGGCTCATTGCGAACCTTTGGCGGTCACACCACCGTCATTGCCGCATTCTTCTCCGCCTTCGTCTCCATGCTCATGTTCTGCGTATGGTGGTACTTTGGCAAAGTCTACTGCACCGCCTTCTACTACGTAAAAGGCGCCCGTGGCCGCGTCAGCATGAAGAACGACGTCACCGCATTTGGCGAAGAAGGCTTTCCAGAGGGG
>gi|743621828|gb|KM590546.1|
GACTACATATTCTATACAGATTGGGCTTGGACTTCGTACACGGTATTTTCAATATCGCAAACGTTGATGCTTGTAGTAGGTGCAACATATTACCTTACATTTACAGGCGTTCCAGGTACAGCAACGTACTACGGCCTTATTATGACAGTATACACATGGGTAGCCAAAGGTGCATGGTTTGCACTAGGATATCCATATGACTTCATTGTGACCCCAATTTGGTTACCATCAGCAATGTTGCTTGATCTAGCTTATTGGGCAACAAAGAAGAACAAGCACTCCTTGATACTGTTTGGCGGAGTACTAGTAGGAATGTCATTACCATTGTTCAACATGGTAAACCTGATAACAGTTGCAGATCCACTAGAGACGGCCTTCAAATATCCAAGACCAACATTGCCACCATACATGAC
>gi|660047069|gb|KJ814725.1|
ATGGTCTGGCTTAGACGATGTACTCACTATTTATTCATAGTTGTAGTTGCAGTAAACTCGACTTTGTTAACAATTAACTCTGGTGACTATATCTTCTATACTGATTGGGCCTGGACGTCATTTGTAGTATTTTCTATAGCTAACACTTTGATGACTGTTGTTGGTGCTGTGTATTATCTTACATTTACTGGTGTACCCGGTACTGCATCGTATTACGGTTTGATTATGCAAGTCTATACATGGGTTGCAAAAGTTGCATGGTTTGCACTTGGTTACCCAGTGGATTTCATTGTTCATCCAATGTGGATTCCATCGTGTATGTTATTGGACTTGGCATATTGGGCGACAAAGAAGAATAAACACTCGCTGATATTCTTTGGCGGAGTTTTAGTTGGAATGTCAATGCCACTGTTCAACATGGTACAGTTGATGTTGATAGCAGATCCACTAGAAACTGCATTCAAGTATCCAAGACCAACATTGCCTCCATACATGACGCCGATAGAACCGCAGGTAGGTAAGTTCTACAACAGCCCAGTAGCTCT
>gi|226432850|gb|FJ845800.1|
GACTGGAAGGATCGTCGTATGTGGCCGACGGTCGTGCCGATTCTGGGCGTGACCTTCTGCGCGGCGTCGCAGGCGTTCTGGTGGGTGAACTTCCGTCTGCCGTTTGGCGCGGTGTTCGCGGCTCTTGGCCTCCTGATTGGCGAGTGGATCAACCGCTACGTCAACTTCTGGGGCTGGACCTACTTCCCGATCAGCCTTGTGTTCCCGTCCGCTCTGATCGTTCCGGCGATCTGGCTTGACGTGATCCTGCTTCTGTCGGGCTCCTATGTGATCACGGCGATTGTTGGTTCGCTGGGCCGGGGTCTGTTGTTCTATCCGAACAACTGGCCGGCGATTGCGGCGTTCCACCAGGCGACGGAGCAGCATGGCCAGCTGATGACGCTTGCGGATCTGATCGGCTTCCACTTCGTCCGCACGTCGATGCCGGAATACATCCGCATGGTCGAGCGCGGCACGCTGCGCACCTTC
>gi|296938329|gb|HM022988.1|
ATGGTCTGGCTTAGACGATGTACTCACTACTTGTTCATAGTAGTAGTCGCAGTCAATTCAACTCTGCTTACAATTAACGCAGGAGACTACATCTTCTATACTGATTGGGCCTGGACATCGTTTGTAGTATTCTCAATATCTCAAACATTGATGCTCGCTGTAGGTGCAGCATATTATCTGACCTTCACTGGAGTTCCAGGAACCGCAACTTATTATGCCCTTATCATGACAGTCTATACTTGGATTGCCAAAGGAGCATGGTTCGCATTAGGTTACCCATACGACTTTATTGTTACACCAGTTTGGCTACCGTCAGCAATGCTGTTGGACTTAGCATACTGGGCAACAAAGAAGAATAAGCACTCTCTGATACTATTTGGCGGAGTCTTAGTTGGAATGTCATTGCCACTATTCAACATGGTCAATTTGATCACTGTGGCAGACCCACTAGAGACTGCATTCAAGTATCCAAGACCAACGTTACCACCATACATGACTCCGATAGAGCCGCAGGTAGGTAAGTTCTATAACAGCCCAGTTGCACTTGGTGCAGGAGCTGGTGCAGTACTTGCATGTACTTTCACGGCTCTAGGTTGTAAACTAACAACCTGGACATACAGATGGATGGCCGC
>gi|311992178|gb|HQ142898.1|
GGGGTTTCTACTGGTGGTCACACTATCCAATCAACTTTGTAACACCAGGGATCATGCTTCCAGGTGCGTTGATGCTGGATTACACCATGTACTTGACTCGCAACTGGCTGGTAACAGCATTGGTTGGTGGCGGATTCTTCGGTTTGCTGTTCTATCCAGGTAACTGGCCAATTTTTGGACCAACCCATCTGCCTATCGTTGTAGAGGGAACATTGTTGTCAATGGCTGACTACATGGGCCATCTGTATGTTCGTACAGGTACACCAGAGTATGTTCGTCATATTGAGCAAGGTTCGCTGCGTACCTTCGGTGGTCACACCACAGTTATTGCGGCATTCTTCTCGGCATTTGTATCAATGCTCATGTTCACGGTATGGTGGTATCTTGGAAAAGTGTACTGCACAGCTTTCTTCTACGTTAAAGGGAAAAGAGGTCGTATCGTACAACGTAATGATGTCACTGCATTTGGCGAAGAAGGCTTTTCAGAGGGG
>gi|674279210|gb|KJ859539.1|
GGGGTTTCTACTGGTGGTCACACTACCCCATCAACTTCGTAACACCGGGCATTATGCTTCCGGGTGCGCTGATGCTGGACTTCACGCTGTATCTGACACGCAACTGGCTGGTGACGGCTCTGGTTGGAGGTGGATTCTTCGGTCTGCTGTTCTATCCGGGTAACTGGCCGATTTTTGGACCAACCCATTTGCCAATCGTTGTAGAAGGCACATTGCTGTCGATGGCTGATTACATGGGACATCTGTATGTTCGTACAGGTACACCCGAGTATGTTCGTCATATTGAGCAAGGTTCACTGCGTACCTTTGGTGGTCATACCACAGTTATTGCAGCATTCTTCTCTGCGTTCGTATCAATGTTGATGTTCACCGTATGGTGGTATCTTGGAAAAGTTTACTGTACAGCCTTTTTCTACGTTAAAGGTAAAGGAGGTCGTATCGTACATCGCAATGATGTTACCGCATTCGGTGAAGAAGGCTTTCCAGAGGGG
>gi|913470127|gb|KP781543.1|
ATGGTCTGGCTTAGACGATGTACTCACTACTTATTCATAGTAGTAGTTGCAGTTAACTCAACACTGTTAACAATTAATGCAGGAGACTACATTTTCTATACTGACTGGGCTTGGACTTCGTTTACGGTATTTTCAATATCTCAAACGTTGATGCTTGCAGTAGGTGCAACATACTACCTTACATTTACAGGTGTTCCAGGAACAGCAACGTACTACGGCCTAATTATGACAGTATACACATGGATAGCAAAAGGTGCATGGTTTGCATTAGGATATCCATATGACTTCATTGTAACACCAATTTGGTTACCATCGGCAATGTTGCTTGATCTAGCCTATTGGGCAACAAAGAGGAACAAGCACTCCTTGATACTGTTTGGCGGAGTATTGGTAGGAATGTCTTTACCATTATTCAACATGGTAAACCTGATAACAGTAGCAGACCCACTAGAAACGGCATTCAAATACCCAAGACCAACATTGCCACCATACATGACACCAATAGAGCCTCAAGTAGGTAAATTCTATAACAGTCCAGTAGCACTGGGTGCAGGTGCAGGTGCAGTTTTGTCGGTTACATTTACAGCCCTAGGTTGTAAACTAAACACTTGGACATACAGATGGATGGCCGC
>gi|570438740|gb|KF727237.1|
CACTACTTATTCATAGTAGTAGTCGCAGTCAACTCAACTTTGCTAACAATCAACGCAGGGGACTACATCTTCTATACTGATTGGGCCTGGACATCGTTTGTAGTATTTTCAATATCTCAAACACTTATGCTCACTGTAGGTGCGTGTTACTATCTCACCTTCACTGGAGTTCCAGGAACCGCAACTTACTATGCATTAATCATGACAGCCTACACATGGATTGCAAAAGGTGCATGGTTCGCATTAGGTTACCCATATGACTTCATCGTTACACCAGTTTGGCTACCATCAGCAATGCTGTTGGACTTAGCGTACTGGGCAACAAAGAAGAATAAGCACTCTCTGATACTATTTGGCGGAGTCTTAGTTGGAATGTCATTGCCACTATTCAACATGGTCAATTTGATCACTGTGGCAGACCCACTAGAGACTGCATTCAAGTATCCAAGACCAACGTTACCACCATACATGACTCCGATAGAGCCGCAGGTAGGTAAGTTCTATAACAGCCCAGTTGCACTTGGTGCAGGAGCTGGTGCAGTACTTGCATGTACTTTCACGGCTCTAGGTTGTAAA
>gi|734985503|gb|KP084383.1|
ATGGTCTGGCTTAGACGATGTACTCACTACTTGTTCATAGTAGTGGTTGCAGTAAACTCTACCCTGCTAACAATTAACGCAGGAGACTACATCTTCTACACCGATTGGGCCTGGACTTCGTTTGTCATATTCTCAATATCACAATCGTTGATGTTGGTAGTTGGCGCATGCTACTATCTAACATTCACGGGAGTCCCAGGAACAGCAACGTATTATGCGTTGATAATGACCGTCTACACATGGGTAGCAAAAGGTGCATGGTTTGCACTCGGATACCCATATGACTTCATTGTAACACCAGTTTGGCTACCGTCAGCAATGTTGCTTGACTTGGCGTACTGGGCGACAAAGAAGAACAAGCACTCACTGATTCTATTCGGTGGTGTGATGTGTGGAATGTCATTGCCGTTGTTTAACATGGTCAACCTCATCACTGTGGCTGATCCATTAGAGACTGCATTCAAATATCCAAGACCAACGCCCGCTCCATATATGACTCCGATAGAACCTGCGGTAGGCAAGTTCTATAACAGTCCAGTCGCATTGGGCGCAGGTGCAGGTGCTGTATTATCAGTAACCATGGCCGCGCTAGGATGTAAGCTGAACACGTGGACATACAGATGGATGGCCGC
>gi|585127627|gb|KC758375.1|
ATGGTCTGGCTTAGACGATGTACTCACTACCTATTCATAGTAGTGGTTGCAGTTAATTCGACCCTGTTAACAATTAACGCAGGAGACTACATCTTCTACACAGACTGGGCCTGGACTTCGTTTGTAGTATTCTCTATATCACAAACGCTTATGCTTGCAGTAGGTGCAGCATATTATCTAACCCTTACAGGTGTTCCAGGAACAGCAACGTACTACGCATTAATTATGACGGTATACACATGGATTGCAAAAGGTGCATGGTTTGCACTCGGATATCCATATGACTTCATTGTTACACCAGTATGGTTACCATCAGCAATGCTTTTGGATCTGGCATATTGGGCGACAAAGCGAAACAAGCACTCGTTGATACTGTTTGGCGGAGTACTGGTAGGAATGTCTTTACCGTTATTCAACATGGTAAACTTGATCACAGTCGCAGACCCACTTGAAACGGCATTCAAATATCCAAGACCAACATTGCCACCATACATGACACCAATAGAACCGCAAGTAGGCAAATTCTATAACAGCCCAGTTGCGTTGGGTGCAGGTGCTGGTGCAGTGCTGTCTGTAACGTTTGCAGCATTAGGTTGTAAGCTTACCACGTGGACATACAGATGGATGGCC
>gi|951670557|gb|KT323518.1|
GGGGTTTCTACTGGTGGTCACACTACCCCATCAACTTTGTATTCCCCTCCACCATGATACCTGGAGCGCTGGTCATGGACACCGTCTTGCTGCTCACCCGCAACTGGATGGTTACAGCCCTGATTGGCGGGGGCGCGTTTGGTCTTCTGTTCTACCCGGGCAACTGGCACATTTTTGGCCCCACCCACCTGCCGCTCGTGGCTGAAGGCGTACTGCTGTCGGTAGCCGACTACACAGGCTTCCTGTATGTACGCACCGGCACGCCCGAGTACGTGCGCCTGATCGAACAAGGCTCATTGCGAACCTTTGGCGGTCACACCACCGTCATTGCCGCATTCTTCTCCGCCTTCGTCTCCATGCTCATGTTCTGCGTATGGTGGTACTTTGGCAAAGTCTACTGCACCGCCTTCTACTACGTAAAAGGCGCCCGTGGCCGCGTCAGCATGAAGAACGACGTCACCGCATTTGGCGAAGAAGGCTTTCCCGAGGGG
>gi|519129211|gb|KF256230.1|
ATGTGGCCGACGGTTGTGCCGATTCTCGGCGTGACCTTCTGCGCTGCCGCTCAGGCTTTCTGGTGGGTTAACTTCCGCCTTCCGTTCGGCGCCGTGTTCGCGGCTCCGGGCCTCCTGATTGGCGAGTGGATCAACCGCTACGTCAACTTCTGGGGCTGGACCTACTTCCCGATCAGCCTTGTGTTCCCGTCTGCTCTGATCGTTCCGGCGATCTGGCTTGACGTGATCCTGCTTCTGTCGGGCTCCTATGTGATCACGGCGATTGTTGGTTCGCTGGGCTGGGGTCTGTTGTTCTACCCGAACAACTGGCCGGCGATTGCGGCGTTCCATCAGGCGACGGAGCAGCATGGTCAGCTGATGACGCTTGCGGATCTGATCGGCTTCCACTTCGTCCGCACGTCGATGCCGGAATATATCCGCATGGTCGAGCGCGGCACGCTGCGCACCTTCGGTAAAGACGTTGCTCCGG
>gi|326838994|gb|JF408880.1|
GAGCGCTGGCTGTCCAAGATCGCCCTGGCGCAGAGCTTCTACGGCCACTTCTACATCGAGCACAACCGCGGGCACCACGTGCGGGTGGCCACGCCCGAGGACCCGGCCAGCAGCCGGATGGGCGAGAACTTCTACCAGTTCTGGCCGCGCACCGTC
>gi|95116048|gb|DQ501025.1|
ATGTACACACTACTTATTCATAGTAGTAGTTGCAGTAAACTCGACCCTGTTAACAATTAACGCAGGAGATTACATCTTCTATACTGATTGGGCCTGGACATCATACACGGTATTCTCTATATCGCAAACTTTGATGCTCACTGTAGGTGCAACATATTACCTAACATTTACAGGCGTTCCAGGAACCGCAACGTATTACGGGTTAATTATGACAGTGTATACATGGGTAGCAAAAGGCGCATGGTTCGCACTAGGTTATCCATATGACTTCATCGTAACACCAGTATGGTTACCATCAGCAATGCTGTTGGACTTGGCATATTGGGCTACAAAGAGAAACAAGCACTCGCTGATTCTGTTCGGAGGTGTGCTAGTTGGAATGTCATTACCGCTGTTCAACATGGTCAACTTAATCACGGTCGCAGACCCACTTGAAACGGCATTCAAGTATCCAAGACCAACATTACCACCATACATGACTCCGATAGAACCGCAAGTCGGTAAATTCTATAACAGCCCGGTAGCACTGGGTGCTGGAGCTGGTGCAGTATTGTCGGTAACGTTTGCAGCGTTGGGTGTTAAACTCAATACGTGG
>gi|410992053|gb|JX845665.1|
TGTACACACTACTTATTCATAGTAGTCGTGGCAGTAAACTCAACCCTGTTGACAATTAATGCAGGTGACTACATCTTCTACACTGACTGGGCTTGGACATCATATACGGTCTTCTCAATTTCACAGACTTTGATGCTTTCCGTAGGTGCATGTTATTATCTAACATTTACCGGTGTTCCAGGAACGGCAACGTACTACGCATTGATCATGACAGTGTATACGTGGATAGCAAAAGGAGCATGGTTCTCCCTAGGTTATCCATATGACTTCATTGTTGTACCAGTTTGGTTACCATCCGCAATGTTGCTGGATTTGGTATATTGGGCTACAAAGAAGAACAAGCACTCACTGATCTTGTTTGGCGGAGTACTAGTAGGAATGTCATTACCGCTGTTCAACATGGTAAACTTGATGACAGTAGCAGATCCATTAGAAACTGCATTCAAGTATCCGAGACCAACATTACCACCATACATGACTCCAATCGAGCCGCAAGTAGGTAAATTCTACAACAGTCCAGTCGCTTTAGGTGCTGGTGCTGGTGCAGTATTGGCAGTCACGTTTACGGCGTTAGGTTGTAA
>gi|341837562|gb|JF924203.1|
TGGTCTGGCTTAGACGATGTACTCATTACTTGTTCATAGTAGTGGTTGCAGTAAACTCTACCTTGTTAACAATTAACACAGGAGACTACATCTTCTACACAGACTGGGCCTGGACATCTTATACTGTATTCTCAATTGGAAACATTCTCATGATTTCAGTTGGTGCTACGTATTACCTATTATTTACAGGAGTTCCAGGAACAGCTAGTTATTACGGCTTAATTATGCAAGTTTATACCTGGGTTGCTAAAGGCGCATGGTTTGCATTGGGATATCCATATGACTTCATAGTGACTCCTATGTGGATACCGTCGTGTATGTTATTGGACTTGGCATATTGGGCTTCGAAGAGAAACAAGCACTCGCTAATTCTGTTTGGTGGAGTACTTGTAGGTATGTCATTCCCGTTGTTCAACATGGTAAACTTGTTGACAGTAGCAGACCCACTAGAAACGGCATTCAAATACCCAAGACCAACATTGCCACCATACATGGTTCCAATAGAGCCGCAGGTCGGAAAATTCTATAATAGTCCTGTAGCTCTTGGTGCTGGTACTGGTGCTGTATTGGCAGTTACGTTTACGGCATTGGGAGCTAAACTCAACACGTGGACATACAGATGGATGGCCGC
>gi|523457946|gb|KC596389.1|
TGTACTCATTATTTATTCATAGTTGTAGTTGCAGTCAACTCAACATTGTTAACAATTAACTCGGGAGACTATATTTTCTACACTGATTGGGCTTGGACATCATTCGTGGTATTCTCAATTGCCAATACTTTGATGACCATTGTCGGTGCTGTGTATTATCTTACATTTACGGGCGTACCTGGTACTGCAACGTACTATGGTCTGATTATGCAAGTCTATACTTGGGTTGCAAAAGTTGCATGGTTTGCGCTTGGCTATCCAGTAGATTTCATCGTTCATCCAATGTGGATTCCATCGTGTATGCTGTTGGACTTGGCATATTGGGCGACAAAGAAGAATAAACACTCGCTGATATTCTTTGGTGGGGTTTTAGTTGGAATGTCAATGCCACTGTTCAACATGGTACAGTTGATGTTGATAGCAGATCCACTAGAAACTGCATTCAAGTATCCAAGACCAACATTGCCTCCATACATGACGCCGATAGAACCGCAGGTAGGTAAGTTCTACAATAGCCCAGTAGCTTTGGGTGCTGGTGCAGGATCGGTTCTGTCAGTAACGTTTGCAGCATTGGGTTGTAAGCTCAATACTTGG
>gi|261863568|gb|GU056157.1|
GGGGACTGGGACTTCTGGGTTGACTGGAAGGATCGTCGTATGTGGCCGACGGTCGTGCCGATTCTGGGCGTGACCTTCTGCGCAGCGTCGCAGGCTTTCTGGTGGGTTAACTTCCGCCTTCCGTTCGGCGCCGTGTTCGCGGCTCTGGGCCTCCTGATTGGCGAGTGGATCAACCGCTACGTCAACTTCTGGGGCTGGACCTACTTCCCGATCAGCCTTGTGTTCCCGTCTGCCCTGATCGTTCCGGCGATCTGGCTTGACGTGATCCTGCTTCTGTCGGGTTCGTATGTGATCACGGCGGTTGTCGGTTCGCTGGGCTGGGGTCTGCTGTTCTATCCGAACAACTGGCCGGCGATTGCCGCCTTCCACCAGGCGACCGAGCAGCATGGCCAGCTGATGACGCTTGCTGACCTGATCGGCTTCCACTTCGTCCGCACGTCGATGCCGGAATACATCCGCATGGTCGAGCGCGGCACGCTGCGCACGTTCGGTAAAGACGT
>gi|345422309|gb|JN183560.1|
ATGGTCTGGCTTAGACGATGTACCCACTACTTGTTCATAGTAGTGGTTGCAGTTAACTCAACCTTGTTAACAATTAACGCAGGAGACTACATCTTCTACACAGACTGGGCCTGGACATCATACACGGTATTCTCTATATCGCAAACTTTGATGCTCACTGTTGGTGCAGTATATTATCTGACATTTACAGGAGCTCCAGGAACAGCAACATGCTACGCATTAATTATGACAGTATACACGTGGGTAGCAAAAGGTGCATGGTTCGCACTCGGATATCCATATGACTTCATTGTTACACCAGTATGGTTACCATCAGCAATGCTTTTGGATCTGGCATATTGGGCGACAAAGCGAAACAAGCACTCGTTGATACTGTTTTGCGGAGTACTGGTAGGAATGTCTTTACCGTTGTTCAACATGGTAAACTTGATCACAGTCGCAGACCCACTTGAAACGGCATTCAAATATCCAAGACCAACATTGCCACCATACATGACACCGATAGAACCGCAAGTAGGCAAATTCTATAACAGCCCAGTTGCGTTGGGTGCAGGTGCTGGTGCGGTGCTGTCTGTAACGTTTGCAGCATTAGGTTGTAAGCTTACCACGTGGACATACAGATGGATGGCCGC
>gi|255696978|emb|FN393941.1|
GGGGACTGGGACTTCTGGTCGGACTGGAAAGACCGTCGACTGTNGGTCACGGTGACCCCGATCGTACTGGTCACCTTCCCGGCGGCCGTACAATCCTACCTGTNGGAGCGGTATCGTCTGCCCTGGGGAGCCACCGTGTGCGTCCTGGGTCTGCTGCTGGGCGAGTGGATCAACCGTTATTTCAACTTCTGGGGCTGGACCTACTTCCCGATCAACTTCGTGTTCCCTGCCTCGCTGGTGCCGGGCGCCATCATCCTGGACACCGTGCTGATGCTGTCGGGCAGCTACCTGTTCACCGCGATCGTCGGTGCGATGGGCTGGGGTCTGATCTTCTACCCGGGCAACTGGCCGATCATCGCGCCGCTGCACGTGCCGGTGGAATACAACGGCATGCTGATGTCGATCGCCGACATCCAGGGTTACAACTATGTGCGTACGGGTACGCCTGAGTACATCCGCATGGTAGAGAAGGGCACCCTGCGTACCTTCGGTAAGGACGT
>gi|14575637|dbj|AB064395.1|
GGCGATTGCGGCGTTCCACCAGGCGACGGAGCAGCATGGTCAGCTGATGACGCTTGCGGATCTGATCGGCTTCCACTTCGTCCGCACGTCGATGCCGGAATATATCCGCATGGTCGAGCGCGGCACGCTGCGCACC
>gi|631795796|gb|KJ497768.1|
GGGGTTTCTACTGGTGGTCACACTATCCAATCAACTTTGTAACACCAGGGATTATGCTTCCAGGTGCGTTGATGCTGGATTACACCATGTACTTGACTCGCAACTGGCTGGTAACAGCATTGGTTGGTGGCGGATTCTTCGGTTTGCTGTTCTACCCAGGTAACTGGCCAATTTTTGGACCAACCCATCTGCCTACCGTTGTAGAGGGAACATTGTTGTCAATGGCTGACTACATGGGCCATCTGTATGTTCGTACAGGTACACCAGAGTATGTTCGTCATATTGAGCAAGGTTCGCTGCGTACCTTCGGTGGTCACACCACGGTTATTGCGGCATTCTTCTCGGCGTTTGTATCAATGCTCATGTTCGCGGTATGGTGGTACCTTGGAAAAGTGTACTGCACAGCTTTCTTCTACGTTAAAGGGAAAAGAGGTCGTGTTGTACAACGTAATGATGTCACTGCATTTGGCGAAGAAGGCTTTGCAGAGGGG
>gi|746839286|gb|KP141890.1|
GGGGTTTCTACTGGTGGTCGCATTACCCGATCAACTTCGTACTGCCTTCCACCATGATTCCGGGCGCGCTAGTAATGGACACCTGTCTGTTGCTGACCCGCAGCTGGCTGATCACGGCACTGGTAGGGGGTGGCGCATTCGGGCTGCTGTTCTATCCGGGTAACTGGCCGATTTTCGGACCCACCCACCTGCCGCTGGTCGCAGAAGGGGTCTTGTTGTCGGTTGCTGACTACACCGGTTTCCTCTATGTCCGTACCGGTACACCCGAGTACGTACGGTTGATTGAGCAAGGATCGTTGCGTACCTTTGGTGGTCACACCACGGTAATTGCCGCGTTCTTCTCGGCCTTCGTTTCCATGCTGATGTCCCTTGTCTGGTGGTACTTTGGTAAGGTATTCTGCACCTCGTTCTACTACGTGAAGGGCCCCAGAGGCCGTGTAGTGGAGAAGCACGATGTGACAGCTTTTGGCGAAGAAGGCTTTCCCGAGGGG
>gi|554681004|gb|KF365877.1|
GGTGACTGGGACTTCTGGGTTGACTGGAAAGACCGCCGTCTGTGGGTGACCGTGGTGCCGATCGTGCTGGTCACGTTCCCGGCTGCTACCCAGGTTATGTTGTGGGAGCGTCTGCGTCTTCCTTGGGGCGCGACGGTTTGCGTGTTGGGCCTGCTGTTTGGTGAGTGGGTCAACCGTTACTTCAACTTCTGGGGCTGGACCTACTTCCCCATCACCCTGTGCTTCCCCTCGCAGATCGTGCCGGGCGCCATCCTGCTCGACGTTGTTCTGCTGCTGTCCGGCAGCTACCTGCTGACCGCGATCGCGGGCGGCATGGCTTGGGGCTTGATCTTCTACCCGGGCAACTGGCCGGTGATCGCTCCGTACCACGTGCCGGTGGAATACAACGGCATGCTGCTGTCGGTGGCTGACTTGCTGGGCTACAACTATGTACGTACCGGTACCCCCGAGTACATCCGCATGGTTGAAAAAGGCACCCTGCGTACCTTCGGTAAAGACGTTGCTCCGG
>gi|164614116|gb|EU022838.1|
CACTACTTATTCATTGTAGTAGTTGCGGTCAACTCAACGCTGTTAACAATTAACGCAGGAGACTACATTTTCTACACTGATTGGGCCTGGACATCGTTTGTAGTATTCTCTATATCACAAACATTGATGTTAACTGTCGGAGCTTGTTATTATCTAACATTCACTGGCGTACCAGGAACAGCTACGTACTATGCCTTGATTATGACAGTATACACGTGGATTGCAAAGGGTGCATGGTTTGCACTAGGATATCCATATGACTTCATTGTAACACCAGTTTGGTTACCATCAGCAATGCTGTTGGATTTGGCTTATTGGGCTACAAAGAGAAACAAGCACTCGTTGATACTGTTTGGCGGAGTACTAGTAGGAATGTCATTGCCATTATTCAACATGGTAAACCTGATAACAGTAGCAGACCCACTAGAAACGGCATTCAAATATCCAAGACCAACATTGCCACCATACATGACACCAATAGAACCACAGGTCGGAAAATTCTATAACAGTCCGGTCGCGCTAGGTGCAGGTGCTGGTGCAGTATTGTCCGTAACGTTTGCAGCGTTAGGTTGTAAACTGA
>gi|390188874|gb|JN591296.1|_1
CTGGGCCTGCTGATCGGCGAGTGGATCAACCGCTACGTCAACTTCTGGGGCTGGACCTACTTCCCGATCAGCCTGTGCTTCCCGTCCGCTCTGATCGTTCCGGCGATCTGGCTCGACGTGATCCTGCTTCTGTCGGGCTCCTATGTGATCACGGCGGTTGTCGGTTCGCTGGGCTGGGGTCTGCTGTTCTATCCGAACAACTGGCCGGCGATCGCCGCCTTCCACCAGGCGACCGAGCAGCATGGTCAGCTGATGACGCTGGCCGATCTGATCGGCTTCCACTTCGTCCGCACCTCGATGCCGGAATACATCCGCATGGTCGAGCGCGGCACGCTGCGCACCTTCGGTAAAGACGTTGCGCCGG
>gi|537445364|gb|KF041546.1|
ATGGTCTGGCTTAGACGATGTACTCACTACTTATTCATAGTAGTAGTTGCAGTTAACTCAACACTGTTAACAATTAATGCAGGAGACTACATTTTCTATACTGACTGGGCTTGGACTTCGTTTACGGTATTTTCAATATCGCAAACGTTGATGCTTGCAGTAGGTGCAACATATTACCTGACATTTACAGGTGTTCCAGGAACAGCGACGTATTACGCCCTAATTATGACAGTATACACATGGATAGCAAGAGGCGCATGGTTTGCACTTGGTTATCCATATGACTTCATTGTAACACCAATTTGGTTACCATCAGCAATGTTGCTTGATTTGGCCTATTGGGCTACAAAGAGGAACAAGCACTCCTTGATACTGTTTGGCGGAGTACTAGTAGGAATGTCTTTACCATTATTCAACATGGTAAACCTGATAACAGTAGCAGACCCACTAGAAACGGCATTCAAATACCCAAGACCAGCATTGCCACCATACATGACACCAATAGAGCCTCAAGTAGGTAAATTCTATAACAGTCCAGTAGCACTGGGTGCAGGTGCGGGTGCAGTTTTGTCAGTTACATTTGCAGCATTAGGTTGTAAACTAAACACTTGGACATACAGATGGATGGCCGC
>gi|575798127|gb|KF757082.1|
GGGGACTGGGACTTCTGGGTTGATTGGAAGGATCGTCGTATGTGGCCGACGGTAGTCCCGATTCTGGGCGTGACCTTCTGCGCCGCTTCGCAGGCGTTTTTCTGGGTGAACTTCCGTCTGCCGTTCGGCGCGGTGTTCGCGGCTCTTGGCCTTCTGATTGGGGAGTGGATCAACCGCTACGTCAACTTCTGGGGCTGGACCTACTTCCCGATCAGCCTCGTGTTCCCGTCCGCTCTGATCGTTCCGGCGATCTGGCTTGACGTGATCCTGCTTCTGTCGGGCTCTTACGTGATCACGGCTGTGGTCGGCGCTCTGGGCTGGGGCCTGCTGTTCTACCCGAACAATTGGCCGGCGATTGCGGCGTTCCATCAGGCGACCGAGCAGCATGGTCAGCTGATGACCCTGGCTGACCTGATCGGCTTCCACTACGTCCGCACGTCGATGCCGGAATATATCCGCATGGTCGAGCGCGGCACGCTGCGCACCTTCGGTAAAGACGTTGCTCCGG
>gi|169642895|emb|AM849640.1|
GCGACTGGGACTTCTGGGTCGACTGGAAGGATCGTCGTATGTGGCCGACGGTTCTGCCGATCCTCGGCGTGACCTTCTGCGNGGCGTCGCAGGCTTTCTGGTGGGTCAACTTCCGTCTTCCGTTCGGCGCCGTTTTCGCGGTTCTGGGCCTGATGATCGGCGAGTGGATCAACCGCTACGTCAACTTCTGGGGCTGGACCTACTTCCCGATCAGCCTCGTGTTCCCGTCTGCTATGATCGTTCCGGCGATCTGGCTCGACGTGATCCTGCTCCTGTCGGGCTCCTATGTGATCACGGCGGTTGACGGTTCGCTCGGCTGGGGTCTGCTGTTCTATCCGAACAACTGGCCGGCGATCGCCGCCTTCCACCAGGCGACCGAGCAGCATGGTCAGTTGATGACCCTGGCTGACCTGATCGGCCTCCACTACGTCCGCACGTCGATGCCGGAATACATCCGCATGGTCGAGCGCGGCACGCTGCGCACGTTC
>gi|606261289|gb|KJ410778.1|
GACTGGGACTTCTGGTCCGACTGGAAGGATCGTCGTCTGTGGGTCACCGTCACCCCGATCGTCCTGGTCACCTTCCCGGCGGCCGTCCAGTACTTCCTGTGGGAGCGTTTCCGTCAGCCGTGGGGCGCCACCGTCTGCGTACTGGCCCTTTTGTTCGGCGAATGGGTCAACCGTTACTTCAACTTCTGGGGCTGGACCTACTTCCCCGTGAACTTCTGCTTCCCGGCCATTCTGGTCCCCGGTGCGATCCTGCTCGACACCGTCCTGTTGCTGTCCGGCAGCTACCTGTTCACCGCCATCGTCGGCGCCATGGGCTGGGGTCTGATTTTCTACCCGGGCAACTGGCCGATCATCGCCCCGCTGCACGTACCGGTTGAATACAACGGCATGCTGATGTCGATTGCCGACATCCAGGGGTACAACTATGTGCGTACCGGCACCCCCGAGTACATCCGCATGGTAGAGAAGGGCACCCTGCGTACCTTCGGTAAGGACGTTGCGCCGG
>gi|684149303|gb|KJ994813.1|
GGGGTTTCTACTGGTGGTCACACTATCCTATCAATTTCGTAACACCGGGTATTATGCTTCCAGGTGCGCTGATGCTGGATTTCACGATGTATCTGACACGCAACTGGCTGGTGACGGCTCTGGTTGGAGGTGGATTCTTCGGTCTGCTGTTCTATCCGGGTAACTGGCCGATCTTTGGTCCGACACATCTGCCAATCGTCGTAGAAGGAACACTGTTGTCGATGGCTGACTACATGGGCCATATGTATGTTCGTACGGGTACACCCGAGTATGTTCGTCACATTGAGCAAGGTTCACTGCGTACCTTTGGTGGTCATACCACAGTTATTGCAGCATTCTTCTCTGCGTTCGTATCAATGTTGATGTTCACCGTATGGTGGTATCTTGGAAAAGTTTACTGTACAGCCTTTTTCTACGTTAAAGGTAAAAGAGGTCGTATCGTACATCGCAATGATGTTACCGCATTCGGTGAAGAAGGCTTTCCAGAGGGG
>gi|171467308|gb|EU239017.1|
ATGTACACACTACTTATTCATAGTAGTTGTTGCAGTTAACTCAACTCTGTTAACAATTAATGCAGGAGATTACATCTTCTACACTGACTGGGCTTGGACTTCGTTTACGGTATTTTCAATATCGCAAACGTTGATGCTTATCGTAGGTGCATGTTATTATCTTACGTTTACTGGCGTTCCAGGCACAGCGACGTACTACGCTCTAATTATGACAGTATACACATGGATAGCAAAAGGTGCATGGTTTGCACTCGGATACCCATATGACTTCATTGTAACACCCGTCTGGTTACCATCAGCAATGCTTTTGGATTTAGCTTACTGGGCAACAAAGAAGAACAAGCACTCCTTGATACTGTTTGGCGGCGTACTGGTAGGAATGTCTTTACCATTATTCAACATGGTAAACCTGATAACAGTAGCGGACCCACTTGAAACGGCATTCAAATATCCAAGACCAACATTGCCACCATATATGACACCAATAGAACCCCAGGTAGGTAAGTTCTATAACAGCCCAGTTGCGTTGGGCGCAGGTGCAGGTGCAGTTTTGGGATGTACATTTGCAGCACTAGGTTGTAAATTGAACACTTGG
>gi|585127681|gb|KC758402.1|
ATGGTCTGGCTTAGACGATGTACTCACTATCTATTCATAGTAGTGGTTGCAGTAAACTCGACCCTGTTAACAATTAACGCAGGAGATTATATCTTCTATACTGATTGGGCCTGGACATCATTTACGGTATTCTCAATATCGCAAACTTTGATGCTTGTTGTAGGTGCAACATATTACCTTACATTTACAGGCGTTCCAGGAACAGCAACATATTATGCGTTGATTATGACGGTGTATACGTGGGTAGCAAAAGGCGCATGGTTCGCATTAGGTTATCCATATGACTTCATTGTAACACCAGTATGGTTGCCATCAGCAATGCTGTTGGACTTGGCGTATTGGGCTACAAAGAGAAACAAGCACTCGCTAATACTGTTTGGCGGTGTGTTAGTTGGAATGTCATTGCCACTGTTTAACATGGTCAACTTGATCACGGTCGCAGACCCACTAGAAACGGCATTCAAATATCCAAGACCAACATTGCCACCTTACATGACTCCAATAGAGCCGCAAGTCGGTAAATTCTATAACAGCCCGGTAGCGCTGGGTGCTGGAGCAGGTGCAGTATTGTCAGTCACTATGGCTGCGTTGGGTGTTAAACTCAATACTTGGACATACAGATGGATGGCC
>gi|514229041|gb|KF003499.1|
GGGGTTTCTACTGGTGGTCACACTACCCCATCAACTTTGTATTCCCCTCCACCATGATACCTGGAGCGCTGATCATGGACACCGTCTTGCTGCTCACGCGCAACTGGATGGTGACAGCCCTGATTGGCGGCGGCGCATTTGGTCTTTTGTTCTACCCGGGCAACTGGCCGATATTTGGCCCCACCCACCTTCCGCTCGTGGCTGAAGGCGTACTGCTGTCGTTAGCCGACTACACAGGCTTCCTGTATGTACGCACCGGCACGCCTGAGTACGTGCGCCTGATCGAACAAGGCTCGCTGCGAACATTTGGCGGCCACACCACGGTTATTGCCGCATTCTTCTCCGCGTTCGTCTCCATGCTCATGTTCTGCGTGTGGTGGTATTTTGGCAAAGTCTACTGCACCGCCTTCTACTACGTAAAAGGCGCCCGTGGCCGCGTCAGCATGAAGAACGACGTCACCGCATTTGGCGAAGAAGGCTTTCCCGAGGGG
>gi|371783637|emb|HE617772.1|
ACTGGGACTTCTGGGTTGACTGGAAGGATCGTCGTATGTGGCCGACGGTCGTGCCGATTCTCGGCGTGACCTTCTGCGCGGCGTCGCAGGCGTTCTGGTGGGTGAACTTCCGCCTTCCGTTTGGCGCGGTGTTCGCGGCTCTCGGGCTCCTGATCGGCGAGTGGATCAACCGCTACGTGAACTTCTGGGGCTGGACCTATTTCCCGATCAGCCTGTGCTTCCCGTCGGCTCTGATCGTTCCGGCGCTGTGGCTTGACATCATCCTGTTGCTGTCGAGCTCCTATGTGATCACGGCTGTGGTGGGCGCGCTGGGCTGGGGTCTGTTGTTCTATCCGAACAACTGGCCGGCGATTGCGGCGTTCCACCAGGCGACGGAGCAGAACGGCCAGCTGATGACCCTAGCGGATCTGATCGGCTTCCACTACGTGCGCACGTCGATGCCGGAATACATCCGCATGGTCGAGCGCGGCACGCTGCGCAC
>gi|260585876|gb|GQ499651.1|
ATGTACTCACTACTTGTTCATAGTAGTAGTTGCAGTTAACTCAACACTGTTAACAATTAATGCAGGAGACTACATTTTCTATACTGACTGGGCTTGGACTTCGTTTACGGTATTTTCAATATCGCAAACATTGATGCTTGCAGTAGGTGCAACATACTACCTGACATTTACAGGTGTTCCAGGAACAGCAACGTACTACGGCCTAATTATGACAGTATACACATGGGTAGCAAAAGGCGCATGGTTTGCTTTAGGTTATCCATATGACTTCATTGTAACACCAATTTGGTTACCATCAGCAATGTTGCTTGATTTAGCCTATTGGGCCACAAAGAAGAACAAGCACTCCTTGATACTGTTTGGCGGCGTACTGGTAGGAATGTCTTTACCATTATTCAATATGGTAAACCTGATAACAGTAGCAGACCCACTAGAAACGGCATTCAAATATCCAAGACCAACATTGCCACCATACATGACACCAATAGAACCCCAAGTAGGTAAGTTCTATAACAGCCCAGTCGCTCTCGGTGCAGGTGCAGGTGCAGTTTTGGGATGTACATTTGCAGCGTTAGGTTGTAAATTGAATACATGG
>gi|514256224|gb|KC756731.1|
ATGGTCTGGCTTAGACGATGTACTCACTACTTATTCATAGTAGTGGTTGCAGTAAACTCTACCCTGCTAACAATTAACGCAGGAGACTACATCTTCTACACTGACTGGGCCTGGACTTCGTTTGTAATATTCTCAATATCACAATCGTTGATGTTGGTGGTAGGAGCATGTTACTATCTAACATTCACTGGAGTCCCAGGAACAGCAACGTATTATGCGTTGATAATGACCGTCTACACATGGGTAGCAAAAGGTGCATGGTTTGCACTCGGATACCCATATGACTTCATTGTAACACCAGTTTGGCTGCCGTCAGCAATGTTGCTTGACTTGGCATACTGGGCAACAAAGAAGAACAAGCACTCACTGATTCTATTCGGTGGTGTGATGTGTGGAATGTCATTGCCGTTGTTTAACATGGTCAACCTCATCACCGTGGCTGATCCATTAGAGACTGCATTCAAATATCCAAGACCAACGCTCGCTCCGTATATGACACCGATAGAACCTGCGGTAGGCAAATTCTATAACAGTCCAGTCGCATTAGGTGCCGGTGCAGGTGCTGTATTATCAGTAACCATGGCCGCATTGGGATGTAAACTGAACACGTGGACATACAGATGGATGGCCGC
>gi|537445923|gb|KF041719.1|
GGGGTTTCTACTGGTGGTCACACTACCCCATCAACTTTGTATTCCCCTCCACCATGATACCTGGAGCGCTGGTCATGGACACCGTCTTGCTGCTCACACGCAACTGGATGGTTACAGCCCTGATAGGCGGGGGCGCGTTTGGTCTTCTGTTCTACCCGGGCAACTGGCCCATTTCTGGCCCCACCCACCTGCCGCTCGTGGCTGAAGGCGTACTGCTGTCGGTAGCCGCCTACGCAGGCTTCCTGTATGTACGCACCGGCACGCCCGAGTACGTGCGCCTGATCGAACAAGGCTCATTGCGAACCTTTGGCGGTCACACCACCGTCATTGCCGCATTCTTCTCCGCCTTCGTCTCCATGCTCATGTTCTGCGTATGGTGGTACTTTGGCAAAGTCTACTGCACCGCCTTCTACTACGTAAAAGG
>gi|355353594|gb|JF772592.1|
GGGGACTGGGACTTCTGGGTTGACTGGAAGGATCGTCGTATGTGGCCGACGGTCGTGCCGATTCTGGGCGTGACCTTCTGCGCGGCGTCGCAGGCTTTCTGGTGGGTGAACTTCCGTCTGCCGTTCGGCGCGGTGTTCGCGGCTCTCGGCCTCCTGATTGGCGAGTGGATCAACCGCTACGTCAACTTCTGGGGCTGGACCTACTTCCCGATCAGCCTTGTGTTCCCGTCCGCTCTGATCGTTCCGGCGATCTGGCTCGACGTGATCCTGCTTCTGTCGGGCTCCTATGTGATCACGGCGGTTGTCGGTTCGCTGGGCTGGGGTCTGCTGTTCTACCCGAACAACTGGCCGGCGATCGCCGCCTTCCACCAGGCGACCGAGCGGCATGGTCAGCTGATGACCCTCGCCGACCAGATCGGCCTCCACTACGTCCGCACGTCGATGCCGGAATACATCCGCATGGTCGAGCGCGGCACGCTGCGCACGTTCGGTAAAGACGT
>gi|356691705|gb|JN179753.1|
ATGGTCTGGCTAAGACGATGTACTCACTACTTATTCATAGTAGTGGTAGCAGTCAACTCGACCTTGTTGACAATCAACGCAGGAGACTACATCTTCTACACTGACTGGATGTGGACATCTTATGTGATATTTACATTATCACAATCATTGATGCTCGCAGTCGGTGCAGCATACTACCTTACGTTCACTGGAGTTCCAGGAACTGCAACATACTACGCCCTCATTATGACGGTGTATACTTGGATTGCAAAAGGTGCGTGGTTCTCCTTAGGATATCCATACAGCTTCATCGTTGTACCAATGTGGATTCCATCGGCAATACTGATGGATCTGGCATACTGGGCAACAAAGAGAAACAAACACTCTTTGATCTTGATAGGCGGTGTACTCTGTGGAATGTCTATGTCGTTGTTCAACATGATCAATCTAATTACAATAGATGATCCTCTTGAGACTGCTTTCAAATATCCAAGAACCACATTGCCTCCGTACATGACTCCAATAGAACCGCAAGTAGGAAAGTTCTATGATAGTCCTGTCGCTTTAGGTGCCGGTGCTAGTGCTGTACTAACAGTCACAATGACTGCATTAGGATGCAAACTAACAACCTGGACTTACAGATGGATGGCCGCTTGGTCAAAGTGGGA
>gi|482515725|gb|KC341328.1|
TCACGTTGACGCCGATCCTGTTGATCACCTTTCCTGCGGCGACGCAATATTTCATGTGGGAGAAGATGCGTCTTCCAATCGGCGCAACCTTTTGCGTCATGACGCTTCACTTCGGTCAATGGATGAATCGTGTCTTCAACTTCTATTACTGGGCTTGGTTTCCAGTCAACTTTACCACCCCTGGTCTGATGATTCCCAGCGCGATCTTTCTGGACGTCACGCTGATGATGACGGGCAGCTATATGTTCACGGCGCTGTTCGGCGGCATGGGGTGGTCTCTGTTGTTCTATCCGGCGAACTGGACCTGGCTTGCTCCGTTTCACCTGGCTGTAAAGCATCCAAGCGGGCCGCTCATGTCGATTGCCGACCTGATGGGGATGGGTATGTGC
>gi|225698223|gb|FJ805257.1|
GACTGGGACTTCTGGATCGACTTCAAAGATCGACGCATGTGGCCGACGGTGACGCCGATCGTCGCCATGTGCTTCGCCGCGGCCTCGCAGTCCTTCTTCTGGACGAGGTTCCGACTGCCGATCGGCGCCACGACCGTCGTGCTCGCCCTGCTGATTGGCGAGTGGATCAACCGCTATGACAACTTCTGGGGCTGGACCTTCTTCCCGATCAATCTGGTGTTTCCGTCGGCGCTCATTCCAATGGGCTTCTGGCTCGACATCGTGCTGATGATCTCGGGCAGCTGGCTGGTCACGGCGCTCCTCGGCGGCCTTGGCTGGGGCCTCCTGTTCTATCCGATCAACTGGCCTGTGTTGGCGCAATATCATCAGGCCACTGAAATCGACGGCGTGCTGCTCACGCTCGCCGACCTCATCGGCTTCAACTACGTCCGCACTGGCACCCCGGAATACATCCGCATGGTCGAGCGCGGCACGCTGCGCACTTCGG
>gi|256538336|gb|GQ414591.1|
ATGGTCTGGCTTAGACGATGTACGCACTACTTATTCATAGTAGTCGTTGCAGTCAACTCAACCCTGCTCACAATTAATGCAGGAGACTACATCTTCTACACTGACTGGGCATGGACTTCATACGTGGTATTCTCAATATCACAATCGTTGATGCTGATAGTGGGTGCAACTTACTATCTGACATTTACTGGAGTTCCAGGAACCGCAACTTACTACGCGCTTATTATGACCGTGTATACATGGGTCGCAAAAGGCGCATGGTTTGCTCTAGGTTACCCATATGACTTCATTGTCACGCCGATTTGGTTACCATCTGCAATGTTGCTTGATCTAGTATATTGGGCAACAAAGAAGAACAAACATTCACTGATCCTATTCGGTGGTGTATTGGTAGGAATGTCCTTACCGCTGTTTAACATGGTAAATCTGATCACGGTCGCTGACCCGTTAGAGACTGCATTCAAATATCCAAGACCAACGCTAGCTCCATACATGACTCCGATAGAACCCCAAGTAGGCAAGTTCTATAACAGTCCAGTAGCACTCGGTGCAGGCGCAGGTGCTGTCTTATCGACAACCTTTGCCGCTCTAGGATGTAAACTGAACACATGGACATACAGATGGATGGCCGC
>gi|662551814|gb|KJ717163.1|
GGGGTTTCTACTGGTGGTCACACTACCCCATCAACTTTGTATTCCCCTCCACCATGATACCTGGAGCGCTGGTCATGGACACCGTCTTGCTGCTTACACGCAACTGGATGGTTACAGCCCTGATAGGCGGGGGTGCGTTTGGTCTTCTGTTCTACCCGGGCAACTGGCCCATTTTTGGCCCCACCCACCTGCCGCTCGTGGCTGAAGGCGTCCTGCTGTCGGTAGCCGACTACACAGGCTTCCTGTATGTACGCACCGGCACGCCCGAGTACGCGCGCCTGATCGAACAAGGCTCATTGCGAACCTTTGGCGGTCACACCACCGTCATTGCCGCATTCTTCTCCGCCTTCGTCTCCATGCTCATGTTCTGCGTATGGTGGTACTTTGGCAAAGTCTACTGCACCGCCTTCTACTACGTAAAAGGCGCCCGTGGCCGCGTCAGCATGAAGAACGACGTCACCGCATTTGGCGAAGAAGGCTTTCCCGAGGGG
>gi|197322119|gb|EU925310.1|
ATGTACTCACTACTTATTCATAGTAGTAGTTGCAGTTAACTCAACACTGTTAACAATTAATGCAGGTGACTACATTTTCTATACTGACTGGGCTTGGACTTCGTTTACGGTATTTTCAATATCGCAAACATTGATGCTTGCAGTAGGTGCAACATACTACCTGACATTTACAGGTGTTCCAGGAACAGCAACGTACTACGGCCTAATTATGACAGTATACACATGGATAGCAAAAGGTGCATGGTTTTCACTAGGTTATCCATATGACTTCATTGTAACACCAATTTGGTTACCATCAGCAATGTTGCTTGATTTAGCCTATTGGGCCACAAAGAAGAACAAGCACTCCTTGATACTGTTTGGCGGTGTACTAGTAGGAATGTCTTTACCATTATTCAATATGGTGAACCTGATAACAGTCGCAGACCCACTAGAAACGGCATTCAAATACCCGAGACCAACATTGCCACCATACATGACACCAATAGAACCTCAAGTAGGTAAATTCTATAATAGTCCAGTAGCGCTGGGTGCAGGTGCAGGTGCAGTTTTGTCGGTTACGTTTACAGCACTAGGTTGTAAACTAAATACTTGG
>gi|381214856|gb|JN375897.1|
TGTACTCATTATTTGTTCATAGTTGTAGTTGCGGTTAACTCAACTTTGTTAACAATTAACTCGGGAGACTATATTTTCTACACTGATTGGGCTTGGACATCATTCGTGGTATTCTCAATTGCCAATACTTTGATGACCATTGTCGGTGCTGTGTATTATCTTACATTTACGGGCGTACCTGGTACTGCAACGTACTATGGTCTGATTATGCAAGTCTATACTTGGGTTGCAAAAGTTGCATGGTTTGCGCTTGGCTATCCAGTAGATTTCATCGTTCATCCAATGTGGATTCCATCGTGTATGTTGTTGGACTTGGCATATTGGGCGACAAAGAAGAATAAGCACTCGCTGATATTCTTTGGTGGAGTTTTAGTTGGAATGTCAATGCCACTGTTCAACATGGTACAGTTGATGTTGATAGCAGATCCACTAGAAACTGCATTCAAGTATCCAAGACCAACATTGCCTCCATACATGACGCCGATAGAACCGCAGGTAGGTAAGTTCTACAATAGCCCAGTAGCTTTGGGAGCTGGAGCTGGATCGGTACTAGCATGTACATTTGCAGCATTGGGTTGTAAGCTTAACACATGG
>gi|392599595|gb|JQ865189.1|
GGGGTTTCTACTGGTGGTCACACTACCCCATCAACTTTGTATTCCCCTCCACCATGATACCTGGAGCGCTGGTCATGGACACCGTCATGCTGCTCACGCGCAACTGGATGATCACGGCACTGGTAGGGGGTGGCGCATTTGGACTGCTGTTCTACCCGGGCAACTGGCCGATATTTGGCCCGACGCACCTTCCGCTGGTTGCTGAAGGCGTCCTGCTGTCGGTAGCTGACTACACAGGCTTCCTGTATGTACGCACCGGCACGCCTGAGTACGTGCGCCTGATCGAACAAGGTTCATTGCGGACCTTTGGTGGGCACACCACCGTTATTGCTGCATTCTTCTCCGCCTTCGTCTCCATGCTCATGTTCTGCGTATGGTGGTACTTTGGCAAAGTCTACTGCACCGCCTTCTACTACGTAAAAGGCGCCCGTGGCCGCGTCAGCATGAAGAACGACGTTACCGCATTTGGCGAAGAAGGCTTTGCAGAGGGG
>gi|728796746|emb|HG937995.1|
ATGGTCTGGCTTAGACGATGTACTCACTACTTATTCATAGTAGTAGTTGCAGTTAACTCAACACTGTTAACAATTAATGCAGGTGACTACATTTTCTATACTGACTGGGCTTGGACTTCGTTTACGGTATTTTCAATATCGCAAACGTTGATGCTTTGCGTAGGCGCAACATATTACCTGACATTTACAGGTGTTCCAGGAACAGCAACGTATTACGCCCTAATTATGACAGTATACACATGGATAGCAAAAGGCGCATGGTTTGCACTTGGTTATCCATATGACTTCATTGTAACACCAATTTGGTTACCATCAGCAATGTTGCTTGATTTGGCCTATTGGGCGACAAAGAAGAACAAGCACTCCTTGATACTGTTTGGCGGTGTACTGGTAGGAATGTCTTTACCATTATTCAACATGGTAAGCCTGATAACAGTAGCAGACCCACTAGAAACGGCATTCAAATACCCAAGACCAACATTGCCACCATACATGACACCAATAGAACCTCAAGTAGGTAAATTCTATAACAGTCCAGTAGCGCTGGGTGCAGGTGCGGGTGCAGTTTTGTCAGTTACATTTACAGCACTAGGTTGTAAATTAAACACTTGGACATACAGATGGATGGCCGC
>gi|270286172|emb|FN599954.1|_1
CTGGGCCTCCTGATCGGCGAGTGGATCAACCGCTACGTCAACTTCTGGGGCTGGACCTACTTCCCGATCAGCCTCGTGTTCCCGTCTGCTCCGATCGTTCCGGCGATCTGGCTTGACGTGATCCTGCTCCTGTCGGGTTCCTATGTGATCACGGCGGTTGTCGGTTCGCTGGGCTGGGGTCTGCTGTTCTACCCGAACAACTGGCCGGCGATTGCGGCGTTCCACCAGGCGACCGAGCAGCATGGTCAGCTGATGACCCTTGCTGACCTGATCGGCCTCCACTACGTCCGCACGTCGATGCCGGAATACATCCGCATGGTCGAGCGCGGCACGCTGCGCACGTTCGGTAAGGACGTTGTGCCGGTTGCGGCGTTCTTCTCAGCCTTC
>gi|729150299|gb|KM516423.1|
ATGGTCTGGCTTAGACGATGTACTCACTACTTATTCATAGTAGTAGTTGCAGTTAACTCAACACTGTTAACAATTAATGCAGGAGACTACATTTTCTATACTGACTGGGCTTGGACTTCGTTTACGGTATTTTCAATATCGCAAACGTTGATGCTTGCAGTAGGTGCAACATATTACCCGACATTTACAGGTGTTCCAGGAACAGCAACGTACTACGGCCTAATTATGACAGTATACACATGGGTAGCAAAAGGCGCATGGTTCGCACTAGGTTATCCATATGACTTCATTGTAACACCAATTTGGTTACCATCAGCAATGTTGCTTGATCTAGCTTATTGGGCTACAAGGAGAAACAAGCACTCCTTGATACTGTTTGGCGGAGTACTGGTAGGAATGTCTTTACCATTATTCAACATGGTAAACCTGATAACAGTAGCAGACCCACTAGAAACGGCATTCAAATATCCAAGACCAACATTGCCACCATACATGACACCAATAGAGCCTCAAGTAGGTAAATTCTATAACAGTCCAGTAGCACTGGGTGCAGGTGCGGGTGCAGTCTTGTCCGTTACATTTACAGCCCTAGGTTGTAAACTGAACACTTGGACATACAGATGGATGGC
>gi|388540063|gb|JQ735922.1|
TACCCAATGAACTTTGTGACACCAGGCATCATGATCCCGGGCGCATTGATGTTGGATCTCACACTGTATCTGTCTGGTAACTGGCTGATTACAGCGCTGGTTGGAGGCGGATTCTTTGGTTTATTCTTCTATCCAGGCAACTGGGCAATTTTTGGACCGACCCACTTACCAGTCGTTGTTGAAGGTGTATTGCTTTCAATGGCAGACTACATGGGCCACCTCTATGTTCGTACCGGTACTCCAGAATACGTGCGCCATATTGAGCAAGGTTCACTGCGTACCTTTGGTGGTCATACCACCGTTATTGCTGTATTCTTCGCGGCATTTGTATCCATGTTGATGTTCGTTGTTTGGTGGTACCTCGGTAAAGTTTATTGCACGGCATTCTACTATGTAAAAGGTAAGAGAGGCCGTATTGTGCAAAGAGATGACGTTACCGCATTTGGT
>gi|381214988|gb|JN375963.1|
TGTACTCACTACTTATTCATAGTAGTAGTTGCAGTTAACTCTACACTGTTAACAATTAATGCAGGAGACTACATTTTCTATACTGACTGGGCTTGGACATCATTTACGGTATTTTCAATATCGCAAACTTTGATGCTTTGCGTAGGTGCAACATACTACCTAACGTTTACAGGTGTTCCAGGAACAGCGACGTATTACGCCCTAATCATGACAGTATACACATGGGTAGCAAAAGGTGCATGGTTTGCCCTAGGTTATCCATATGACTTCATTGTAACACCAGTCTGGTTGCCATCAGCAATGTTGCTTGATTTGGCTTATTGGGCTACAAAGAAGAACAAACATTCGTTGATACTGTTTGGCGGTGTACTTGTAGGAATGTCTTTACCATTATTCAATATGGTAAACCTGATAACAGTAGCAGACCCACTAGAAACGGCATTCAAATATCCAAGACCAACATTGCCACCATACATGACACCAATAGAGCCTCAAGTAGGTAAATTCTATAACAGTCCAGTAGCACTGGGTGCAGGTGCTGGTGCAGTATTGTCGGTTACGTTTACAGCATTAGGTTGTAAGCTGAACACTTGG
>gi|482516241|gb|KC341586.1|
CACGTTGACGCCGATCCTGTTGATTACCTTCCCTGCGGCGACGCAATATTTCATGTGGGAGAAGATGCGTCTTCCGATCGGTGCGACCTTTTGCGTGATGACGCTTCACTTCGGGCAATGGATGAATCGTGTCTTTAACTTCTACTATTGGGCCTGGTTTACGGTCAATTTTACCACCCCGGGTATGATGATCCCCAGTGCGATCTTTCTGGACGTGATGCTGATGATGACGGGAAGTTACATGTTCACCGCACTGTTCGGCGGCATGGGGTGGTCCCTGTTATTCTATCCGGCGAACTGGACCTGGCTTGCGCCATTTCACTTGGCCGTGAAGCATCCAAGCGGGCCGCTCATGTCTATCGCTGATCTGATGGGGATGGGTATGTGC
>gi|402244110|dbj|AB683078.1|
GACTGGGACTTCTGGGTTGACTGGAAGGATCGTCGTATGTGGCCGACGGTCGTGCCGATTCTCGGCGTGACCTTCTGCGCCGCGGCGCAGGCGTTCTGGTGGGTGAACTTCCGTCTGCCGTTCGGCGCGGTGTTCGCGGCTCTTGGCCTGCTGATTGGCGAGTGGATCAACCGCTACGTCAACTTCTGGGGCTGGACCTACTTCCCGATCAGCCTTGTGTTCCCGTCCGCTCTGATCGTTCCGGCGATCTGGCTTGACGTGATCCTGCTTCTGTCGGGCTCTTATGTGATCACGGCGATTGTTGGTTCGCTGGGCTGGGGTCTGTTGTTCTACCCGAACAACTGGCCGGCGATTGCGGCGTTCCACCAGGCGACGGAGCAGCATGGTCAGCTGATGACGCTTGCGGATCTGATCGGCTTCCACTTCGTCCGCACGTCGATGCCGGAATATATCCGCATGGTCGAGCGCGGCACGCTGCGCACCTTCGGTAAAGACGT
>gi|597717157|gb|KJ094004.1|
GGGGTTTCTACTGGTGGTCACACTATCCAATCAACTTTGTGACACCATCCATCATGCTCCCAGGTGCATTGATGCTGGATATCACCCTGTATCTGACACGTAACTGGTTGGTTACCGCGTTGGTTGGTGGCGGATTCTTTGGTTTATTCTTCTATCCGGGCAACTGGGTGATTTTTGGACCAACCCACTTGCCAGTCGTTGTTGAAGGTGTATTGCTGTCAATGGCTGACTACATGGGACACCTCTACATCCGTACAGGTACACCGGAATATGTACGCTTGATTGAGCAAGGTTCATTGCGTACCTTTGGTGGTCATACCACAGTGATTGCTGCATTCTTTGCAGCGTTCGTATCCATGCTGATGTTCGTTGTTTGGTGGTACCTAGGCAAAGTTTACTGTACAGCCTTCTTCTACGTTAAAGGTAAGAGAGGCCGTATTGTGAAAAGAGACGACGTTACAGCGTTTGGTGAAGAAGGCTTTCCCGAGGGG
>gi|514229071|gb|KF003514.1|
GGGGTTTCTACTGGTGGTCACACTACCCCATCAACTTTGTACTCCCCTCCACCATGATACCGGGAGCGCTGGTCATGGACACCGTCCTGCTGCTGACCCGCAACTGGATGGTCACAGCCCTGATTGGCGGCGGCGCGTTTGGTCTTTTGTTCTACCCGGGCAACTGGCCGATATTTGGCCCCACCCACCTGCCGCTCGTGGCTGAAGGCGTACTGCTGTCGTTGGCCGACTACACCGGCTTCCTGTATGTACGCACTGGCACGCCTGAGTACGTGCGCCTGATCGAACAAGGCTCGCTGCGAACCTTTGGCGGGCACACTACGGTCATTGCCGCATTCTTCTCCGCGTTTGTCTCCATGCTCATGTTCTGCGTGTGGTGGTATTTTGGCAAAGTCTACTGCACCGCCTTCTACTACGTAAAAGGCGCCCGTGGCCGCGTCAGCATGAAGAACGACGTCACCGCATTTGGCGAAGAAGGCTTTCCCGAGGGG
>gi|728797311|emb|LN681167.1|
CTGGGCGTGACGTTCTGCGCGGCTTGCCAGGCGTTCTTCTGGGTCAACTTCCGCCTTCCGTTCGGCGCGGTTTTCGCGGCTCTCGGCCTGATGATCGGCGAGTGGATCAACCGCTACGTGAACTTCTGGGGTTGGACCTACTTCCCGATCTCGCTGGTGTTCCCGTCGGCTTTGATCGTTCCGGCGATTTGGCTCGACGTGATCCTGCTTCTTTCGGGCAGCTACGTGATCACGGCGGTTGTCGGTTCGCTGGGCTGGGGTCTGCTGTTCTACCCGAACAACTGGCCGGCGATCGCGGCGTTCCATCAGGCGACCGAGCAGCATGGTCAGCTGATGTCGCTCGCCGATTTGATCGGCCTGCACTTCGTGCGCACGTCGATGCCGGAATATATCC
>gi|90969192|gb|DQ437758.1|
TGGGGTTTCTACTGGTGGTCACACTACCCCATCAACTTCGTAACACCGGGCATTATGCTTCCGGGTGCACTGATGCTGGACTTCACGCTGTATCTGACACGCAACTGGCTGGTGACAGCTCTGGTTGGAGGCGGATTCTTCGGTCTGCTGTTCTATCCGGGTAACTGGCCGATCTTTGGCCCAACGCATCTGCCAATCGTTGTAGAAGGAACACTGTTGTCGATGGCTGACTACATGGGCCATATGTATGTTCGTACAGGTACACCCGAGTATATTCGTCATATTGAGCAAGGTTCACTGCGTACCTTTGGTGGTCATACCACAGTTATTGCAGCATTCTTCTCTGCGTTCGTATCAATGTTGATGTTCACCGTACGGTGGTATCTTGGAAAAGTTTACTGTACAGCCTTTTTCTACGTTAAAGGTAAAAGAGGTCGTATCGTACATCGCAATGATGTTACC
>gi|156572295|gb|EU099958.1|
ATGTACTCACTACTTATTCATAGTAGTAGTAGCAGTCAATTCAACTCTGCTTACAATTAATGCAGGTGACTATATCTTCTACACAGATTGGGCTTGGACTTCCTTTGTAGTATTTTCTATCTCACAAACTTTGATGCTTTGTGTAGGTGCAACATATTACCTAACATTTACAGGAGTTCCAGGTACAGCAACATACTACGCGTTGATCATGACGGTGTATACGTGGGTAGCAAAAGGTGCATGGTTTGCACTCGGATATCCATATGACTTCATTGTAACACCAGTATGGATTCCATCAGCAATGCTTTTGGACTTGGCATATTGGGCGACAAAGAAGAACAAACACTCTCTGATACTATTCGGCGGAGTATTGTGTGGAATGTCGTTACCATTGTTTAACATGGTAAACCTGATTACAGTAGCGGATCCATTGGAAACTGCATTCAAGTATCCAAGACCTACGTTGCCACCATACATGACACCAATAGAACCTCAGGTAGGAAAGTTCTATAACAGCCCAGTTGCGCTTGGCGCAGGAGCTGGAGCAGTGTTATCTGTAACGTTTACGGCGTTGGGATGTAAACTGACTACGTGGACATACAGATGG
>gi|385865879|gb|JQ750055.1|
GGGGTTTCTACTGGTGGTCACACTACCCCATCAACTTTGTATTCCCCTCCACCATGATACCTGGAGCGCTGGTCATGGACACCGTCTTGCTGCTCACGCGCAACTGGATGGTTACAGCCCTGATTGGCGGGGGTGCGTTTGGTCTTCTGTTCTACCCCGGCAACTGGCCCATTTTTGGCCCGACCCACCTGCCGCTGGTGGCTGAAGGCGTCCTGCTGTCGGTAGCCGACTACACAGGCTTCCTGTATGTACGCACCGGCACGCCCGAGTACGTGCGCCTGATCGAACAAGGCTCATTGCGAACCTTTGGCGGTCACACCACCGTCATTGCCGCATTCTTCTCCGCCTTCGTCTCCATGCTCATGTTCTGCGTATGGTGGTACTTTGGCAAAGTCTACTGCACCGCCTTCTACTACGTAAAAGGCGCGCGTGGCCGCGTCAGCATGAAGAACGACGTCACCGCATTTGGCGAAGAAGGCTTTCCCGAGGGG
>gi|528524556|gb|KC844890.1|
GACTGGGACTTCTGGGTTGACTGGAAAGACCGTCGTATGTGGCCGACCGTCGTTCCGATCCTGGGCGTGACCTTCGCGGCCGCTTCTCAGGCGTTCTTCTGGGTGAACTTCCGCCTTCCGTTCGGCGCGACCTTCGCGGTTCTGGGCCTTCTGATCGGCGAGTGGATCAACCGCTACGTGAACTTCTGGGGCTGGACCTACTTCCCGATCTCCCTGGTGTTCCCGTCCGCTCTGATGGTTCCGGCGATCTGGCTCGACGTGATCCTGCTCCTTTCGGGCAGCTATGTGATCACGGCGATCGTGGGCTCGCTGGGCTGGGGCCTGCTGTTCTATCCGAACAACTGGCCGGCGATTGCGGCGTTCCACCAGGCCACCGAGCAGCATGGCCAGCTGATGACCCTCGCGGATCTGATCGGCTTCCACTTCGTCCGCACCTCGATGCCGGAATATATCCGCATGGTCGAGCGCGGCACGCTGCGCACCTTCGGTAAGGACGTCGTTCCGGTTGCGGCCTTCTTCTCTGCCTTC
>gi|821181812|gb|KM109691.1|
ATGGTCTGGCTTAGACGATGTACACACTACTTGTTCATAGTAGTAGTCGCAGTAAACTCCACTTTGTTAACAATTAACTCAGGAGACTATATCTTCTATACAGACTGGGCTTGGACTTCATTTGTAGTATTCTCTATAGCTAATACGCTAATGACAGTGGTAGGTGCTGTTTACTATATCACGTTTACAGGTGTTCCGGGCACAGGCGCATATTATGGTCTGATTATGCAAGTCTATACTTGGGTCGCTAAAGTTGCATGGTTTGCACTTGGCTATCCTGTGGATTTCATTGTTCATCCAATGTGGATTCCATCTTGTATGTTATTGGACTTGGCATATTGGGCTACAAAGAAGAATAAACACTCGCTGATATTCTTTGGTGGAGTTTTAGTTGGAATGTCGATGCCATTATTCAACATGGTACAATTGATGATGATTGCCGATCCGCTAGAAACTGCATTCAAGTATCCGAGACCAACATTGCCTCCATATATGACACCGATAGAACCGCAGGTAGGTAAGTTCTATAATAGCCCAGTAGCTCTGGGAGCGGGAGCTGGTTCTGTCCTGTCGGTGACGTTTGCAGCATTGGGTTGTAAGCTTAATACCTGGACATACAGATGGATGGCCGC
>gi|428675387|gb|JX827662.1|
ATGGTCTGGCTTAGACGATGTACTCACTACATATTCATAGTAGTAGTTGCAGTTAACTCAACACTGTTAACAATTAATGCAGGAGACTACATTTTCTATACTGACTGGGCTTGGACTTCGTTTACGGTACTTTCAATATCACAAACGTTGATGCTTGCAGTAGGTGCAACATATTACCTGACATTTACAGGTGTTCCAGGAACAGCAACGTACTACGGCCTAATTATGACAGTATACACATGGGTAGCAAAAGGCGCATGGTTTGCACTAGGTTACCCATATGACTTCATTGTAACGCCAATTTGGTTACCATCAGCAATGCTGCTTGATTTAGCCTATTGGGCAACAAAGAGGAACAAGCACTCCTTGATACTGTTTGGCGGAGTATTGGTAGGAATGTCTTTACCATTATTCAACATGGTAAACCTGATAACAGTAGCAGACCCACTAGAAACGGCATTCAAATACCCAAGACCAACATTGCCACCATACATGACACCAATAGAACCTCAAGTAGGTAAGTTCTATAACAGTCCAGTAGCGCTGGGTGCAGGTGCGGGTGCAGTTTTGTCAGTTACATTTACAGCTTTAGGTTGTAAACTAAACACTTGGACATACAGATGGATGGCCGC
>gi|829624623|gb|KP754272.1|
GTCTGGCTTAGACGATGTACACACTACTTATTCATAGTAGTAGTTGCAGTTAACTCTACACTGTTAACAATTAATGCAGGAGATTACATCTTCTACACTGACTGGGCTTGGACATCGTACACGGTATTTTCAATATCGCAAACTTTGATGCTTATTGTAGGAGCTACATATTATCTTACATTTACAGGCGTTCCAGGCACAGCAACGTACTACGCTCTAATTATGACAGTATACACATGGATTGCAAAAGGTGCATGGTTTGCACTCGGATATCCATATGACTTCATTGTAACTCCAGTTTGGTTACCATCAGCAATGCTTTTGGACTTAGTCTACTGGGCAACAAAGAAGAACAAGCACTCCTTGATACTGTTTGGCGGCGTACTAGTAGGAATGTCTTTACCATTATTCAATATGGTAAACCTCATTACAGTTGCAGACCCGCTTGAAACGGCATTCAAATATCCAAGACCAACATTGCCACCATATATGACACCAATAGAACCCCAAGTCGGTAAGTTCTATAACAGTCCAGTCGCATTGGGCGCAGGTGCAGGTGCAGTTTTGGCATGTACATTTGCAGCGTTAGGTTGTAAATTGAACACTTGGACATACAGATGGATGGC
>gi|260585826|gb|GQ499625.1|
ATGTACACACTACTTATTCATAGTAGTTGTTGCAGTTAACTCTACACTGTTAACAATTAATGCAGGAAACTACATCTTCTACACTGACTGGGCTTGGACTTCGTACACGGTATTTTCAATATCGCAAACGTTGATGCTAATTGTGGGTGCTACATATTACCTAACATTTACAGGCGTTCCAGGCACAGCGACGTACTACGCTCTAATTATGACAGTATACACATGGATAGCAAAAGCCGCATGGTTTTCGCTAGGATATCCATATGACTTCATTGTAACTCCAGTCTGGTTACCATCAGCAATGCTGTTGGACTTAGTCTACTGGGCAACAAAGAAGAACAAGCACTCCTTGATACTGTTTGGCGGCGTACTGGTAGGAATGTCATTACCATTATTCAACATGGTAAACCTGATAACAGTAGCAGACCCACTAGAAACGGCATTCAAATATCCAAGACCAACATTGCCACCATACATGACTCCGATAGAACCGCAAGTAGGCAAATTCTATAACAGCCCAGTTGCTCTCGGTGCAGGTGCAGGTGCAGTATTGGCATGTACGTTTGCAGCATTAGGTTGTAAA
>gi|269992681|emb|FN562544.1|
GGGGACTGGGACTTCTGGGTTGACTGGAAGGATCGTCGTATGTGGCCGACGGTCGTGCCGATTCTGGGCGTGACCTTCTGCGCGGCGTCGCAGGCTTTCTGGTGGGTGAACTTCCGTCTGCCGTTCGGCGCGGTGTTCGCGGCTCTCGGCCTCCTGATTGGCGAGTGGATCAACCGCTACGTCAACTTCTGGGGCTGGACCTACTTCCCGATCAGCCTTGTGTTCCCGTCCGCTCTGATCGTTCCGGCGATCTGGCTCGACGTGATCCTGCTTCTGTCGGGCTCCTATGTGACCACGGCGGTTGTCGGTTCGCTGGGCTGGGGTCTGCTGTTCTACCCGAACAACTGGCCGGCGATCGCCGCCTTCCACCAGGCGACCGAGCAGCATGGTCAGCTGATGACCCTCGCCGACCTGATCGGCCTCCACTACGTCCGCACGTCGATGCCGGAATACATCCGCATGGTCGAGCGCGGCACGCTGCGCACGTTCGGTAAGGACGTTGCTCCGG
>gi|29466601|emb|AJ538172.1|
GACTGGGATTTCTGGATGGACTGGAAAGACCGCCAATGGTGGCCGGTGGTTACCCCGATTGTGGGCATCACCTACTGTGCCACCATCATGTACTACCTGTGGGTGAACTACCGCCTGCCGTTTGGCGCGACACTATGTATCGTGTGCCTGCTGACGGGCGAATGGCTGACCCGCTTMTGGGGCTTTTACTGGTGGTCGCACTACCCGATCAACTTCGTACTGCCCTCCACCATGATACCGGGCGCGCTGGTCATGGACACCGTCATGCTGCTGACGCGCAACTGGATGATCACAGCACTGGTAGGCGGTGGCGCATTTGGGCTCCTGTTCTACCCGGGCAACTGGCCGATATTCGGGCCGACCCACCTGCCGCTGGTAGCCGAAGGCGTCCTGCTGTCACTGGCTGACTACACCGGCTTCCTGTATGTACGCACGGGCACCCCTGAATACGTACGGCTGATCGAACAAGGCTCGCTGCGCACTTTCGGTGGCCACACCACCGTAATTGCGGCCTTCTTCGCCGCCTTCGTCTCCATGCTCATGTTCTGCGTCTGGTGGTACTTTGGCAAACTCTACTGCACCGCGTTCTACTACGTCAAAGGCCCTCGCGGCCGAGTCACCATGAAGAACGACGTTACCGCCTATGGCGAAGAAGGCTTTCCAGAGGGGATCAAA
>gi|223887106|gb|FJ601605.1|
CACTATCTGTTTATAGTAGTAGTTGCTGTAAACAGCACACTATTGACTATTAACGCTGGAGACTACATCTTCTACACTGACTGGGCATGGGGTTCATTCGTGGTATTTTCTATCTCTCAATCGACAATGCTTGTGGTGGGGGCAATATACTATATGCTGTTTACAGGTGTGCCAGGTACTGCCACTTATTATGCGACCATAATGACGATTTACACATGGGTTGCAAAAGGCGCCTGGTTTGCATTAGGCTACCCATACGACTTCATTACAGTGCCTGTCTGGATACCTTCGGCAATGTTATTGGATCTGACTTATTGGGCGACGAGAAGGAATAAACATGCTGCAATTATAATTGGAGGAACACTGGTAGGGCTTTCTCTTCCGATGTTCAACATGATAAATCTCCTGTTAATCAGAGATCCCCTGGAAGTAGCCTTCAAGTATCCGCGTCCGACATTACCGCCATACATGACTCCCATAGAACCTCAGGTAGGCAAGTTTTACAATAGTCCTGTGGCCCTAGGAGCAGGTGCAGGAGCAGTGCTATCCGTGCCAATTGCGGCATTGGGCGCTAAGCTAAACACGTGGACATACAGATGGATGGCCGC
>gi|155965463|gb|EF534480.1|
GACTACATATTCTACACTGACTGGGCTTGGACTTCGTACACGGTATTTTCAATATCGCAAACGTTGATGCTAATTGTAGGTGCTACATACTATCTTACATTTACAGGCGTTCCAGGCACAGCGACGTACTACGCTCTAATTATGACAGTATACACATGGATAGCAAAAGGCGCATGGTTTGCACTTGGTTATCCGTATGACTTCATTGTGACTCCAGTTTGGCCTCCATCAGCAATGCTGTTGGACTTGGTCTACTGGGCAACAAAGAAGAACAAGCACTCCTTGATACTGTTTGGCGGCGTACTGGTAGGAATGTCAATACCATTATTCAACATGGTAAACCTGATAACGGTAGCAGACCCACTAGAAACGGCATTCAAATATCCAAGACCAACATTGCCTCCATACATGAC
>gi|772458131|gb|KP168243.1|
ATGGTCTGGCTTAGACGATGTACTCACTACTTGTTCATAGTAGTGGTTGCAGTAAACTCTACCCTGCTAACAATTAACGCAGGAGACTACATCTTCTACACCGATTGGGCCTGGACTTCGTTTGTCGTATTTTCAATATCACAAACACTGATGTTAGTAGTCGGCGCATGCTACTACCTGACATTTACTGGGGTCCCAGGAACAGCAACGTATTATGCGTTGATAATGACTGTTTACACATGGGTAGCAAAAGGTGCATGGTTTGCACTCGGATACCCATATGACTTCATTGTAACACCCGTTTGGCTACCGTCAGCAATGTTGCTTGACTTGGCATACTGGGCTACGAAGAAGAACAAGCACTCACTGATTCTATTCGGTGGTGTGATGTGTGGAATGTCATTGCCGTTGTTTAACATGGTCAACCTCATCACTGTGGCTGATCCATTAGAGACTGCATTCAAATATCCAAGACCAACGCTTCCGCCGTATATGACTCCGATAGAGCCTGCCGTAGGCAAGTTCTATAACAGTCCAGTCGCACTGGGTGCTGGCGCGGGTGCTGTATTATCAGTAACCATGGCCGCATTGGGATGCAAACTGAACACGTGGACATACAGATGGATGGCCGC
>gi|365792145|dbj|AB645445.1|
ATGTACACACTACTTATTCATAGTAGTTGTTGCAGTTAACTCTACTTTGTTAACAATTAATGCAGGAGATTACATCTTCTACACTGACTGGGCTTGGACTTCGTACACGGTATTTTCAATATCGCAAACGTTGATGCTAATTGTAGGTGCTACATATTATCTTACATTTACAGGCGTTCCAGGCACAGCAACGTACTACGCTCTAATTATGACAGTATACACATGGATAGCAAAAGGCGCATGGTTTTCGTTAGGATATCCATATGACTTCATTGTAACTCCAGTTTGGCTACCTTCAGCAATGCTGTTGGACTTAGTTTACTGGGCGACAAAGAAGAACAAGCATAGCTTGATACTGTTTGGCGGCGTACTAGTAGGAATGTCATTACCATTGTTCAACATGGTAAACCTGATAATAGTAGCAGACCCACTAGAAACGGCATTCAAATATCCAAGGCCAACATTGCCACCATACATGACACCGATAGAGCCGCAAGTAGGCAAATTCTATAACAGCCCAGTTGCACTCGGTGCAGGTGCAGGTGCGGTATTGGCATGTACGTTTGCAGCATTAGGTTGTAAA
>gi|575501084|dbj|AB857635.1|_1
CTGGGCCTGCTGATTGGCGAGTGGATCAACCGCTACGTCAACTTCTGGGGCTGGACCTACTTCCCGATCAGCCTGTGCTTCCCGTCTGCCCTGATCGTTCCGGCGATCTGGCTTGACGTGATCCTGCTTCTGTCGGGTTCCTATGTGATCACCGCGGTTGTCGGTTCGCTGGGCTGGGGTCTGCTGTTCTATCCGAACAACTGGCCG
>gi|375341397|gb|JQ403761.1|
ATGGTCTGGCTTAGACGATGTACTCACTACTTGTTCATAGTAGTGGTTACAGTAAACTCTACCCTGCTAACAATTAACGCAGGAGACTACATCTTCTACACTGACTGGGCCTGGACTTCGTTTGTAATATTCTCAATATCACAATCGTTGATGTTGGTAGTCGGCGCATGCTACTATCTCACATTTACGGGAGTCCCAGGAACAGCAACGTATTATGCGTTGATAATGACCGTCTACACATGGGTAGCAAAAGGTGCATGGTTTGCACTCGGATATCCATATGACTTCATTGTAACACCAGTTTGGCTACCGTCGGCAATGTTGCTCGACTTGGCGTACTGGGCGACAAAGAAGAACAAGCACTCACTGATTCTATTCGGTGGTGTGATGTGTGGAATGTCATTGCCGTTGTTTAACATGGTCAACCTCATCACTGTGGCTGATCCATTAGAGACTGCATTCAAATATCCAAGACCAACGCTCGCTCCATATATGACACCAATAGAACCTGCGGTAGGCAAGTTCTATAACAGTCCAGTCGCATTAGGTGCCGGTGCAGGTGCCGTATTATCAGTAACCATGGCCGCGCTAGGATGTAAGCTGAACACGTGGACATACAGATGGATGGCCGC
>gi|157422475|gb|EU131051.1|_1
GGCGAGTGGATCAACCGCTACGTCAACTTCTGGGGCTGGACCTACTTCCCGATCAGCCTTGTGTTCCCGTCTGCTCTGATCGTTCCGGCGATCTGGCTTGACGTGATCCTGCTTCTGTCGGGCTCCTATGTGATCACGGCGATTGTCGGTTCGCTGGGCTGGGGTCTGTTGTTCTATCCGAACAACTGGCCGGCGATTGCGGCGTTCCACCAGGCGACCGAGCAGCATGGTCAGCTGATGACGCTTGCGGATCTGATCGGCTTCCACTTCGTCCGCACGTCGATGCCGGAATACATCCGCATGGTCGAGCGCGGCACGCTGCGCACCTTCGGTAAGGACGTTGCGCCGG
>gi|11692286|gb|AF272429.1|
TCACACTACCCCATCAATTNCGTAACACCGGGCATTATGCTTCCGGGTGCACTGATGCTGGACTTCACGCTGTATCTGACACGCAACTGGCTGGTGACAGCTCTGGTTGGAGGCGGACTCTTCGGTCTGCTGTTCTATCCGGGTAACTGGCCGATCTTTGGCCCAACGCATCTGCCAATCGTTGTAGAAGGAACACTGTTGTCGATGGCTGACTACATGGGCCATATGTATGTTCGTACAGGTACACCCGAGTATGTTCGTCATATTGAGCAAGGTTCACTGCGTACCTTTGGTGGTCATACCACAATTATTGCAGCATTCTTCTCTGCGTTCGTATCAATGTTGATGTTCACCGTATGGTGGTATCTTGGAAAAGTTTACTGTACAGCCTTTTTCTACGTTAAAGGTAAAAGAGGTCGTATCGTACATCGCAATGATGTTACTGCATTCGGT
>gi|392599334|gb|JQ865058.1|
GGGGTTTCTACTGGTGGTCACACTACCCCGTCAACTTCGTAACACCGGGCATTATGCTTCCGGGTGCGCTGATGCTGGACCTCACGCTGTATCTGACACGCAACTGGCTGGTGACAGCTCTGGTTGGAGGCGGATTCTTCGGTCTGCTGTTCTATCCGGGTAACTGGACGATCTTTGGTCCAACGCATCTGCCAATCGTTGTAGAAGGAACACTGTTGTCGATGGCTGACTACATGGGCCATATGTATGTTCGTACAGGTACACCCGAGTATGTTCGTCATATTGAGCAAGGTTCACTGCGTACCTTTGGTGGTCATACCACAGTTATTGCAGCATTCTTCTCTGCGTTCGTATCAATGTTGATGTTCACCGTATGGTGGTATCTTGGAAAAGTTTACTGTACAGCCTTTTTCTACGTTAAAGGTAAAAGAGGTCGTATCGTACATCGCAATGATGTTACCGCATTCGGTGAAGAAGGCTTTGCAGAGGGG
>gi|397173903|emb|HE798016.1|
TGTACTCACTACTTGCTTATTGTAGTGGTTGCAGTCAACTCTACCTTGTTGACAATTAACGCTGGAGACTACATATTCTATACAGATTGGGCGTGGTCATCCTTTGTGATATTCTCAATATCACAGACGCTCATGCTAGGAGTCGGTGCAGCATACTACCTGACGTTTACTGGGATTCCAGGAACAGCAACATACTATGCACTGATAATGACAGTGTATACATGGGTTGCAAAAGGAGCATGGTTTGGATTAGGATATCCATATGACTTCATTGTTACGCCAGTATGGATTCCGTCAGCGATGTTGATGGATCTGGTGTACTGGGCAACAAAGAAGAACAAGCACTCTCTGATCCTAATGGGTGGTGTGCTGGTTGGATTGTCTCTACCGCTGTTTAACATGGTAAATCTCTTACTGATCGCTGATCCGCTCGAGACTGCGTTCAAGTATCCAAGACCAACTTTGCCCCCATACATGACTCCAACAGAACCACAAGTAGGCAGGTTCTATAACAGTCCAGTAGCGCTAGGTGCAGGTGCTGGTGC
>gi|575500892|dbj|AB857539.1|
CCTGTGGGAACGTTTCCGTCAGCCGTGGGCTGCCACCGTGTGCGTGCTGGCCCTGCTGTTCGGCGAATGGGTCAACCGCTACTTCAACTTCTGGGGCTGGACCTACTTCCCCGTCAACTTCGTGTTCCCGGCCATCCTGGTCCCGGGCGCGATCATCCTCGACGTCTGCCTGATGCTGTCCGGCAGCTACCTGTTCACCGCCATCATCGGCGGTCTGGCCTGGGGTTTGATCTTCTACCCCGGCAACTGGCCGATCATCGCCCCGATCCACGTGCCGGTTGAATACAACGGCATGCTGATGTCCGTTGCCGACATCCAGGGCTACAACTATGTGCGTACCGGTACCCCCGAGTACATCCGCATGGTCGAGAAGGGCACCCTGCGTACCTT
>gi|668357445|gb|KJ817955.1|
GACTGGGACTTCTGGTCGGACTGGAAGGACCGTCGTCTGTGGGTGACGGTGACGCCGATCGTGTTGGTGACGTTCCCGGCGGCAATCCAGGCGTGGGCTTGGGAGCGGTTCCGCAACCCGTGGGGCGCGACGATTGCGGTCTTGGCGTTGCTGTTCGGTGAATGGGTCAACCGCTACTTCAACTTCTGGGGTTGGACCTACTTCCCCATCAACTTCGTTTTCCCGGCTGTTTTGGTTCCGGGTGCGATTTTGCTCAACACCTTCCTGATGCTTTCGGGCAGCTACCTGTTCACGGCGATTGTGGGCGGTATGGCATGGGGTCTGGTGTTCTATCCGGGCAACTGGCCGGTCATTGCGCCGCTGCACGTGCCGGTGGAATACAACGGCATGCTGATGTCGATTGCCGACATTCAGGGTTACAACTATGTGCGTACCGGTACGCCGGAGTACATCCGCATGGTTGAAAAAGGTACTCTGAGAACCTTCGGTAAAGACGTTGCGCCGG
>gi|514229645|gb|KF003801.1|
GGGGTTTCTACTGGTGGTCACACTACCCCATCAACTTTGTACTCCCCTCCACCATGATACCTGGAGCGCTGGTCATGGACACCGTCTTGCTGCTCACGCGCAACTGGATGGTGACAGCCCTGATTGGCGGCGGCGCATTTGGTCTTTTGTTCTACCCGGGCAACTGGCCGATATTTGGCCCGACCCACCCGCCGCTGGTAGCTGAAGGCGTCCTGCTGTCGTTGGCCGACTATACAGGCTTCCTGTATGTACGTACTGGCACGCCCGAGTACGTGCGCCTGATCGAACAAGGCTCGCTGCGAACGTTTGGCGGCCACACCACGGTTATTGCCGCATTCTTCTCCGCGTTCGTCTCCATGCTCATGTTCTGCGTGTGGTGGTATTTTGGCAAAGTCTACTGCACCGCTTTCTACTACGTAAAAGGACCCCGGGGCCGAGTCACCATGAAGAATGACGTTACCGCGTACGGCGAAGAAGGCTTTCCCGAGGGG
>gi|336240945|gb|HM537346.1|
TGTACGCACTACTTATTCATAGTAGTCGTTGCAGTCAACTCAACCCTGCTAACAATCAACGCAGGAGACTACATCTTCTACACTGACTGGGCATGGACTTCATATGTGATATTCTCAATATCGCAATCATTGATGCTAGTAGTAGGTGCAACTTACTATCTGACATTTACTGGAGTTCCAGGAACCGCAACTTACTACGCGCTTATTATGACCGTGTATACATGGGTCGCAAAAGGCGCTTGGTTTGCACTCGGTCACCCATATGACTTCATTGTGACGCCGGTTTGGTTACCATCAGCGATGTTGCTTGATCTAGTGTATTGGGCAACAAAGAAGAACAAGCACTCACTGATTCTATTCGGTGGTGTATTGATAGGCATGTCCTTACCGCTGTTCAACATGGTCAACCTGATTACGGTCGCTGACCCGTTAGAGACTGCATTCAAATATCCAAGACCAACGCTAGCTCCATACATGACTCCAATAGAACCCCAAGTAGGCAAGTCCTATAACAGTCCAGTAGCACTCGGTGCAGGCGCAGGTGC
>gi|156104573|emb|AM713172.1|
TCGGACTGGAAAGACCGTCGACTGTGGGTCACGGTGACCCCGATCGTACTGGTCACCTTCCCAGCGGCCGTACAATCCTACCTGTGGGAGCGGTATCGTCTGCCCTGCGGAGCCACCGTGTTCGTCCTGGGTCTGTTAATGGGCGAGTGGATCAACCGTTATTTCAACTTCTGGGGCTGGACTTACTTTCCGATCAACTTCGTGTTCCCTTCCTCGCTGGTGCCGGGCGCCATCATCCTGGACACCGTGCTGAAACTGTCGGGCAGCTACCTGTTCCCCCCGATCCTAGGTGCGATGGGCTGGGGTCTGATCTTCTGCCCGGGCAACTGGCCGATCATCGCGAGAGAGCACGGGCCGGTGGAATACAACGGCATGCAGATGTCGATATCCGACATCCAGGGTTACAACTATGTGCGTACGGGTACCCATGAGTACATCCGCATGGTAGAGAAGGGC
>gi|161897667|gb|EU244568.1|_1
GGCGAGTGGATCAACCGCTACGTCGACTTCTGGGGCTGGACCTACTTCCCGATCAGCCTTGTGTTCCCGTCCGCTCTGATCGTTTCGGCGATCTGGCTCGACGTGATCCTGCTTCTGTCGGGCTCCTATGTGATCACGGCGGTTGTCGGTTCGCTGGGCTGGGGTCTGCTGTTCTACCCGAACAACTGGCCGGCGATCGCCGCCTTCCACCAGGCGACCGAGCAGCATGGTCAGCTGATGACCCTCGCCGACCTGATCGGCCTCCACTACGTCCGCACGTCGATGCCGGAATACATCCGCATGGTCGAGCGCGGCACGCTGCGCACGTTCGGTAAGGACGTTGCTCCGG
>gi|345422563|gb|JN183687.1|
ATGGTCTGGCTTAGACGATGTACGCACTACTTGTTTATAGTAGTCGTAGCAGTCAACTCAACCCTGCATACAATCAATGCAGGAGACTACATCTTCTACACTGACTGGGCATGGACTTCATATGTCGTGTTCTCAATATCACAGACATTGATGTTAGTGGTAGGTGCAACTTACTATCTTACATTTACAGGAGTTCCAGGAGCCGCAACATACTACGCGCTGATTATGACCGTGTATACATGGATCGCAAAAGGCGCATGGTTTGCCCTAGGTTACCCATATGACTTCATTGTTACACCAGTTTGGCTACCATCAGCAATGCTGATTGACTTGGCATACTGGGCTACAAAGAAGAACAAGCACTCACTGATCCTATTCGGTGGTGTATTGTGTGGAATGTCACTTCCATTGTTCAACATGGTAAATCTAATCACCGTGGCTGATCCATTGGAGACTGCTTTCAAATATCCAAGACCAACATTGCCTCCATACATGACTCCAATAGAACCCCAAGTGGGCAAGTTCTATAACAGTCCAGTTGCACTCGGTGCAGGCGCAGGCGCTGTATTATCAGTAACCTTCGCCGCTCTGGGATGTAGACTGAACACGTGGACATACAGATGGATGGCCGC
>gi|186462012|gb|EU427979.1|
ATGGTCTGGCTAAGACGCTGTACATGCTACTTATTCATAATAGTAGTTGCAGTTAACTCAACTCTGTTATCAATTAACGCAGGGGACTACATTTTCTATACCGACTGGGCTTGGACTTCGTTCACGATATTCTCAATATCGCAAACGTTGATGCTTGTAGTAGGTGCATGTTATTACCTAACATTTACAGGTGTTCCAGGTACAGCGACGTACTACGCTCTGATTATGACAGTATACACATGGATAGCCAAAGGTGCATGGTTTTCACTAGGATATCCATATGACTTCATTGTAACTCCAGTTTGGCTACCATCAGCGATGCTGTTGGACTTGGTTTACTGGGCAACAAAGAAGAACAAGCACTCCTTGATACTGTTTGGTGGCGTACTAGTAGGAATGTCATTACCGTTGTTCAACATGGTAAACCTGATAACAGTAGCAGACCCGCTTGAAACGGCATTCAAATATCCGAGACCAACATTACCACCATATATGACACCGATAGAACCGCAGGTAGGAAAGTTCTATAACAGTCCAGTAGCGCTGGGTGCAGGTGCTGGTGCAGTGTTGTCAGTCACTATGGCTGCGTTGGGTGTTAAACTTAACACTTGGACGTACCGATGGATGGCCGCTTGGTCAAAGTGG
>gi|880803757|gb|KP710994.1|
ATGGTCTGGCTTAGACGATGTACACACTACTTATTCATAGTAGTAGTTGCAGTTAACTCAACACTGTTAACAATTAATGCAGGAGACTACATCTTCTACACTGACTGGGCTTGGACTTCGTACACGGTATTCTCAATATCGCAAACGTTGATGCTTATTGTAGGTGCTACATATTACCTAACATTTACAGGCGTTCCAGGCACAGCAACGTACTACGCTCTGATTATGACAGTTTACACATGGATTGCAAAGGCAGCCTGGTTCTCACTAGGTTATCCATATGACTTCATTGTGACTCCAGTTTGGCTACCATCAGCAATGCTGTTGGACTTAGTATACTGGGCAACAAAGGAGAACAAGCACTCCTTGATACTGTTCGGCGGCGTACTAGTAGGAATGTCTTTACCATTATTCAACATGGTAAACCTGATAACAGTAGCAGACCCACTAGAAACGGCATTCAAATACCCAAGACCAACATTGCCACCATACATGACACCAATCGAACCGCAAGTAGGTAAGTTCTATAACAGCCCAGTTGCTCTCGGTGCAGGTGCAGGTGCAGTATTGGGGTGTACATTTGCAGCATTAGGTTGTAAATTGAACACTTGGACATACAGATGGATGGCCGC
>gi|533113029|gb|KF031194.1|
GACTGGGACTTCTGGGTTGACTGGAAGGATCGTCGTATGTGGCCGACGGTGGTGCCGATTCTGGGCGTGACCTTCTGCGCGGCGTCGCAGGCGTTCTGGTGGGTGAACTTCCGTCTGCCGTTTGGCGCGGTGTTCGCGGCTCTTGGCCTTCTGATTGGCGAGTGGATCAACCGCTACGTCAACTTCTGGGGCTGGACCTACTTCCCGATCAGCCTTGTGTTCCCGTCTGCTCTGATCGTTCCGGCGATCTGGCTTGACGTGATCCTGCTTCTGTCGGGCTCCTATGTGATCACGGCGATTGTCGGTTCGCTGGGCTGGGGTCTGTTGTTCTATCCGAACAACTGGCCGGCGATTGCGGCGTTCCACCAGGCGACCGAGCAGCATGGTCAGCTGATGACGCTTGCGGATCTGATCGGCTTCCACTTCGTCCGCACGTCGATGCCGGAATATATCCGCATGGTCGAGCGCGGCACGCTGCGCACCTTCGGTAAGGACGT
>gi|29466573|emb|AJ538158.1|
GACTGGGATTTCTGGATGGACTGGAAAGACCGCCAATGGTGGGCCGGTGGTACCCCGATTGTGGGCATCACCTACTGTGCCACCATCATGTAACTACCTGTGGGTGAACTACCGCCTGCCGTTTGGCGCGACACTATGTATCGTGTGCCTGCTGACGGGCGAATGGCTGACCCGCTTCTGGGGCTTTTACTGGTGGTCGCACTACCCGATCAACTTCGTACTGCCCTCCACCATGATACCGGGCGCGCTGGTCATGGACACCGTCATGCTGCTGACGCGCAACTGGATGATCACAGCACTGGTAGGCGGTGGCGCATTTGGGCTCCTGTTCTACCCGGGCAACTGGCCGATATTCGGGCCGACCCACCTGCCGCTGGTAGCCGAAGGCGTCCTGCTGTCACTGGCTGACTACACCGGCTTCCTGTATGTCCGCACGGGCACCCCGGAATACGTACGGCTGATCGAACAAGGCTCACTACGCACCTTTGGTGGCCACACCACCGTGATTGCGGCCTTCTTCGCCGCGTTCGTCTCCATGCTCATGTTCTGCGTCTGGTGGTACTTTGGCAAACTCTACTGCACCGCGTTCTACTACGTCAAAGGTCCTCGCGGCCGGGTCACCATGAAAAACGACGTTACCGCCTATGGCGAAGAAGGCTTTCCAGAGGGGATCAAA
>gi|3414678|gb|AF037107.1|AF037107
ATGCCGCNGGAAGCGNTTCATATGTCACGTCTGATTGATGCAGTTTATTTTCCAATTCTGATTATTTTGCTGGTGGGTACCTACCACATGCACTTTATGCTGCTGGCAGGTGACTGGGATTTCTGGATGGACTGGAAAGATCGTCAATGGTGGCCGGTTGTAACGCCAATCGTGGGGATCACCTACTGTTCGGCAATCATGTATTACTTGTGGGTCAACTACCGCCAACCGTTTGGTGCAACGTTGTGTGTGGTGTGTCTGCTGATTGGTGAGTGGCTGACACGTTACTGGGGATTCTACTGGTGGTCACACTACCCCATCAACTTCGTAACACCGGGCATTATGCTTCCGGGTGCGCTGATGCTGGACTTCACGCTGTATCTGACACGCAACTGGCTGGTGACGGCTCTGGTTGGAGGTGGATTCTTCGGTCTGCTGTTCTATCCGGGTAACTGGCCGATTTTTGGACCAACCCATTTGCCAATCGTTGTAGAAGGCACATTGCTGTCGATGGCTGATTACATGGGACATCTGTATGTTCGTACAGGTACACCCGAGTATGTTCGTCATATTGAGCAAGGTTCACTGCGTACCTTTGGTGGTCATACCACAGTTATTGCAGCATTCTTCTCTGCGTTCGTATCAA
>gi|544182057|gb|KF618658.1|
ATGGTCTGGCTTAGACGATGTACTCACTACTTATTCATAGTAGTAGTTGCAGTTAACTCAACACTGTTAACAATTAATGCAGGAGACTACATTTTCTATACTGACTGGGCTTGGACTTCGTTTACGGTATTTTCAATATCGCAAACGTTGATGCTTGCAGTAGGTGCAACATATTACCTGACATTTACAGGTGTTCCAGGAACAGCAACGTACTACGGCCTAATTATGACAGTATACACATGGGTAGCAAAAGGCGCATGGTTTGCACTAGGTTATCCATATGACTTCATTGTAACACCAATTTGGTTACCATCAGCAATGTTGCTTGATCTAGCTTATTGGGCTACAAAGAGGAACAAGCACTCCTTGATACTGTTTGGCGGAGTACTGGTAGGAATGTCTTTACCATTATTCAACATGGTAAACCTGATAACAGTAGCAGACCCACTAGAAACGGCATTCAAATATCCAAGACCAACATTGCCACCATACATGACACCAATAGAGCCTCAAGTAGGTAAATTCTATAACAGTCCAGTAGCACTGGGTGCAGGTGCGGGTGCAGTCTTGTCTGTTACATTTACAGCGTTAGGTTGTAAACTAAACACTTGGACATACAGATGGATGGCCGC
>gi|429473124|gb|JX861844.1|
GGGGTTTCTACTGGTGGTCACATTACCCAATCAACTTTGTGACACCTGGGATCATGATTCCTGGTGCGTTGATGCTTGACTTTACGCTGTACTTGACGCGTAACTGGCTGATCACGGCGCTGGTTGGTGGTGGATTCTTTGGGCTACTTTTCTATCCAGGCAACTGGGCAATCTTTGGTCCAACCCATCTACCGATCGTGGTAGAAGGCACATTGTTGTCGATGGCTGACTACATGGGTCACATGTATGTTCGTACAGGCACACCTGAATATGTGCGCTTAATTGAGCAAGGATCGTTGCGTACCTTTGGTGGTCACACCACGGTGATTGCGGCGTTCTTTTCCGCGTTTGTATCCATGCTGATGTTTACGGTTTGGTGGTACCTTGGAAAAGTCTATTGCACGGCATTCTTCTATGTTAAAGGTAAAAGAGGACGTATTGTACATAGAGATGATGTCACGGCATTCGGTGAAGAAGGCTTTCCAGAGGGG
>gi|375342365|gb|JQ404245.1|
ATGGTCTGGCTTAGACGATGTACTCACTACTTGTTCATAGTAGTGGTTGCAGTAAACTCTACCCTGCTAACAATTAACGCAGGAGACTACATCTTCTACACCGATTGGGCCTGGACTTCGTTTGTCATATTTTCAATATCACAAACACTGATGTTAGTGGTCGGCGCATGCTACTACCTGACATTTACTGGAGTCCCAGGAACAGCAACGTATTATGCGTTGATAATGACTGTTTACACATGGGTAGCAAAAGGTGCATGGTTTGCACTCGGATACCCATATGACTTCATTGTAACACCCGTTTGGCTACCGTCAGCAATGTTGCTTGACTTGGCATACTGGGCTACGAAGAAGAACAAGCACTCACTGATTCTATTCGGTGGTGTGATGTGTGGAATGTCATTGCCGTTGTTTAACATGGTCAACCTCATCACTGTGGCTGATCCATTAGAGACTGCATTCAAATATCCAAGACCAACGCTTCCGCCGTATATGACTCCGATAGAACCGGCCGTAGGCAAGTTCTATAACAGTCCAGTCGCACTGGGTGCTGGCGCGGGTGCTGTATTATCAGTAACCATGGCCGCATTGGGATGCAAACTGAACACGTGGACATACAGATGGATGGCCGC
>gi|482516121|gb|KC341526.1|
TCACGTTGACGCCGATCCTGTTGATTACCTTCCCGGCGGCAACGCAGTATTTCATGTGGGAAAAGATGCGCCTACCGATCGGCGCAACCTTTTGTGTCTTGACGCTTCACTTTGGTCAATGGATGAATCGCGTCTTCAACTTCTACTACTGGGCCTGGTTCCCGGTGACCTTCACCGCTCCAGGTCTGATGATCCCCAGCGCGATCTTCCTTGACGTCATGTTGATGATGACCGGTAGTTATATGTTTACGGCGCTGTTCGGCGGTATGGGGTGGTCCCTGTTGTTCTATCCGGCCAACTGGACGTGGCTTGCCCCGTTTCACTTGGCTGTAAAGCACCCAAGCGGGCCGCTTATGTCGATCGCTGACCTGATGGGGATGGGTATGTGC
>gi|296280128|gb|GU988799.1|
ATGGTCTGGCTTAGACGATGTACTCACTACTTGTTTATAGTAGTGGTTGCAGTAAACTCTACCCTGTTAACAATTAACGCAGGAGACTACATCTTCTACACTGATTGGGCCTGGACTTCGTTTGTAGTATTCTCTATATCTCAAACGTTGATGCTTGTTGTAGGTGCAACATATTACCTAACATTTACAGGCGTGCCAGGAACAGCAACATACTATGCCTTAATTATGACTGTATACACGTGGGTTGCAAAAGGTGCATGGTTTGCACTTGGATACCCATATGACTTCATAGTTACACCAGTTTGGCTACCATCAGCAATGCTGTTGGATTTGGCATACTGGGCAACAAAGAAGAACAAGCATTCATTGATCTTGTTCGGCGGTGTGTTGGTAGGAATGTCTCTACCATTGTTCAACATGGTCAACTTGATTACAGTCGCAGACCCACTAGAAACGGCATTCGAATATCCAAGACCGACTTTGCCACCATACATGACTCCAATAGAACCTCAAGTAGGTAAATTCTATAACAGTCCTGTAGCGTTAGGTGCAGGTGCAGGTGCTGTACTGTCCGTAACGTTTGCAGCCTTAGGTTGTAAACTAAATACGTGGACATACAGATGGATGGCCGC
>gi|326836173|gb|JF406059.1|
CAGACCGCGTACGGCCACTTCTACATCGAGCACAACCGCGGCCACCACGTGCGCGTCGCGACGCCCGAGGACCCGGCCAGCGGCCGTCTCGGCGAGACCGTGTGGGAGTTCATGCCGCGCACCGTCCTCGGCAGCCTGCGCAGTGCGTGGTCGCTGGAG
>gi|937503030|gb|KR106707.1|
GGGGTTTCTACTGGTGGTCACACTATCCAATCAACTTTGTAACACCAGGGATTATGCTTCCAGGTGCGTTGATGCTGGATTACACCATGTACTTGACTCGCAACTGGCTGGTAACAGCATTGGTTGGTGGCGGATTCTTCGGTTTGCTGTTCTATCCAGGTAACTGGCCAATTTTTGGACCAACCCATCTGCCTATCGTTGTAGAGGGAACATTGTTGTCAATGGCTGACTACATGGGCCATCTGTATGTTCGTACAGGTACACCAGAGTATGTTCGTCATATTGAGCAAGGTTCGCTGCGTACCTTCGGTGGTCACACCACGGTTATTGCGGCATTTTTCTCGGCGTTTGTATCAATGCTCATGTTCGCGGTATGGTGGTACCTTGGAAAAGTGTACTGCACAGCTTTCTTCTACGTTAAAGGGAAAAGAGGTCGTGTTGTACAACGTAATGATGTCACTGCATTTGGCGAAGAAGGCTTTCCCGAGGGG
>gi|390188851|gb|JN591284.1|_1
CTGCTGATTGGCGAGTGGATCAACCGCTACGTCAACTTCTGGGGCTGGACCTACTTCCCGATCAGCCTTGTGTTCCCGTCTGCTCTGATCGTTCCGGCGATCTGGCTCGACGTGATCCTGCTTCTGTCGGGCTCCTATGTGATCACGGCGGTTGTCGGTTCGCTGGGCTGGGGTCTGCTGTTCTACCCGAACAACTGGCCGGCGATCGCCGCCTTCCACCAGGCGACCGAGCAGCATGGTCAGCTGATGACCCTCGCCGACCTGATCGGCCTCCACTACGTCCGCACGTCGATGCCGGAATACATCCGCATGGTCGAGCGCGGCACGCTGCGCACGTTCGGTAAAGACGTTGCGCCGG
>gi|341599317|gb|HM754797.1|
ACTACTTATTCATAGTAGTCGTTGCAGTCAACTCAACCCTGCTAACGATCAACGCAGGAGACTACATCTTCTACACTGACTGGGCATGGACTTCATATGTGATATTCTCAATATCGCAATCATTGATGCCAGTAGTAGGTGCAACTTACTATCTGACATTTACTGGAGTTCCTGGAACCGCAACTTACTACGCGCTTATTATGACCGTGTATACATGGGTCGCAAAAGGCGCTTGGTTTGCACTCGGTTACCCATATGACTTCATTGTGACGCCGGTTTGGTTACCATCAGCAATGTTGCTTGATCTAGTGTATTGGGCAACAAAGAAGAACAAGCACTCACTGATTCTATTCGGTGGTGTATTGGTAGGCATGTCCTTACCGCTGTTCAACATGGTCAACCTGATTACGGTCGCTGACCCGTTAGAGACTGCATTCAAATATCCAAGACCAACGCTAGCTCCATACATGACTCCAATAGAACCCCAAGTAGGCAAGTTCTATAACAGTCCAGTAGCACTCGGTGCAGGCGCAGGTGCTGTCTTATCGACAACTATGGCTGCCCTCGGATGTAAACTGAACACATGGACATACAGATGGATGGCCG
>gi|727358126|gb|KM404300.1|
GGGGTTTCTACTGGTGGTCACACTACCCCATCAACTTTGTATTCCCCTCCACCATGATGCCTGGAGCGCTGGTCATGGACACCGTCTTGCTGCTCACGCGCAACTGGATGGTTACAGCCCTGATTGGCGGGGGCGCGTTTGGTCTTCTGTTCTACCCGGGCAACTGGCCCATTTTTGGCCCCACCCACCTGCCGCTCGTGGCTGAAGGCGTACTGCTGTCGGTAGCCGACTACACAGGCTTCCTGTATGTACGCACCGGCACGCCCGAGTACGTGCGCCTGATCGAACAAGGCTCATTGCGAACCTTTGGCGGTCACACCACCGTCATTGCCGCATTCTTCTCCGCCTTCGTCTCCATGCTCATGTTCTGCGTATGGTGGTACTTTGGCAAAGTCTACTGCACCGCCTTCTACTACGTGAAGGGTGCGCGCGGCCGGGTCACCATGAAAAACGACGTCACCGCCTTTGGCGAAGAAGGCTTTCCAGAGGGG
>gi|800922979|gb|KP197417.1|
GGGGTTTCTACTGGTGGTCACACTACCCCATCAACTTTGTATTCCCCTCCACCATGATACCTGGAGCGCTGGTCATGGACACCGTCTTGCTGCTCACCCGCAACTGGATGGTTACAGCCCTGATTGGCGGGGGCGCGTTTGGTCTTCTGTTCTACCCGGGCAACTGGCCCATTTTTGGCCCCACCCACCTACCGCTCGTGGCTGAAGGCGTACTGCTGTCGGTAGCCGACTACACAGGCTTCCTGTATGTACGCACCGGCACGCCCGAGTACGTGCGCCTGATCGAACAAGGCTCATTGCGAACCTTTGGCGGTCACACCACCGTCATTGCCGCATTCTTCTCCGCCTTCGTCTCCATGCTCATGTTCTGCGTATGGTGGTACTTTGGCAAAGTCTACTGCACCGCCTTCTACTACGTAAAAGGCGCCCGTGGCCGCGTCAGCATGCAGAACGACGTGACAGCATTTGGCGAAGAAGGCTTTCCAGAGGGG
>gi|323361034|gb|JF272692.1|
GATGTACACACTACTTATTCATAGTAGTTGTTGCAGTTAACTCAACTCTGTTAACAATTAATGCAGGAGATTATATCTTCTACACTGACTGGGCTTGGACTTCGTTTACGGTATTTTCAATATCGCAAACTTTGATGCTTATCGTAGGTGCATGTTATTATCTTACGTTTACTGGCGTTCCAGGCACAGCGACGTACTACGCTCTAATTATGACAGTATACACATGGATAGCAAAAGGTGCATGGTTTGCACTTGGATATCCATATGACTTCATTGTAACTCCAGTTTGGTTACCATCAGCAATGCTTTTGGATTTAGTCTACTGGGCAACAAAGAAGAACAAGCACTCCTTGATACTGTTTGGCGGCGTACTGGTAGGAATGTCTTTACCATTATTCAACATGGTAAACCTGATAACAGTAGCGGACCCGCTTGAAACGGCATTCAAATATCCAAGACCAACATTGCCACCATATATGACACCAATAGAACCCCAGGTAGGTAAGTTCTATAACAGTCCAGTCGCGTTGGGCGCAGGTGCAGGTGCAGTTTTGGGATGTACATTTGCAGCATTAGGTTGTAAATTGAACACTTGG
>gi|269912690|emb|FN395331.1|
GACTGGGACTTCTGGGTGGACTGGAAGGATCGTCGTATGTGGCCGACGGTCGTGCCGATTCTGGGCGTGACCTTCTGCGCGGCGTCGCAGGCTTTCTGGTGGGTGAACTTCCGTCTGCCGTTCGGCGCGGTGTTCGCGGCTCTTGGCCTCCTGATTGGCGAGTGGATCAACCGCTACGTCAACTTCTGGGGCTGGACGTGGTTCCCGATCAGCCTGGTGTTCCCGTCTGCGCTGATCGTTCCGGCGATCTGGCTCGACGTGATCCTGCTTCTGTCGGGCTCCTATGTGATCACGGCGGTTGTGGGTTCGCTGGGCTGGGGTCTGCTGTTCTATCCGAACAACTGGCCGGCGATCGCCGCCTTCCATCAGGCGACGGAGCAGCATGGTCAGCTGATGACGCTGGCCGACCTGATTGGCCTGCACTACGTCCGCACGTCGATGCCGGAGTATATCCGCATGGTCGAGCGCGGCACGCTGCGCACGTTCGGTAAGGACGT
>gi|575091624|emb|HF561011.1|
TTCTACATCGAGCACAACCGCGGTCACCACGTGCGGGTCGCCACCCCCGAAGACCCGGCATCGGCCCGCTTCGGCGAGACGTTCTGGGAGTTTCTGCCGCGCAGCGTCTGGGGCAGCCTGAAGTCGTCGTGGGAACTCGAGGCGGAGCGGTTGCGGCGGCTGAACAAGAGCCCGTGGCACTGGTCCAACGACGTGCTGAACGCATGGGCGATGTCGGTGGTGTTCTACGGCGCGCTGATCGCGATCTTCGGCGTCGCGCTGATCCCGTACGTCGTCATCTCGGCGGTGTTCGGCTTCACGCTGCTGGAGACCGTCAACTACCTCGAGCACTACGGGCTGCTCCGGCAGAGGACCGAGAGTGGACGCTTCGAGCGGTGCGCACCGAAGCACAGCTGGAACTCCGATTACCTGGTGACCAACCTGTTCCTCTACCACCT
>gi|705363566|gb|KM087192.1|
TGGGGTTTCTACTGGTGGTCACACTACCCCATCAACTTTGTATTCCCCTCCACCATGATACCTGGAGCGCTGGTCATGGACACCGTCTTGCTGCTCACGCGCAACAGGATGGTGACAGCCCTGATTGGCGGCGGCGCATTTGGTCTTTTGTTCTACCCGGGCAACTGGCCGATATTTGGCCCCACCCACCTGCCGCTCGTGGCTGAAGGCGTACTGCTGTCGTTAGCCGATTACACCGGCTTCCTGTATGTACGCACCGGCACGCCTGAGTACGTGCGCCTGATCGAACAAGGCTCGCTGCGAACGTTTGGCGGCCACACCACGGTTATTGCCGCATTCTTCTCCGCGTTCGTCTCCATGCTCATGTTCTGCGTGTGGTGGTATTTTGGCAAAGTCTACTGCACCGCCTTCTACTACGTAAAAGGCGCCCGTGGCCGCGTCAGCATGAAGAACGACGTCACCGCATTTGGCGAAGAAGGCTTTCCCGAGGGG
>gi|725538376|gb|KM460521.1|
GGGGTTTCTACTGGTGGTCACACTACCCCATCAACTTTGTATTCCCCTCCACCATGATACCTGGAGCGCTGGTCATGGACACCGTCTTGCTGCTCACACGCAACTGGATGGTTACAGCCCTGATAGGCGGGGGCGCGTTTGGTCTTCTGTTCTACCCGGGCAACTGGCCCATTTTTGGCCCCACCCACCTGCCGCTCGTGGCTGAAGGCGTACTGCTGTCGGTAGCCGACTACACAGGCTTCCTGTATGTACGCACCGGCACGCCCGAGTACGAGCGCCTGATCGAACAGGGCTCATTGCGAACCTTTGGCGGTCACACCACCGTCATTGCCGCATTCTTCTCCGCCTTCGTCTCCATGCTCATGTTCTGCGTATGGTGGTACTTTGGCAAAGTCTACTGCACCGCCTTCTACTACGTAAAAGGCGCCCGTGGCCGCGTCAGCATGAAGAACGACGTCACCGCATTTGGCGAAGAAGGCTTTGCAGAGGGG
>gi|341599417|gb|HM754821.1|
TGGTCTGGCTTAGACGATGTACGCACTACTTATTCATAGTAGTCGTTGCAGTCAACTCAACCCTGCTAACAATCAACGCAGGAGACTACATCTTCTACACTGACTGGGCATGGACTTCATATGTGATATTCTCAATATCGCAATCATTGATGCTAGTAGTAGGTGCAACTTATTATCTGACATTTACTGGAGTTCCAGGAACCGCAACTTACTACGCGCTTGTTATGACCGTGTATACATGGGTCGCAAAAGGCGCTTGGTTTGCACTCGGTTACCCATATGACTTCATTATGACGCCGGTTTGGTTACCATCAGCAATGTTGCTTGATCTAGTGTATTGGGCAACAAAGAAGAACAAGCACTCACTGATTCTATTCGGTGGTGTATGGGTAGGCATGTCCTTACCGCTGATCAACATGGTCAACCTGATTACGGTCGCTGACCCGTTAGAGACTGCATTCAAATATCCAAGACCAACGCTAGCTCCATACATGACTCCAATAGAACCCCAAGTAGGCAAGTTCTATAACAGTCCAGTAGCACTCGGTGCAGGCGCAGGTGCTGTCTTATCGACAACTATGGCTGCCCTCGGATGTAAACTGAACACATGGACATACAGATGGATGGCCGC
>gi|590124100|gb|KJ144247.1|
[truncated: 16,039,423 more chars]
